# Supplementary material for: Crystal structure and Hirshfeld surface analysis of 3-cyano-4-hy­droxy-2-(4-methyl­phen­yl)-6-oxo-N-phenyl-4-(thio­phen-2-yl)cyclo­hexane-1-carbox­amide 0.04-hydrate
Source: Acta Crystallogr E Crystallogr Commun. 2021 Mar 9;77(Pt 4):366–71. doi: 10.1107/S2056989021002449 (PMC8025867; doi:10.1107/S2056989021002449)
Supplement: Supplementary file 1 [file e-77-00366-sup1.cif]

##############################################################################
#                                                                            #
# This CIF contains the data in a paper accepted for publication in          #
# Acta Crystallographica Section E. It conforms to the requirements of       #
# Notes for Authors for Acta Crystallographica Section E, and has been       #
# peer reviewed under the auspices of the IUCr Commission on Journals.       #
#                                                                            #
# Full details of the Crystallographic Information File format               #
# are given in the paper "The Crystallographic Information File (CIF):       #
# a New Standard Archive File for Crystallography" by S. R. Hall, F. H.      #
# Allen and I. D. Brown [Acta Cryst. (1991), A47, 655-685].                  #
#                                                                            #
# The current version of the core CIF dictionary is obtainable from          #
# ftp://ftp.iucr.org/pub/cif_core.dic.                                       #
#                                                                            #
# Software is freely available for graphical display of the structure(s)     #
# in this CIF. For information consult the CIF software page                 #
# http://www.iucr.org/resources/cif/software.                                #
#                                                                            #
# This file may be used for bona fide research purposes within the           #
# scientific community so long as proper attribution is given to the journal # 
# article from which it was obtained.                                        #
#                                                                            #
##############################################################################
data_I
_audit_creation_method     'SHELXL-2018/3'
_journal_date_recd_electronic     2021-02-03
_journal_date_accepted     2021-03-04
_journal_name_full     'Acta Crystallographica, Section E'
_journal_year     2021
_journal_volume     77
_journal_issue      4
_journal_page_first     366
_journal_page_last     371
_journal_paper_category     GO
_journal_paper_doi     10.1107/S2056989021002449
_journal_coeditor_code     JQ2005
_publ_contact_author_name
;
Anzurat A. Akobirshoeva
;
_publ_contact_author_address
;
Acad Sci Republ Tadzhikistan,
Kh Yu Yusufbekov Pamir Biol Inst,
1 Kholdorova St, Khorog 736002,
Gbao, Tajikistan
;
_publ_contact_author_email     'anzurat2003@mail.ru'
_publ_contact_author_fax     ?
_publ_contact_author_phone     ?
_publ_section_title
;\
Crystal structure and Hirshfeld surface analysis of
3-cyano-4-hydroxy-2-(4-methylphenyl)-6-oxo-<i>N</i>-phenyl-4-(thiophen-2-yl)\
cyclohexane-1-carboxamide 0.04-hydrate
;
_publ_section_title_footnote     .
loop_
    _publ_author_name
    _publ_author_address
    'Farid N. Naghiyev'
;
Department of Chemistry,
Baku State University,
Z. Khalilov str. 23, Az,
1148 Baku,
Azerbaijan
;
    'Victor N. Khrustalev'
;
Peoples' Friendship University of Russia (RUDN University),
Miklukho-Maklay St.6, Moscow,
117198 Russian Federation
N. D. Zelinsky Institute of Organic Chemistry RAS,
Leninsky Prosp. 47, Moscow,
119991 Russian Federation
;
    'Akkurt, Mehmet'
;
Department of Physics,
Faculty of Sciences,
Erciyes University,
38039 Kayseri,
Turkey
;
    'Elnur Z. Huseynov'
;
Department of Chemistry,
Baku State University,
Z. Khalilov str. 23, Az,
1148 Baku,
Azerbaijan
;
    'Ali N. Khalilov'
;
Department of Chemistry,
Baku State University,
Z. Khalilov str. 23, Az,
1148 Baku,
Azerbaijan
"Composite Materials" Scientific Research Center,
Azerbaijan State Economic University (UNEC),
H. Aliyev str. 135, Az 1063,
Baku, Azerbaijan
;
    'Anzurat A. Akobirshoeva'
;
Acad Sci Republ Tadzhikistan,
Kh Yu Yusufbekov Pamir Biol Inst,
1 Kholdorova St, Khorog 736002,
Gbao, Tajikistan
;
    '\.Ibrahim G. Mamedov'
;
Department of Chemistry,
Baku State University,
Z. Khalilov str. 23, Az,
1148 Baku,
Azerbaijan
;
_publ_section_synopsis
;
In the crystal structure, molecules are linked by N---H...O, C---H...O and
C---H...N hydrogen bonds, forming molecular layers parallel to the <i>bc</i>
plane, which interact by the van der Waals forces between them.
;
_chemical_name_systematic
;\
3-Cyano-4-hydroxy-2-(4-methylphenyl)-6-oxo-<i>N</i>-phenyl-4-(thiophen-\
2-yl)cyclohexane-1-carboxamide 0.04-hydrate
;
_chemical_name_common     ?
_chemical_formula_moiety     'C25 H22 N2 O3 S, 0.04(H2 O)'
_chemical_formula_sum     'C100 H88.32 N8 O12.16 S4'
_chemical_formula_iupac     'C25 H22 N2 O3 S, 0.04H2 O'
_chemical_formula_weight     1724.87
_chemical_melting_point     ?
_space_group_crystal_system     monoclinic
_space_group_name_H-M_alt     'P 21/c'
_space_group_name_Hall     '-P 2ybc'
loop_
    _space_group_symop_operation_xyz
    'x, y, z'
    '-x, y+1/2, -z+1/2'
    '-x, -y, -z'
    'x, -y-1/2, z-1/2'
_cell_length_a     12.049(2)
_cell_length_b     20.223(4)
_cell_length_c     9.1743(18)
_cell_angle_alpha     90
_cell_angle_beta     100.91(3)
_cell_angle_gamma     90
_cell_volume     2195.0(8)
_cell_formula_units_Z     1
_cell_measurement_reflns_used     6355
_cell_measurement_theta_min     2.48
_cell_measurement_theta_max     27.16
_cell_measurement_temperature     100(2)
_exptl_crystal_description     needle
_exptl_crystal_colour     colourless
_exptl_crystal_size_max     0.360
_exptl_crystal_size_mid     0.030
_exptl_crystal_size_min     0.030
_exptl_crystal_density_diffrn     1.305
_exptl_crystal_density_meas     ?
_exptl_crystal_density_method     ?
_exptl_crystal_F_000     906
_exptl_absorpt_coefficient_mu     0.177
_exptl_absorpt_correction_type     multi-scan
_exptl_absorpt_process_details
;
(SADABS; Krause <i>et al.</i>,  2015)
;
_exptl_absorpt_correction_T_min     0.930
_exptl_absorpt_correction_T_max     0.990
_diffrn_ambient_temperature     100(2)
_diffrn_source     ?
_diffrn_radiation_type     MoK\a
_diffrn_radiation_wavelength     0.71073
_diffrn_measurement_device_type     'Bruker D8 QUEST PHOTON-III CCD'
_diffrn_measurement_method     '\f and \w scans'
_diffrn_detector_area_resol_mean     ?
_diffrn_reflns_number     40890
_diffrn_reflns_av_R_equivalents     0.0859
_diffrn_reflns_av_unetI/netI     0.0476
_diffrn_reflns_theta_min     2.014
_diffrn_reflns_theta_max     26.371
_diffrn_reflns_theta_full     25.242
_diffrn_measured_fraction_theta_max     1.000
_diffrn_measured_fraction_theta_full     0.999
_diffrn_reflns_limit_h_min     -15
_diffrn_reflns_limit_h_max     15
_diffrn_reflns_limit_k_min     -25
_diffrn_reflns_limit_k_max     25
_diffrn_reflns_limit_l_min     -11
_diffrn_reflns_limit_l_max     11
_refine_special_details     ?
_reflns_number_total     4492
_reflns_number_gt     3208
_reflns_threshold_expression     'I > 2\s(I)'
_refine_ls_structure_factor_coef     Fsqd
_refine_ls_matrix_type     full
_refine_ls_R_factor_all     0.0720
_refine_ls_R_factor_gt     0.0427
_refine_ls_wR_factor_gt     0.0877
_refine_ls_wR_factor_ref     0.0994
_refine_ls_goodness_of_fit_ref     1.024
_refine_ls_restrained_S_all     1.023
_refine_ls_number_reflns     4492
_refine_ls_number_parameters     297
_refine_ls_number_restraints     7
_refine_ls_hydrogen_treatment     mixed
_refine_ls_weighting_scheme     calc
_refine_ls_weighting_details
              'w=1/[\s^2^(Fo^2^)+(0.0340P)^2^+1.3559P] where P=(Fo^2^+2Fc^2^)/3'
_atom_sites_solution_hydrogens     mixed
_atom_sites_solution_primary     ?
_atom_sites_solution_secondary     ?
_refine_ls_shift/su_max     0.000
_refine_ls_shift/su_mean     0.000
_refine_diff_density_max     0.238
_refine_diff_density_min     -0.282
_refine_ls_extinction_method     none
_refine_ls_extinction_coef     .
loop_
    _atom_type_symbol
    _atom_type_description
    _atom_type_scat_dispersion_real
    _atom_type_scat_dispersion_imag
    _atom_type_scat_source
    'C' 'C' 0.0033 0.0016
                         'International Tables Vol C Tables 4.2.6.8 and 6.1.1.4'
    'H' 'H' 0.0000 0.0000
                         'International Tables Vol C Tables 4.2.6.8 and 6.1.1.4'
    'N' 'N' 0.0061 0.0033
                         'International Tables Vol C Tables 4.2.6.8 and 6.1.1.4'
    'O' 'O' 0.0106 0.0060
                         'International Tables Vol C Tables 4.2.6.8 and 6.1.1.4'
    'S' 'S' 0.1246 0.1234
                         'International Tables Vol C Tables 4.2.6.8 and 6.1.1.4'
_computing_data_collection
;
APEX3 (Bruker, 2018)
;
_computing_cell_refinement
;
SAINT (Bruker, 2013)
;
_computing_data_reduction
;
SAINT (Bruker, 2013)
;
_computing_structure_solution
;
<i>SHELXT2014/5</i> (Sheldrick, 2015a)
;
_computing_structure_refinement
;
<i>SHELXL2018/3</i> (Sheldrick, 2015b)
;
_computing_molecular_graphics
;
ORTEP-3 for Windows (Farrugia, 2012)
;
_computing_publication_material
;
PLATON (Spek, 2020)
;
loop_
    _atom_site_type_symbol
    _atom_site_label
    _atom_site_fract_x
    _atom_site_fract_y
    _atom_site_fract_z
    _atom_site_U_iso_or_equiv
    _atom_site_adp_type
    _atom_site_calc_flag
    _atom_site_occupancy
    _atom_site_disorder_assembly
    _atom_site_disorder_group
    S S1 0.94322(4) 0.33798(3) 0.19635(6) 0.02478(14) Uani d 1 . .
    O O1 0.64646(13) 0.20448(7) 0.48755(16) 0.0284(4) Uani d 1 . .
    O O2 0.44002(12) 0.28766(7) 0.52178(15) 0.0236(3) Uani d 1 . .
    O O3 0.79249(12) 0.35394(8) 0.55025(15) 0.0262(4) Uani d 1 . .
    H H3O 0.8523(16) 0.3394(12) 0.595(3) 0.039 Uiso d 1 . .
    O O4 0.612(3) 0.351(2) 0.700(4) 0.031(14) Uani d 0.040(5) . .
    N N1 0.36773(14) 0.23974(9) 0.29809(18) 0.0206(4) Uani d 1 . .
    H H1N 0.3849(18) 0.2305(11) 0.211(3) 0.025 Uiso d 1 . .
    N N2 0.72836(16) 0.51020(9) 0.3630(2) 0.0281(4) Uani d 1 . .
    C C1 0.65290(17) 0.24998(10) 0.4037(2) 0.0209(4) Uani d 1 . .
    C C2 0.55201(16) 0.29125(10) 0.3322(2) 0.0184(4) Uani d 1 . .
    H H2 0.536629 0.282554 0.222891 0.022 Uiso calc 1 . .
    C C3 0.57511(16) 0.36608(10) 0.3578(2) 0.0185(4) Uani d 1 . .
    H H3 0.582369 0.375121 0.466358 0.022 Uiso calc 1 . .
    C C4 0.68857(16) 0.38432(9) 0.3124(2) 0.0180(4) Uani d 1 . .
    H H4 0.680962 0.376165 0.203480 0.022 Uiso calc 1 . .
    C C5 0.78937(17) 0.34269(10) 0.3945(2) 0.0207(4) Uani d 1 . .
    C C6 0.76359(17) 0.26933(10) 0.3603(2) 0.0221(5) Uani d 1 . .
    H H6A 0.759197 0.261182 0.252955 0.026 Uiso calc 1 . .
    H H6B 0.825432 0.241803 0.415728 0.026 Uiso calc 1 . .
    C C7 0.44750(17) 0.27263(10) 0.3935(2) 0.0190(4) Uani d 1 . .
    C C8 0.26345(17) 0.21588(10) 0.3278(2) 0.0198(4) Uani d 1 . .
    C C9 0.22262(17) 0.15683(10) 0.2617(2) 0.0230(4) Uani d 1 . .
    H H9 0.264590 0.133517 0.200325 0.028 Uiso calc 1 . .
    C C10 0.12021(18) 0.13192(11) 0.2855(2) 0.0272(5) Uani d 1 . .
    H H10 0.092562 0.091213 0.241189 0.033 Uiso calc 1 . .
    C C11 0.05831(18) 0.16603(12) 0.3732(2) 0.0284(5) Uani d 1 . .
    H H11 -0.012143 0.149162 0.388622 0.034 Uiso calc 1 . .
    C C12 0.09986(18) 0.22518(11) 0.4386(2) 0.0280(5) Uani d 1 . .
    H H12 0.057482 0.248606 0.499304 0.034 Uiso calc 1 . .
    C C13 0.20247(17) 0.25057(11) 0.4167(2) 0.0235(5) Uani d 1 . .
    H H13 0.230470 0.291052 0.461766 0.028 Uiso calc 1 . .
    C C14 0.47911(16) 0.40798(10) 0.2754(2) 0.0194(4) Uani d 1 . .
    C C15 0.45216(18) 0.40895(11) 0.1203(2) 0.0246(5) Uani d 1 . .
    H H15 0.492962 0.381703 0.064508 0.030 Uiso calc 1 . .
    C C16 0.36664(18) 0.44924(11) 0.0475(2) 0.0269(5) Uani d 1 . .
    H H16 0.349713 0.449300 -0.057939 0.032 Uiso calc 1 . .
    C C17 0.30501(17) 0.48957(11) 0.1251(2) 0.0256(5) Uani d 1 . .
    C C18 0.33140(18) 0.48823(11) 0.2794(2) 0.0257(5) Uani d 1 . .
    H H18 0.290300 0.515437 0.334897 0.031 Uiso calc 1 . .
    C C19 0.41680(17) 0.44777(10) 0.3536(2) 0.0219(4) Uani d 1 . .
    H H19 0.432838 0.447282 0.459033 0.026 Uiso calc 1 . .
    C C20 0.2125(2) 0.53442(12) 0.0457(3) 0.0349(6) Uani d 1 . .
    H H20A 0.188806 0.519550 -0.057203 0.052 Uiso calc 1 . .
    H H20B 0.240883 0.579854 0.046566 0.052 Uiso calc 1 . .
    H H20C 0.147738 0.532911 0.096157 0.052 Uiso calc 1 . .
    C C21 0.71119(17) 0.45522(11) 0.3399(2) 0.0216(4) Uani d 1 . .
    C C22 0.89866(17) 0.36488(10) 0.3544(2) 0.0218(4) Uani d 1 . .
    C C23 0.97306(17) 0.40966(11) 0.4282(2) 0.0267(5) Uani d 1 . .
    H H23 0.962924 0.430925 0.517123 0.032 Uiso calc 1 . .
    C C24 1.06711(19) 0.42148(12) 0.3596(3) 0.0312(5) Uani d 1 . .
    H H24 1.127012 0.450845 0.398265 0.037 Uiso calc 1 . .
    C C25 1.06228(18) 0.38632(11) 0.2328(2) 0.0280(5) Uani d 1 . .
    H H25 1.117772 0.388191 0.171907 0.034 Uiso calc 1 . .
loop_
    _atom_site_aniso_label
    _atom_site_aniso_U_11
    _atom_site_aniso_U_22
    _atom_site_aniso_U_33
    _atom_site_aniso_U_12
    _atom_site_aniso_U_13
    _atom_site_aniso_U_23
    S1 0.0239(3) 0.0333(3) 0.0184(3) -0.0043(2) 0.0072(2) -0.0021(2)
    O1 0.0322(8) 0.0279(8) 0.0260(8) 0.0009(7) 0.0077(7) 0.0086(7)
    O2 0.0275(8) 0.0310(8) 0.0141(7) -0.0036(6) 0.0085(6) -0.0010(6)
    O3 0.0262(8) 0.0395(10) 0.0130(7) 0.0029(7) 0.0038(6) 0.0014(6)
    O4 0.024(18) 0.04(2) 0.027(19) -0.001(13) -0.004(13) -0.009(13)
    N1 0.0234(9) 0.0270(10) 0.0130(8) -0.0028(8) 0.0077(7) -0.0021(7)
    N2 0.0329(10) 0.0281(11) 0.0235(10) -0.0047(8) 0.0060(8) -0.0014(8)
    C1 0.0272(11) 0.0221(11) 0.0143(10) -0.0014(9) 0.0062(8) -0.0013(8)
    C2 0.0211(10) 0.0236(11) 0.0112(9) -0.0022(8) 0.0050(8) -0.0014(8)
    C3 0.0218(10) 0.0210(10) 0.0138(9) -0.0012(8) 0.0064(8) -0.0015(8)
    C4 0.0204(10) 0.0207(10) 0.0132(9) -0.0023(8) 0.0038(8) -0.0020(8)
    C5 0.0221(10) 0.0272(11) 0.0131(9) 0.0005(9) 0.0042(8) 0.0009(8)
    C6 0.0214(10) 0.0247(11) 0.0207(11) 0.0021(9) 0.0054(9) 0.0036(9)
    C7 0.0219(10) 0.0192(10) 0.0168(10) 0.0018(8) 0.0063(8) 0.0026(8)
    C8 0.0207(10) 0.0243(11) 0.0153(10) -0.0003(8) 0.0055(8) 0.0040(8)
    C9 0.0277(11) 0.0245(11) 0.0176(10) 0.0006(9) 0.0067(9) 0.0001(9)
    C10 0.0300(12) 0.0283(12) 0.0223(11) -0.0057(10) 0.0029(9) 0.0025(9)
    C11 0.0231(11) 0.0386(13) 0.0245(11) -0.0061(10) 0.0065(9) 0.0049(10)
    C12 0.0271(11) 0.0361(13) 0.0228(11) 0.0029(10) 0.0102(9) 0.0013(10)
    C13 0.0248(11) 0.0257(11) 0.0200(10) 0.0004(9) 0.0046(9) 0.0001(9)
    C14 0.0226(10) 0.0193(10) 0.0171(10) -0.0027(8) 0.0058(8) 0.0009(8)
    C15 0.0292(11) 0.0275(12) 0.0183(10) 0.0021(9) 0.0075(9) -0.0029(9)
    C16 0.0300(12) 0.0318(12) 0.0183(10) 0.0044(10) 0.0033(9) 0.0014(9)
    C17 0.0232(11) 0.0261(11) 0.0277(12) 0.0004(9) 0.0056(9) 0.0028(9)
    C18 0.0267(11) 0.0255(12) 0.0274(11) 0.0024(9) 0.0118(9) -0.0009(9)
    C19 0.0239(10) 0.0271(11) 0.0165(10) -0.0013(9) 0.0083(9) -0.0028(9)
    C20 0.0335(13) 0.0390(14) 0.0327(13) 0.0106(11) 0.0075(11) 0.0064(11)
    C21 0.0215(10) 0.0295(12) 0.0146(10) -0.0020(9) 0.0058(8) 0.0011(9)
    C22 0.0244(11) 0.0250(11) 0.0161(10) 0.0020(9) 0.0038(8) 0.0016(8)
    C23 0.0256(11) 0.0329(13) 0.0221(11) -0.0007(10) 0.0057(9) -0.0048(9)
    C24 0.0266(11) 0.0360(13) 0.0310(12) -0.0065(10) 0.0056(10) -0.0020(10)
    C25 0.0221(11) 0.0377(13) 0.0253(11) -0.0059(10) 0.0076(9) 0.0011(10)
_geom_special_details
;
 All esds (except the esd in the dihedral angle between two l.s. planes)
 are estimated using the full covariance matrix.  The cell esds are taken
 into account individually in the estimation of esds in distances, angles
 and torsion angles; correlations between esds in cell parameters are only
 used when they are defined by crystal symmetry.  An approximate (isotropic)
 treatment of cell esds is used for estimating esds involving l.s. planes.
;
loop_
    _geom_bond_atom_site_label_1
    _geom_bond_atom_site_label_2
    _geom_bond_site_symmetry_2
    _geom_bond_distance
    _geom_bond_publ_flag
    S1 C25 . 1.716(2) ?
    S1 C22 . 1.727(2) ?
    O1 C1 . 1.211(2) ?
    O2 C7 . 1.236(2) ?
    O3 C5 . 1.440(2) ?
    O3 H3O . 0.815(16) ?
    N1 C7 . 1.347(3) ?
    N1 C8 . 1.420(3) ?
    N1 H1N . 0.89(2) ?
    N2 C21 . 1.143(3) ?
    C1 C6 . 1.514(3) ?
    C1 C2 . 1.517(3) ?
    C2 C7 . 1.520(3) ?
    C2 C3 . 1.549(3) ?
    C2 H2 . 1.0000 ?
    C3 C14 . 1.515(3) ?
    C3 C4 . 1.547(3) ?
    C3 H3 . 1.0000 ?
    C4 C21 . 1.472(3) ?
    C4 C5 . 1.551(3) ?
    C4 H4 . 1.0000 ?
    C5 C22 . 1.501(3) ?
    C5 C6 . 1.536(3) ?
    C6 H6A . 0.9900 ?
    C6 H6B . 0.9900 ?
    C8 C13 . 1.387(3) ?
    C8 C9 . 1.387(3) ?
    C9 C10 . 1.388(3) ?
    C9 H9 . 0.9500 ?
    C10 C11 . 1.381(3) ?
    C10 H10 . 0.9500 ?
    C11 C12 . 1.389(3) ?
    C11 H11 . 0.9500 ?
    C12 C13 . 1.388(3) ?
    C12 H12 . 0.9500 ?
    C13 H13 . 0.9500 ?
    C14 C19 . 1.389(3) ?
    C14 C15 . 1.398(3) ?
    C15 C16 . 1.382(3) ?
    C15 H15 . 0.9500 ?
    C16 C17 . 1.387(3) ?
    C16 H16 . 0.9500 ?
    C17 C18 . 1.391(3) ?
    C17 C20 . 1.513(3) ?
    C18 C19 . 1.388(3) ?
    C18 H18 . 0.9500 ?
    C19 H19 . 0.9500 ?
    C20 H20A . 0.9800 ?
    C20 H20B . 0.9800 ?
    C20 H20C . 0.9800 ?
    C22 C23 . 1.361(3) ?
    C23 C24 . 1.417(3) ?
    C23 H23 . 0.9500 ?
    C24 C25 . 1.355(3) ?
    C24 H24 . 0.9500 ?
    C25 H25 . 0.9500 ?
loop_
    _geom_angle_atom_site_label_1
    _geom_angle_atom_site_label_2
    _geom_angle_atom_site_label_3
    _geom_angle_site_symmetry_1
    _geom_angle_site_symmetry_3
    _geom_angle
    _geom_angle_publ_flag
    C25 S1 C22 . . 92.19(11) ?
    C5 O3 H3O . . 107.5(18) ?
    C7 N1 C8 . . 126.29(17) ?
    C7 N1 H1N . . 115.6(14) ?
    C8 N1 H1N . . 118.0(14) ?
    O1 C1 C6 . . 121.94(19) ?
    O1 C1 C2 . . 123.36(19) ?
    C6 C1 C2 . . 114.70(17) ?
    C1 C2 C7 . . 110.84(16) ?
    C1 C2 C3 . . 111.44(16) ?
    C7 C2 C3 . . 108.88(16) ?
    C1 C2 H2 . . 108.5 ?
    C7 C2 H2 . . 108.5 ?
    C3 C2 H2 . . 108.5 ?
    C14 C3 C4 . . 111.24(16) ?
    C14 C3 C2 . . 111.86(16) ?
    C4 C3 C2 . . 109.56(16) ?
    C14 C3 H3 . . 108.0 ?
    C4 C3 H3 . . 108.0 ?
    C2 C3 H3 . . 108.0 ?
    C21 C4 C3 . . 109.29(16) ?
    C21 C4 C5 . . 110.05(16) ?
    C3 C4 C5 . . 112.98(16) ?
    C21 C4 H4 . . 108.1 ?
    C3 C4 H4 . . 108.1 ?
    C5 C4 H4 . . 108.1 ?
    O3 C5 C22 . . 109.67(16) ?
    O3 C5 C6 . . 108.76(16) ?
    C22 C5 C6 . . 113.04(17) ?
    O3 C5 C4 . . 105.49(16) ?
    C22 C5 C4 . . 111.18(16) ?
    C6 C5 C4 . . 108.40(16) ?
    C1 C6 C5 . . 110.49(17) ?
    C1 C6 H6A . . 109.6 ?
    C5 C6 H6A . . 109.6 ?
    C1 C6 H6B . . 109.6 ?
    C5 C6 H6B . . 109.6 ?
    H6A C6 H6B . . 108.1 ?
    O2 C7 N1 . . 124.66(19) ?
    O2 C7 C2 . . 120.42(18) ?
    N1 C7 C2 . . 114.92(17) ?
    C13 C8 C9 . . 120.61(19) ?
    C13 C8 N1 . . 121.85(19) ?
    C9 C8 N1 . . 117.52(18) ?
    C8 C9 C10 . . 119.7(2) ?
    C8 C9 H9 . . 120.1 ?
    C10 C9 H9 . . 120.1 ?
    C11 C10 C9 . . 120.3(2) ?
    C11 C10 H10 . . 119.8 ?
    C9 C10 H10 . . 119.8 ?
    C10 C11 C12 . . 119.5(2) ?
    C10 C11 H11 . . 120.3 ?
    C12 C11 H11 . . 120.3 ?
    C13 C12 C11 . . 120.9(2) ?
    C13 C12 H12 . . 119.5 ?
    C11 C12 H12 . . 119.5 ?
    C8 C13 C12 . . 118.9(2) ?
    C8 C13 H13 . . 120.5 ?
    C12 C13 H13 . . 120.5 ?
    C19 C14 C15 . . 118.25(19) ?
    C19 C14 C3 . . 120.15(17) ?
    C15 C14 C3 . . 121.59(18) ?
    C16 C15 C14 . . 120.5(2) ?
    C16 C15 H15 . . 119.7 ?
    C14 C15 H15 . . 119.7 ?
    C15 C16 C17 . . 121.4(2) ?
    C15 C16 H16 . . 119.3 ?
    C17 C16 H16 . . 119.3 ?
    C16 C17 C18 . . 118.0(2) ?
    C16 C17 C20 . . 121.5(2) ?
    C18 C17 C20 . . 120.5(2) ?
    C19 C18 C17 . . 121.1(2) ?
    C19 C18 H18 . . 119.5 ?
    C17 C18 H18 . . 119.5 ?
    C18 C19 C14 . . 120.75(19) ?
    C18 C19 H19 . . 119.6 ?
    C14 C19 H19 . . 119.6 ?
    C17 C20 H20A . . 109.5 ?
    C17 C20 H20B . . 109.5 ?
    H20A C20 H20B . . 109.5 ?
    C17 C20 H20C . . 109.5 ?
    H20A C20 H20C . . 109.5 ?
    H20B C20 H20C . . 109.5 ?
    N2 C21 C4 . . 179.1(2) ?
    C23 C22 C5 . . 127.05(19) ?
    C23 C22 S1 . . 110.32(16) ?
    C5 C22 S1 . . 122.57(15) ?
    C22 C23 C24 . . 113.4(2) ?
    C22 C23 H23 . . 123.3 ?
    C24 C23 H23 . . 123.3 ?
    C25 C24 C23 . . 112.6(2) ?
    C25 C24 H24 . . 123.7 ?
    C23 C24 H24 . . 123.7 ?
    C24 C25 S1 . . 111.40(17) ?
    C24 C25 H25 . . 124.3 ?
    S1 C25 H25 . . 124.3 ?
loop_
    _geom_torsion_atom_site_label_1
    _geom_torsion_atom_site_label_2
    _geom_torsion_atom_site_label_3
    _geom_torsion_atom_site_label_4
    _geom_torsion_site_symmetry_1
    _geom_torsion_site_symmetry_2
    _geom_torsion_site_symmetry_3
    _geom_torsion_site_symmetry_4
    _geom_torsion
    _geom_torsion_publ_flag
    O1 C1 C2 C7 . . . . 6.3(3) ?
    C6 C1 C2 C7 . . . . -174.55(16) ?
    O1 C1 C2 C3 . . . . 127.8(2) ?
    C6 C1 C2 C3 . . . . -53.1(2) ?
    C1 C2 C3 C14 . . . . 174.89(16) ?
    C7 C2 C3 C14 . . . . -62.5(2) ?
    C1 C2 C3 C4 . . . . 51.1(2) ?
    C7 C2 C3 C4 . . . . 173.62(15) ?
    C14 C3 C4 C21 . . . . 57.0(2) ?
    C2 C3 C4 C21 . . . . -178.84(15) ?
    C14 C3 C4 C5 . . . . 179.86(16) ?
    C2 C3 C4 C5 . . . . -55.9(2) ?
    C21 C4 C5 O3 . . . . 64.9(2) ?
    C3 C4 C5 O3 . . . . -57.6(2) ?
    C21 C4 C5 C22 . . . . -54.0(2) ?
    C3 C4 C5 C22 . . . . -176.43(16) ?
    C21 C4 C5 C6 . . . . -178.80(16) ?
    C3 C4 C5 C6 . . . . 58.7(2) ?
    O1 C1 C6 C5 . . . . -124.8(2) ?
    C2 C1 C6 C5 . . . . 56.1(2) ?
    O3 C5 C6 C1 . . . . 57.7(2) ?
    C22 C5 C6 C1 . . . . 179.77(16) ?
    C4 C5 C6 C1 . . . . -56.5(2) ?
    C8 N1 C7 O2 . . . . -1.1(3) ?
    C8 N1 C7 C2 . . . . 178.99(18) ?
    C1 C2 C7 O2 . . . . 71.2(2) ?
    C3 C2 C7 O2 . . . . -51.7(2) ?
    C1 C2 C7 N1 . . . . -108.87(19) ?
    C3 C2 C7 N1 . . . . 128.20(18) ?
    C7 N1 C8 C13 . . . . 36.3(3) ?
    C7 N1 C8 C9 . . . . -145.1(2) ?
    C13 C8 C9 C10 . . . . -0.5(3) ?
    N1 C8 C9 C10 . . . . -179.04(18) ?
    C8 C9 C10 C11 . . . . 0.7(3) ?
    C9 C10 C11 C12 . . . . -0.6(3) ?
    C10 C11 C12 C13 . . . . 0.2(3) ?
    C9 C8 C13 C12 . . . . 0.1(3) ?
    N1 C8 C13 C12 . . . . 178.60(19) ?
    C11 C12 C13 C8 . . . . 0.0(3) ?
    C4 C3 C14 C19 . . . . -120.6(2) ?
    C2 C3 C14 C19 . . . . 116.5(2) ?
    C4 C3 C14 C15 . . . . 58.1(2) ?
    C2 C3 C14 C15 . . . . -64.8(2) ?
    C19 C14 C15 C16 . . . . 0.8(3) ?
    C3 C14 C15 C16 . . . . -177.84(19) ?
    C14 C15 C16 C17 . . . . -0.2(3) ?
    C15 C16 C17 C18 . . . . -0.3(3) ?
    C15 C16 C17 C20 . . . . 179.1(2) ?
    C16 C17 C18 C19 . . . . 0.0(3) ?
    C20 C17 C18 C19 . . . . -179.4(2) ?
    C17 C18 C19 C14 . . . . 0.7(3) ?
    C15 C14 C19 C18 . . . . -1.1(3) ?
    C3 C14 C19 C18 . . . . 177.61(18) ?
    O3 C5 C22 C23 . . . . -22.9(3) ?
    C6 C5 C22 C23 . . . . -144.4(2) ?
    C4 C5 C22 C23 . . . . 93.4(2) ?
    O3 C5 C22 S1 . . . . 160.44(14) ?
    C6 C5 C22 S1 . . . . 38.9(2) ?
    C4 C5 C22 S1 . . . . -83.3(2) ?
    C25 S1 C22 C23 . . . . 0.82(17) ?
    C25 S1 C22 C5 . . . . 178.01(18) ?
    C5 C22 C23 C24 . . . . -178.2(2) ?
    S1 C22 C23 C24 . . . . -1.2(2) ?
    C22 C23 C24 C25 . . . . 1.0(3) ?
    C23 C24 C25 S1 . . . . -0.4(3) ?
    C22 S1 C25 C24 . . . . -0.26(19) ?
loop_
    _geom_hbond_atom_site_label_D
    _geom_hbond_atom_site_label_H
    _geom_hbond_atom_site_label_A
    _geom_hbond_site_symmetry_A
    _geom_hbond_distance_DH
    _geom_hbond_distance_HA
    _geom_hbond_distance_DA
    _geom_hbond_angle_DHA
    _geom_hbond_publ_flag
    N1 H1N O2 4_565 0.89(2) 2.00(2) 2.886(2) 174(2) yes
    C2 H2 O2 4_565 1.00 2.44 3.320(2) 146.2 yes
    C3 H3 O3 . 1.00 2.54 2.879(2) 100 no
    C4 H4 O1 4_565 1.00 2.54 3.434(2) 149 yes
    C6 H6A S1 . 0.99 2.83 3.179(2) 101 no
    C9 H9 N2 2_645 0.95 2.57 3.272(3) 131 yes
    C13 H13 O2 . 0.95 2.48 2.939(3) 110 no
_shelx_space_group_comment
;
The symmetry employed for this shelxl refinement is uniquely defined
by the following loop, which should always be used as a source of
symmetry information in preference to the above space-group names.
They are only intended as comments.
;
_shelx_estimated_absorpt_T_min     0.939
_shelx_estimated_absorpt_T_max     0.995
_shelx_hkl_file
;
   0   0  -2  849.13   32.20
   0   0   2  845.52   32.36
   0   0  -2  848.88   32.86
   0   0   2  883.79   33.11
   0   0   2  697.36   36.35
   0   0  -3    2.75    6.91
   0   0   3    3.25    6.20
   0   0  -3    5.13    6.06
   0   0  -3   -0.65    6.89
   0   0   3    7.52    6.44
   0   0   3    5.81    7.18
   0   0   3  -14.54    8.08
   0   0   4  646.37   30.20
   0   0  -4  641.63   28.56
   0   0  -4  669.22   29.80
   0   0   4  644.34   28.34
   0   0  -4  539.34   31.05
   0   0  -5    2.73    9.13
   0   0   5   -5.64    6.47
   0   0   5  -15.34    9.19
   0   0  -5   10.64    8.25
   0   0  -5    5.97    6.83
   0   0   6  126.65   18.06
   0   0  -6  152.47   17.38
   0   0  -6  175.03   16.60
   0   0   6  148.77   16.12
   0   0  -6  177.47   16.28
   0   0   7    1.49   15.43
   0   0  -7   14.61   10.11
   0   0  -7   -8.72   11.44
   0   0  -7  -13.12   11.31
   0   0   7    3.47    9.94
   0   0  -8    9.34   12.18
   0   0  -8    7.84   13.50
   0   0  -8   13.62   10.86
   0   0   8   15.18   17.97
   0   0   8   17.45   11.66
   0   0  -9   -3.41   13.61
   0   0   9    2.19   10.16
   0   0  -9    9.19   10.76
   0   0  -9  -10.42   12.64
   0   0   9   22.78   18.06
   0   0 -10   -1.33   15.58
   0   0  10   -1.72   17.25
   0   0 -10   -7.84   14.04
   0   0 -10   -1.74   13.39
   0   0  10   -1.54   11.04
   0   0  11   29.36   22.17
   0   0 -11   -0.21   13.36
   0   0 -11    8.78   13.96
   0   0 -11  -12.99   16.56
   0   1   1  230.34   10.40
   0   1   1  221.81   10.17
   0   1  -1  282.13   10.56
   0  -1  -1  228.98   10.23
   0   1  -2 9999.00  340.56
   0   1   2 9505.41  337.56
   0   1  -2 9879.82  339.89
   0   1  -2 9693.94  339.00
   0   1  -2 9326.48  338.81
   0   1   2 9730.18  339.41
   0   1   2 9419.26  340.33
   0   1   2 9621.73  338.12
   0   1   2 9689.59  339.52
   0  -1   2 9587.01  339.78
   0  -1   2 9805.47  339.72
   0  -1   2 9519.78  340.04
   0  -1  -2 9773.99  339.36
   0  -1  -2 9846.72  339.59
   0  -1   2 9783.82  339.03
   0   1  -3 1163.82   45.11
   0   1   3 1153.37   45.26
   0   1   3 1276.84   42.89
   0   1  -3 1156.68   43.80
   0   1   3 1069.57   44.45
   0   1   3 1149.76   44.24
   0   1  -3 1069.96   43.59
   0   1   3 1103.17   43.92
   0  -1   3 1140.24   45.20
   0  -1  -3 1139.04   42.09
   0  -1   3 1134.36   43.75
   0  -1   3 1034.76   44.74
   0  -1  -3 1091.57   44.10
   0  -1  -3 1112.36   44.29
   0  -1  -3 1130.56   44.79
   0   1  -4   33.22    8.00
   0   1   4   30.97   10.48
   0   1   4   35.87    5.65
   0   1   4   49.55    9.07
   0   1  -4   30.14    8.82
   0   1  -4   31.88    8.05
   0  -1   4   11.17   10.19
   0  -1   4   47.21    8.52
   0  -1  -4   26.50    8.39
   0  -1  -4   45.97    9.44
   0   1  -5   41.86   10.09
   0   1  -5   49.12    9.20
   0   1  -5   49.85   10.46
   0   1   5   54.12   13.57
   0   1   5   52.41    9.74
   0  -1   5   50.25   13.51
   0  -1  -5   54.25   11.25
   0  -1  -5   53.35   10.75
   0  -1   5   47.49    9.34
   0   1   6  622.10   31.95
   0   1  -6  658.61   32.11
   0   1  -6  636.45   32.24
   0   1  -6  668.33   34.81
   0   1   6  674.40   35.51
   0  -1   6  667.27   31.76
   0  -1  -6  639.57   34.03
   0  -1   6  647.94   35.54
   0  -1  -6  646.99   33.01
   0   1  -7  243.04   25.43
   0   1   7  239.37   24.99
   0   1   7  249.03   21.10
   0   1  -7  257.47   21.08
   0   1  -7  239.44   22.01
   0  -1  -7  236.06   22.08
   0  -1  -7  219.51   23.87
   0  -1   7  304.15   28.04
   0  -1   7  251.53   20.54
   0  -1  -7  250.49   24.46
   0   1  -8    1.93   14.33
   0   1  -8    3.40   10.43
   0   1   8   15.42   11.74
   0   1  -8   10.64   12.63
   0   1   8  -12.56   16.29
   0  -1  -8   28.12   10.91
   0  -1   8   -3.85   18.08
   0  -1  -8   -1.42   12.03
   0  -1   8    3.62   10.76
   0  -1  -8    2.87   13.09
   0   1  -9   74.46   16.64
   0   1  -9   72.55   17.48
   0   1   9   50.91   13.57
   0   1   9   60.15   19.70
   0  -1  -9   34.63   17.05
   0  -1   9   57.08   14.18
   0  -1  -9   37.97   15.23
   0  -1   9   81.37   20.18
   0  -1  -9   53.56   13.80
   0   1  10  -10.22   17.61
   0   1 -10   22.01   16.95
   0   1 -10   24.51   12.19
   0   1 -10   13.05   14.35
   0   1  10   15.37   12.49
   0  -1  10    0.03   18.12
   0  -1 -10   -1.11   10.84
   0  -1 -10   20.71   17.88
   0  -1 -10    7.10   13.03
   0  -1  10   18.02   11.97
   0   1 -11   -4.07   18.67
   0   1  11    9.88   20.55
   0   1 -11   -2.67   14.40
   0   1 -11    4.93   13.20
   0  -1 -11   21.24   19.50
   0  -1 -11   -0.30   13.68
   0  -1 -11    5.83   14.75
   0  -1  11    9.24   22.20
   0   2   0 3602.27  126.46
   0   2   0 3641.08  126.75
   0   2  -1 7022.98  236.84
   0   2   1 6705.04  236.18
   0   2  -1 6764.51  236.22
   0   2   1 6952.56  236.86
   0   2  -1 6816.16  236.79
   0  -2  -1 6855.97  235.76
   0  -2  -1 6415.49  237.49
   0  -2  -1 6381.62  236.70
   0  -2   1 6511.83  236.14
   0  -2  -1 6825.91  236.83
   0  -2   1 6280.05  236.60
   0  -2  -1 7050.20  236.55
   0  -2  -1 7190.32  237.38
   0   2   2  184.92   11.29
   0   2   2  167.41   14.00
   0   2  -2  193.01   12.86
   0   2   2  152.04   12.69
   0   2   2  165.11   13.30
   0   2  -2  177.57   11.02
   0   2   2  163.01    9.55
   0   2   2  159.18   12.61
   0   2  -2  203.30   11.83
   0  -2   2  166.29   12.33
   0  -2  -2  187.37   12.61
   0  -2   2  171.71   11.16
   0  -2  -2  170.57   12.22
   0  -2  -2  174.49   12.78
   0  -2   2  169.49   13.62
   0  -2   2  170.19   11.30
   0  -2  -2  191.02   11.90
   0  -2   2  190.07   12.55
   0   2   3   -0.27    6.40
   0   2   3  -12.06    8.19
   0   2   3    0.65    5.85
   0   2  -3    1.93    6.02
   0   2   3    3.28    6.26
   0   2  -3   -2.58    6.06
   0   2   3    8.91    6.70
   0   2  -3    1.01    6.08
   0   2   3    6.76    4.82
   0  -2  -3    3.44    7.17
   0  -2   3   -2.73    5.49
   0  -2  -3   -4.37    6.21
   0  -2  -3   -0.45    6.07
   0  -2  -3   -1.99    6.03
   0  -2   3    6.41    8.25
   0  -2  -3    0.95    6.69
   0   2  -4  179.69   14.21
   0   2   4  168.24   16.53
   0   2   4  189.18   14.88
   0   2  -4  191.74   14.20
   0   2   4  166.84   11.49
   0   2  -4  194.62   16.35
   0  -2  -4  178.75   15.34
   0  -2  -4  170.66   12.56
   0  -2  -4  189.08   14.28
   0  -2  -4  185.18   14.92
   0  -2   4  156.61   13.40
   0  -2   4  164.86   16.23
   0   2   5 1307.73   53.08
   0   2  -5 1268.95   50.65
   0   2  -5 1215.81   50.53
   0   2  -5 1203.66   56.19
   0   2   5 1251.07   51.39
   0  -2   5 1294.93   53.29
   0  -2  -5 1210.73   51.16
   0  -2   5 1263.56   50.57
   0  -2  -5 1257.16   52.14
   0   2  -6   20.38   11.41
   0   2   6   18.56    9.45
   0   2   6   32.95   13.03
   0   2  -6   19.31    9.98
   0   2  -6   11.34    8.82
   0  -2   6   20.84    8.95
   0  -2  -6   14.06   10.86
   0  -2  -6   11.34   10.28
   0  -2   6    6.56   13.74
   0   2  -7   11.95   13.46
   0   2   7   22.00   11.15
   0   2   7   -7.07   14.21
   0   2  -7  -10.18   10.27
   0   2  -7    0.08    9.43
   0  -2   7  -11.34   14.52
   0  -2   7    0.78    8.94
   0  -2  -7   19.28   12.30
   0  -2  -7    8.58   12.45
   0   2  -8   38.45   16.02
   0   2  -8   54.50   14.93
   0   2   8   47.36   13.56
   0   2   8   37.66   17.34
   0  -2  -8   35.46   15.11
   0  -2  -8   67.79   15.67
   0  -2   8   55.84   13.33
   0  -2   8   57.95   18.76
   0   2   9   80.99   16.06
   0   2  -9   96.88   15.48
   0   2  -9   69.30   18.13
   0   2   9   89.61   20.94
   0   2  -9  121.73   18.49
   0  -2  -9   87.95   15.42
   0  -2  -9   68.22   17.64
   0  -2   9   80.80   20.96
   0  -2  -9   71.32   19.18
   0  -2   9   54.23   14.31
   0   2 -10  269.24   29.22
   0   2  10  292.00   26.77
   0   2 -10  257.25   28.30
   0   2  10  308.35   36.50
   0   2 -10  230.89   24.14
   0  -2 -10  241.59   29.42
   0  -2 -10  244.23   26.79
   0  -2  10  292.85   30.46
   0  -2 -10  282.89   25.97
   0  -2  10  303.26   31.56
   0   2  11   38.85   23.66
   0   2 -11  -10.00   18.01
   0   2 -11   -6.15   14.61
   0   2 -11   47.39   15.75
   0  -2 -11   21.26   15.32
   0  -2 -11   10.75   16.74
   0  -2 -11    4.22   18.89
   0  -2  11   32.06   21.10
   0   3   0   -1.70    2.54
   0   3   0    5.02    3.40
   0   3   0    3.79    3.35
   0   3   0    0.16    2.19
   0   3   0    0.92    2.16
   0  -3   0    3.11    3.09
   0  -3   0    1.05    3.69
   0  -3   0   -1.20    3.05
   0   3   1  436.67   18.86
   0   3  -1  432.56   18.29
   0   3   1  445.44   18.33
   0   3   1  404.00   18.07
   0   3  -1  428.12   17.10
   0   3   1  441.17   18.69
   0   3  -1  439.31   17.78
   0   3   1  444.55   17.38
   0   3   1  424.66   16.83
   0   3  -1  429.45   18.39
   0  -3  -1  438.11   17.94
   0  -3   1  419.08   17.49
   0  -3   1  433.20   17.16
   0  -3  -1  429.86   18.50
   0  -3  -1  435.28   19.85
   0  -3   1  441.09   17.77
   0  -3   1  424.80   18.02
   0  -3  -1  424.19   18.68
   0  -3  -1  423.98   17.05
   0  -3  -1  420.10   18.24
   0   3   2  567.51   31.22
   0   3   2  628.26   26.78
   0   3  -2  617.07   25.32
   0   3   2  625.97   24.16
   0   3   2  587.75   32.07
   0   3  -2  616.59   26.52
   0   3   2  642.44   26.98
   0  -3  -2  633.03   26.73
   0  -3   2  621.51   26.33
   0  -3  -2  619.49   25.52
   0  -3   2  595.82   25.26
   0  -3   2  589.85   25.02
   0  -3   2  619.28   26.21
   0  -3  -2  628.38   26.68
   0  -3  -2  618.61   25.89
   0  -3  -2  584.56   26.03
   0   3   3 1771.80   67.12
   0   3   3 1789.53   67.36
   0   3  -3 1822.49   66.13
   0   3   3 1747.30   66.50
   0   3  -3 1792.17   67.50
   0   3   3 1775.25   64.40
   0   3   3 1763.67   65.39
   0   3   3 1758.93   66.84
   0   3  -3 1747.52   65.86
   0  -3  -3 1751.44   67.10
   0  -3  -3 1772.53   65.69
   0  -3  -3 1855.21   67.25
   0  -3  -3 1697.07   68.25
   0  -3   3 1744.59   67.35
   0  -3  -3 1783.47   66.72
   0  -3   3 1829.57   66.02
   0   3   4  264.18   15.07
   0   3   4  287.47   19.62
   0   3  -4  262.19   18.50
   0   3  -4  286.15   16.90
   0   3   4  271.75   17.88
   0   3  -4  276.85   16.69
   0  -3   4  273.52   19.69
   0  -3   4  268.40   16.30
   0  -3  -4  285.81   18.31
   0  -3  -4  294.55   18.50
   0  -3  -4  242.85   16.12
   0  -3  -4  285.72   18.48
   0   3  -5 1158.79   48.03
   0   3  -5 1210.63   52.45
   0   3   5 1282.06   51.33
   0   3   5 1147.57   49.24
   0  -3  -5 1211.63   49.76
   0  -3  -5 1168.79   49.40
   0  -3   5 1004.85   60.68
   0  -3  -5 1175.92   46.43
   0  -3   5 1183.01   48.14
   0  -3  -5 1250.12   50.13
   0   3   6    6.21    8.96
   0   3  -6    6.80    9.05
   0   3  -6    8.18   10.68
   0   3  -6    8.54    8.86
   0   3   6    7.32   13.26
   0  -3  -6   -6.03    7.99
   0  -3   6   -4.99   11.86
   0  -3  -6    1.29    8.65
   0  -3   6   -5.65    7.70
   0  -3  -6   -0.15   10.55
   0  -3  -6    0.75   10.25
   0   3  -7  155.66   20.32
   0   3   7  140.98   17.84
   0   3   7  140.57   23.18
   0   3  -7  143.61   17.60
   0  -3  -7  153.16   19.40
   0  -3  -7  156.15   19.83
   0  -3   7  149.81   21.59
   0  -3   7  138.69   16.52
   0  -3  -7  117.02   16.63
   0   3   8   80.43   20.87
   0   3  -8   92.42   18.72
   0   3  -8   90.00   14.71
   0   3  -8   92.88   16.55
   0   3   8   87.30   15.62
   0  -3  -8   80.17   15.87
   0  -3  -8  100.41   19.19
   0  -3   8   70.88   18.82
   0  -3   8   93.18   14.12
   0   3   9  123.32   18.51
   0   3  -9  129.81   19.86
   0   3  -9  121.51   20.91
   0   3   9  105.27   21.59
   0   3  -9   90.69   15.73
   0  -3  -9  107.28   20.93
   0  -3  -9  110.02   18.38
   0  -3   9  116.41   16.82
   0  -3   9  110.71   22.18
   0   3  10   18.82   21.33
   0   3 -10   35.33   18.46
   0   3  10   41.08   14.63
   0   3 -10    9.56   14.27
   0   3 -10   16.38   12.69
   0  -3  10   14.91   18.34
   0  -3 -10   13.37   14.10
   0  -3 -10    3.91   10.41
   0  -3 -10   22.27   17.51
   0   3 -11   13.75   15.09
   0   3 -11   15.89   18.34
   0   3  11  -15.14   21.35
   0   3 -11    5.87   15.80
   0  -3 -11  -11.62   18.11
   0  -3  11   26.91   22.55
   0  -3 -11   20.26   14.91
   0   4   0  125.55    9.94
   0   4   0  139.73    9.35
   0   4   0  129.28    9.35
   0   4   0  147.00    7.14
   0   4   0  127.93   10.10
   0   4   0  129.84    8.14
   0  -4   0  139.08    7.87
   0  -4   0  125.97    9.50
   0  -4   0  137.46    8.97
   0  -4   0  144.46    8.15
   0  -4   0  141.13    7.14
   0  -4   0  145.52   10.65
   0   4  -1 1275.76   46.68
   0   4   1 1238.88   45.16
   0   4  -1 1193.16   45.30
   0   4  -1 1225.17   45.92
   0   4   1 1204.29   46.68
   0   4   1 1210.50   45.35
   0   4   1 1252.66   47.05
   0   4   1 1299.57   47.50
   0   4  -1 1220.03   45.92
   0   4   1 1265.89   46.13
   0  -4   1 1214.11   45.50
   0  -4  -1 1236.38   46.73
   0  -4  -1 1230.20   46.75
   0  -4  -1 1229.74   45.97
   0  -4   1 1212.24   45.69
   0  -4  -1 1231.13   45.07
   0   4  -2 2201.42   81.61
   0   4   2 2280.33   81.40
   0   4   2 2191.83   79.43
   0   4  -2 2230.96   81.47
   0   4  -2 2201.27   80.46
   0   4   2 2138.50   80.84
   0  -4  -2 2247.29   81.70
   0  -4   2 2215.62   80.48
   0  -4   2 2208.71   81.35
   0  -4  -2 2247.84   81.24
   0  -4   2 2221.09   81.19
   0  -4  -2 2238.73   80.52
   0  -4   2 2159.83   80.26
   0  -4  -2 2267.36   81.80
   0  -4  -2 2207.67   80.98
   0   4   3  417.91   21.76
   0   4   3  424.92   21.59
   0   4  -3  390.93   19.33
   0   4  -3  395.97   21.25
   0   4   3  381.39   19.44
   0   4   3  399.80   21.22
   0   4   3  379.36   19.76
   0  -4   3  443.76   22.09
   0  -4  -3  428.07   20.34
   0  -4  -3  395.06   20.39
   0  -4  -3  397.20   21.17
   0  -4   3  424.63   19.80
   0  -4  -3  413.55   21.42
   0   4  -4  221.08   15.77
   0   4  -4  213.76   18.07
   0   4   4  206.11   17.00
   0   4   4  216.26   18.42
   0   4  -4  230.62   15.71
   0  -4  -4  248.04   16.07
   0  -4   4  234.87   15.24
   0  -4  -4  211.61   17.20
   0  -4   4  242.43   18.74
   0  -4  -4  212.59   16.82
   0  -4  -4  224.50   17.10
   0   4   5  230.79   18.14
   0   4  -5  207.99   16.55
   0   4   5  185.20   18.35
   0   4  -5  226.50   17.87
   0   4  -5  209.66   18.79
   0  -4   5  226.49   20.31
   0  -4  -5  214.74   18.83
   0  -4  -5  228.71   18.44
   0  -4  -5  218.08   18.33
   0  -4   5  217.18   16.20
   0  -4  -5  236.66   16.64
   0   4  -6   16.86   10.12
   0   4  -6   13.27   10.92
   0   4   6   22.34   14.47
   0   4   6   23.32   11.02
   0  -4   6   19.82    9.31
   0  -4  -6   12.04    9.94
   0  -4  -6   22.53   11.22
   0  -4   6    5.31   13.62
   0  -4  -6   18.86   11.04
   0  -4  -6   33.28   12.15
   0   4  -7    4.10    9.94
   0   4  -7    3.85   11.07
   0   4  -7    2.79   10.79
   0   4   7   -9.03    9.84
   0   4   7  -14.02   14.95
   0  -4  -7    6.16   10.19
   0  -4  -7  -14.50   10.91
   0  -4   7  -13.86   15.13
   0  -4  -7   -2.98   12.43
   0  -4  -7   25.20   11.99
   0  -4   7   -9.18    8.20
   0   4  -8   19.39   11.19
   0   4   8   39.63   13.34
   0   4  -8    9.66   12.28
   0   4   8   -6.84   16.18
   0   4  -8   14.36   15.07
   0  -4  -8    0.97   11.70
   0  -4   8   13.05   10.36
   0  -4   8   15.74   16.06
   0  -4  -8   17.92   11.85
   0  -4  -8   14.16   13.57
   0   4  -9  283.72   24.19
   0   4   9  258.36   25.68
   0   4   9  284.11   30.42
   0   4  -9  278.98   26.15
   0   4  -9  350.00   31.88
   0  -4  -9  330.88   26.70
   0  -4  -9  250.61   26.17
   0  -4  -9  279.54   28.48
   0  -4   9  294.75   29.59
   0   4 -10   30.48   16.46
   0   4 -10    7.93   17.59
   0   4  10  -11.89   12.16
   0   4 -10   -2.96   11.71
   0   4  10   32.29   22.81
   0  -4 -10    2.06   12.89
   0  -4  10  -18.09   17.80
   0  -4 -10   14.96   16.61
   0   4 -11   46.85   15.62
   0   4 -11   33.78   20.75
   0   4  11   48.62   25.95
   0   4 -11   10.86   16.31
   0  -4 -11   17.88   20.26
   0  -4 -11   41.15   17.31
   0  -4  11   28.47   23.76
   0   5   0    7.31    6.13
   0   5   0   15.87    4.35
   0   5   0    6.75    6.87
   0   5   0   16.93    7.33
   0   5   0    6.59    3.98
   0  -5   0    4.23    4.91
   0  -5   0   19.06    5.30
   0  -5   0    3.40    6.73
   0  -5   0   16.68    7.75
   0  -5   0   26.27    5.48
   0   5   1  395.52   17.35
   0   5  -1  404.93   18.98
   0   5  -1  439.85   19.52
   0   5   1  412.06   17.63
   0   5  -1  395.65   18.62
   0   5  -1  419.37   19.67
   0   5   1  424.78   19.56
   0   5   1  415.62   20.77
   0   5   1  400.15   20.15
   0   5   1  436.09   18.00
   0   5   1  398.57   18.11
   0   5   1  402.70   20.13
   0  -5  -1  418.70   18.16
   0  -5   1  416.95   19.28
   0  -5  -1  414.67   20.39
   0  -5  -1  397.59   20.13
   0  -5  -1  404.80   19.14
   0  -5   1  412.83   18.48
   0  -5  -1  378.24   20.33
   0  -5   1  383.18   18.96
   0  -5   1  395.04   18.75
   0   5   2 2505.52   90.53
   0   5   2 2475.54   92.66
   0   5   2 2413.05   89.82
   0   5  -2 2438.45   87.46
   0   5   2 2466.35   89.56
   0   5  -2 2466.80   88.96
   0   5   2 2361.25   89.39
   0   5  -2 2489.36   89.80
   0  -5   2 2380.63   89.36
   0  -5  -2 2420.90   89.21
   0  -5   2 2429.38   90.05
   0  -5  -2 2497.12   88.61
   0  -5   2 2399.72   95.71
   0  -5  -2 2471.74   90.27
   0  -5   2 2455.35   87.63
   0  -5  -2 2477.71   90.29
   0  -5  -2 2469.63   89.89
   0   5   3   -2.49    7.37
   0   5   3    3.72    7.88
   0   5   3    3.13    7.95
   0   5  -3   -5.10    7.38
   0   5   3  -10.60    5.67
   0   5  -3    1.52    6.48
   0  -5  -3    2.10    7.88
   0  -5  -3   -1.50    6.57
   0  -5  -3  -10.79    6.82
   0  -5  -3   -1.74    7.00
   0  -5   3   -0.63    5.71
   0   5  -4   41.30   10.22
   0   5   4   64.60   11.16
   0   5   4   45.29   10.92
   0   5  -4   30.14    7.55
   0  -5  -4   43.77    9.45
   0  -5  -4   56.37   10.26
   0  -5  -4   50.81    9.88
   0  -5   4   50.89   11.40
   0  -5   4   65.78    9.45
   0  -5  -4   24.38    9.23
   0   5   5  148.57   16.50
   0   5  -5  150.57   17.10
   0   5   5  119.63   16.31
   0   5  -5  117.10   13.49
   0   5  -5  131.09   20.04
   0  -5  -5  133.20   14.62
   0  -5  -5  126.88   15.09
   0  -5   5  112.80   12.37
   0  -5   5  132.04   16.00
   0  -5  -5  145.40   14.92
   0  -5  -5  105.03   12.52
   0   5  -6  553.44   29.56
   0   5   6  647.28   34.97
   0   5  -6  598.51   30.16
   0   5  -6  548.53   32.81
   0  -5   6  554.30   29.20
   0  -5   6  557.43   34.10
   0  -5  -6  589.16   32.05
   0  -5  -6  579.76   31.24
   0  -5  -6  544.98   28.89
   0  -5  -6  596.01   32.27
   0   5  -7   68.91   17.20
   0   5   7   60.53   16.79
   0   5  -7   49.68   12.55
   0   5  -7   81.61   14.25
   0   5   7   49.29   19.21
   0  -5  -7   42.33   13.87
   0  -5  -7   52.29   13.51
   0  -5  -7   63.61   16.09
   0  -5  -7   89.09   16.29
   0  -5   7   58.13   12.44
   0  -5   7   42.63   16.55
   0   5   8   23.19   13.06
   0   5   8   27.62   17.37
   0   5  -8   28.29   14.28
   0   5  -8   34.52   12.13
   0   5  -8   57.62   14.55
   0  -5  -8   33.16   13.81
   0  -5  -8    6.62   11.90
   0  -5   8   50.13   12.51
   0  -5   8   41.47   17.32
   0  -5  -8   25.32   13.09
   0  -5  -8   38.00   11.99
   0   5   9   55.30   16.08
   0   5  -9   31.26   15.05
   0   5   9   43.23   21.17
   0   5  -9   58.61   18.28
   0   5  -9   31.08   12.73
   0  -5  -9   40.42   14.81
   0  -5  -9   56.02   16.22
   0  -5   9   54.50   13.45
   0  -5   9   37.79   20.52
   0  -5  -9   41.62   14.49
   0   5  10  191.75   24.74
   0   5 -10  208.19   28.29
   0   5  10  191.75   29.50
   0   5 -10  129.82   20.73
   0   5 -10  169.64   20.29
   0  -5 -10  162.17   25.72
   0  -5 -10  127.84   20.36
   0  -5  10  182.03   28.97
   0  -5 -10  129.51   21.44
   0   5 -11   -2.50   18.12
   0   5 -11   -9.30   14.69
   0   5  11   21.72   23.20
   0   5 -11   15.78   14.45
   0  -5 -11    3.75   15.78
   0  -5 -11   12.38   19.01
   0  -5  11    1.98   20.98
   0   6   0   45.20    6.81
   0   6   0   31.34    5.04
   0   6   0   46.30    4.98
   0   6   0   36.45    8.59
   0   6   0   45.35    8.21
   0   6   0   27.72    7.41
   0  -6   0   21.67    5.95
   0  -6   0   41.94    8.94
   0  -6   0   38.27    7.27
   0  -6   0   43.01    5.78
   0  -6   0   30.08    7.22
   0  -6   0   43.08    6.85
   0   6   1   79.25    7.80
   0   6  -1   57.00    8.22
   0   6   1   58.42   10.12
   0   6   1   61.61    9.73
   0   6   1   58.43    9.54
   0   6  -1   74.31    9.00
   0   6  -1   69.49    9.08
   0   6   1   73.24    9.33
   0   6  -1   65.61    8.21
   0   6   1   72.12    7.66
   0   6   1   77.06    7.28
   0   6   1   66.30    6.98
   0  -6  -1   83.94    8.16
   0  -6  -1   72.04   11.26
   0  -6   1   81.78    8.37
   0  -6   1   81.38    9.71
   0  -6   1   68.23    8.19
   0  -6   1   82.50    8.66
   0  -6  -1   76.03    8.82
   0  -6  -1   67.86    9.92
   0   6   2  416.09   21.78
   0   6  -2  428.19   20.78
   0   6   2  424.98   22.52
   0   6  -2  416.71   21.37
   0   6   2  422.88   19.32
   0   6   2  418.53   21.26
   0   6  -2  419.21   20.09
   0  -6  -2  449.71   22.23
   0  -6   2  404.05   20.11
   0  -6  -2  426.64   19.48
   0  -6  -2  406.91   21.65
   0  -6  -2  404.47   20.34
   0  -6  -2  413.38   21.56
   0  -6   2  440.35   19.56
   0   6  -3   -1.66    6.83
   0   6   3   15.26   12.54
   0   6   3    0.70    6.48
   0   6  -3   -3.97    7.51
   0   6   3    1.38    7.79
   0   6  -3   -2.73    7.93
   0   6   3    0.41    8.02
   0  -6  -3    1.35    7.43
   0  -6   3    0.22    6.42
   0  -6  -3    6.10    6.80
   0  -6  -3    2.10    7.40
   0  -6  -3   13.08    8.45
   0   6   4   53.30   11.31
   0   6  -4   64.15   11.34
   0   6   4   62.10   12.05
   0   6  -4   50.84    9.15
   0  -6   4   45.08   11.46
   0  -6  -4   49.59   10.39
   0  -6  -4   56.41   11.09
   0  -6   4   65.83    9.54
   0  -6  -4   45.47   11.21
   0  -6  -4   51.51    9.61
   0   6  -5   39.72   10.20
   0   6  -5   45.42   12.11
   0   6   5   33.73   10.97
   0   6   5   34.52   12.63
   0  -6   5   35.60    9.21
   0  -6  -5   46.50   11.04
   0  -6  -5   41.79   11.38
   0  -6   5   53.91   13.23
   0  -6  -5   41.27   10.52
   0  -6  -5   38.85   11.11
   0   6  -6  157.17   16.76
   0   6  -6  106.26   16.03
   0   6   6  117.85   18.46
   0   6   6  146.85   18.75
   0  -6  -6  121.70   17.36
   0  -6   6  154.79   16.02
   0  -6  -6  137.33   16.54
   0  -6  -6  132.58   15.34
   0  -6   6  117.99   17.36
   0  -6  -6  114.95   15.72
   0   6   7   52.68   18.27
   0   6   7   83.39   17.28
   0   6  -7  108.77   16.21
   0   6  -7   94.97   17.58
   0  -6   7   79.80   13.57
   0  -6  -7   77.84   15.73
   0  -6   7   94.16   17.92
   0  -6  -7  103.18   18.03
   0  -6  -7   57.47   14.25
   0  -6  -7   92.75   15.29
   0   6  -8    3.63   10.75
   0   6  -8    1.36   12.06
   0   6  -8    1.01   10.48
   0   6   8  -15.35   15.73
   0   6   8   15.18   13.17
   0  -6   8   -4.56   10.67
   0  -6  -8   -3.68   11.90
   0  -6  -8    4.07   13.20
   0  -6   8  -15.20   14.90
   0  -6  -8    0.32   14.97
   0  -6  -8    6.55   11.07
   0   6  -9    6.56   12.75
   0   6   9   -4.06   18.22
   0   6  -9    4.38   16.42
   0  -6  -9   20.53   14.44
   0  -6   9  -16.28   15.12
   0  -6   9    5.07    9.66
   0  -6  -9   35.49   16.87
   0  -6  -9   -4.24   11.58
   0  -6  -9    1.33   10.61
   0   6 -10   -3.30   13.53
   0   6  10   -1.08   13.72
   0   6 -10   10.50   16.70
   0   6  10   26.27   20.61
   0  -6 -10   17.64   18.00
   0  -6 -10   -9.22   14.04
   0  -6  10    0.93   19.52
   0  -6 -10    8.64   13.55
   0   7   0   -0.89    6.75
   0   7   0    4.22    5.94
   0   7   0   -3.28    7.28
   0   7   0   -4.43    3.91
   0  -7   0   -3.68    5.65
   0  -7   0    1.60    5.54
   0  -7   0    0.63    7.83
   0  -7   0   -1.59    5.59
   0  -7   0    7.76    5.56
   0  -7   0   -2.89    4.53
   0   7   1   61.36    7.64
   0   7  -1   50.56    9.13
   0   7   1   64.09    7.45
   0   7   1   58.01    6.76
   0   7  -1   56.52    8.13
   0   7   1   72.85    9.80
   0   7   1   42.66    8.75
   0   7   1   53.44   10.23
   0   7  -1   64.93    8.61
   0   7  -1   62.09    9.27
   0  -7  -1   41.50    7.42
   0  -7   1   50.65    7.40
   0  -7  -1   43.39    9.49
   0  -7   1   63.07    5.58
   0  -7  -1   50.07    8.81
   0  -7   1   49.22    6.04
   0  -7  -1   51.89    7.83
   0  -7   1   63.93    9.56
   0   7  -2  984.23   40.30
   0   7  -2 1015.83   41.38
   0   7   2  990.96   38.92
   0   7   2 1004.28   42.13
   0   7   2 1007.15   40.70
   0   7  -2  971.81   38.79
   0   7   2  983.98   41.53
   0   7  -2 1013.33   40.18
   0  -7   2 1007.41   39.37
   0  -7  -2 1029.54   41.88
   0  -7  -2  998.38   41.54
   0  -7  -2 1010.44   41.53
   0   7   3  391.02   22.83
   0   7  -3  431.40   22.63
   0   7  -3  382.73   21.39
   0   7  -3  363.45   19.01
   0   7   3  417.51   24.05
   0   7  -3  402.91   22.89
   0  -7  -3  416.27   20.92
   0  -7  -3  446.05   23.07
   0  -7  -3  421.68   23.45
   0  -7  -3  396.82   22.60
   0  -7   3  403.88   21.13
   0  -7   3  442.09   19.26
   0   7   4   72.80   13.13
   0   7   4   51.60   11.97
   0   7  -4   61.31   11.39
   0   7  -4   48.16    9.91
   0  -7   4   79.09   10.61
   0  -7  -4   63.50   10.62
   0  -7  -4   71.70   12.90
   0  -7  -4   58.21   11.84
   0   7  -5   68.36   10.77
   0   7  -5   88.40   13.91
   0   7   5  104.93   16.03
   0  -7  -5   96.15   15.11
   0  -7  -5   75.68   12.55
   0  -7  -5  110.04   14.10
   0  -7   5   82.19   14.98
   0  -7   5   74.27   11.34
   0  -7  -5  105.43   14.92
   0   7   6  238.37   25.10
   0   7  -6  244.58   22.80
   0   7  -6  205.95   20.06
   0   7   6  223.09   23.30
   0  -7  -6  255.02   23.00
   0  -7  -6  201.05   21.76
   0  -7   6  249.93   24.39
   0  -7   6  235.45   18.76
   0  -7  -6  231.07   21.98
   0  -7  -6  211.59   20.96
   0   7   7   13.64   12.97
   0   7   7    7.18   16.22
   0   7  -7    4.64   11.57
   0   7  -7   -3.75   12.57
   0  -7  -7   21.81   14.19
   0  -7   7  -20.98    8.91
   0  -7  -7   17.69   12.95
   0  -7   7    8.11   15.77
   0  -7  -7   20.56   12.75
   0  -7  -7   12.95   12.19
   0   7   8  154.26   20.55
   0   7   8  129.32   22.68
   0   7  -8  152.38   21.68
   0   7  -8  126.63   17.69
   0  -7  -8  137.24   18.50
   0  -7  -8  196.29   20.04
   0  -7  -8  139.27   18.89
   0  -7  -8  155.03   21.47
   0  -7   8  140.75   21.21
   0  -7   8  168.94   18.20
   0   7   9   42.35   19.92
   0   7   9   93.69   19.65
   0  -7   9   55.89   13.39
   0  -7  -9   76.71   16.24
   0  -7  -9   72.78   18.10
   0  -7   9   68.05   31.35
   0  -7  -9   69.38   19.70
   0  -7  -9   64.34   15.76
   0   7  10   64.67   20.06
   0   7  10   30.85   20.92
   0   7 -10   39.48   16.61
   0   7 -10   30.14   19.04
   0  -7 -10   30.88   18.79
   0  -7 -10   17.05   15.63
   0  -7  10   66.19   23.23
   0  -7 -10   32.23   13.82
   0   8   0 2183.10   80.97
   0   8   0 2240.93   78.62
   0   8   0 2135.71   80.08
   0  -8   0 2046.67   80.39
   0  -8   0 2112.30   78.44
   0  -8   0 2195.58   77.91
   0   8  -1   35.49    7.80
   0   8  -1   32.20    8.15
   0   8   1   34.76    7.18
   0   8   1   40.94    9.24
   0   8   1   41.64    6.54
   0   8   1   29.67    9.19
   0   8  -1   28.42    8.13
   0   8   1   31.27    8.37
   0  -8   1   36.83    5.30
   0  -8  -1   43.73    8.11
   0  -8  -1   38.73    7.34
   0  -8   1   43.69    9.09
   0  -8  -1   39.71    9.92
   0  -8   1   41.09    6.12
   0  -8   1   45.43    7.14
   0   8   2  788.81   34.22
   0   8  -2  745.61   32.43
   0   8   2  748.50   30.80
   0   8   2  733.97   34.28
   0   8  -2  751.98   33.70
   0   8  -2  715.28   31.12
   0   8  -2  738.09   32.61
   0   8   2  781.86   33.21
   0   8   2  740.03   30.70
   0   8   2  743.78   31.00
   0  -8  -2  785.43   34.19
   0  -8  -2  755.97   33.84
   0  -8  -2  787.34   34.31
   0  -8   2  745.68   31.79
   0   8  -3  129.78   12.45
   0   8  -3  112.74   12.54
   0   8  -3   85.71   11.71
   0   8   3   98.48   13.43
   0   8  -3  101.06   10.30
   0   8   3  106.67   13.52
   0  -8  -3  115.43   11.28
   0  -8  -3  115.67   13.12
   0  -8  -3  118.19   13.81
   0  -8  -3  109.16   13.71
   0  -8   3   93.36   10.07
   0   8   4  158.75   16.38
   0   8  -4  141.99   15.39
   0   8  -4  127.10   14.92
   0   8   4  156.53   16.18
   0  -8  -4  148.54   15.79
   0  -8  -4  166.53   16.17
   0  -8  -4  172.45   17.30
   0  -8   4  129.04   14.00
   0  -8  -4  160.30   15.99
   0   8   5   49.60   12.47
   0   8  -5   42.98   10.17
   0   8   5   48.77   14.59
   0   8  -5   36.49   12.17
   0  -8  -5   45.19   12.59
   0  -8  -5   50.51   11.95
   0  -8   5   31.77   14.02
   0  -8   5   64.13   10.96
   0  -8  -5   45.47   14.25
   0  -8  -5   54.62   12.69
   0   8  -6  199.76   20.40
   0   8   6  194.08   21.88
   0   8  -6  284.03   23.46
   0   8   6  219.26   23.59
   0  -8  -6  214.70   22.57
   0  -8  -6  240.64   22.70
   0  -8   6  187.03   18.37
   0  -8  -6  219.19   22.19
   0  -8  -6  202.37   20.22
   0  -8   6  181.94   22.50
   0   8   7  450.72   31.92
   0   8  -7  446.64   32.87
   0   8  -7  420.73   28.52
   0   8   7  464.32   33.96
   0  -8   7  413.91   38.28
   0  -8  -7  494.24   33.21
   0  -8  -7  466.85   31.61
   0  -8  -7  440.42   30.62
   0  -8  -7  463.40   29.36
   0  -8   7  459.19   33.40
   0   8   8   -1.62   12.45
   0   8  -8    0.24   11.72
   0   8  -8   -5.10   13.22
   0   8   8   -3.78   17.14
   0  -8  -8    3.73   13.61
   0  -8   8    2.69   14.77
   0  -8  -8   -4.24   12.53
   0  -8   8   22.99   10.39
   0  -8  -8    7.12   13.03
   0   8  -9   99.72   17.61
   0   8  -9  136.09   25.72
   0   8   9   87.28   22.55
   0   8   9  130.99   20.99
   0  -8   9  121.07   20.55
   0  -8  -9   59.51   23.20
   0  -8  -9  185.36   20.22
   0  -8  -9  180.34   23.75
   0  -8  -9  101.22   20.20
   0  -8   9   92.28   21.86
   0   8 -10   21.13   18.80
   0   8  10   16.48   17.29
   0   8 -10   28.37   15.53
   0   8  10   23.69   21.34
   0  -8 -10  -20.43   12.60
   0  -8  10   33.62   19.90
   0  -8 -10   15.74   18.10
   0  -8 -10  -16.18   14.14
   0   9   0   -8.63    7.37
   0   9   0    4.51    6.02
   0   9   0   11.93    8.07
   0  -9   0    0.18    5.87
   0  -9   0   -1.55    6.27
   0  -9   0    3.23    8.95
   0   9   1  130.77   11.14
   0   9  -1  124.11   12.30
   0   9   1  128.90   13.57
   0   9   1  124.54   13.02
   0   9  -1  136.85   14.22
   0   9  -1  135.98   12.28
   0   9   1  150.37   15.67
   0   9   1  137.83   10.18
   0  -9   1   98.75   11.54
   0  -9  -1  100.91   12.69
   0  -9   1  157.55   10.73
   0  -9   1  117.45   11.45
   0  -9  -1  128.18   11.66
   0   9   2  322.44   17.35
   0   9   2  342.67   18.05
   0   9   2  348.97   21.42
   0   9  -2  356.89   19.96
   0   9   2  338.74   18.12
   0   9  -2  327.70   19.89
   0   9   2  347.07   22.39
   0   9   2  354.35   20.55
   0   9  -2  356.87   21.19
   0  -9   2  348.45   15.73
   0  -9  -2  355.00   23.35
   0  -9   2  340.76   19.62
   0  -9   2  320.71   14.77
   0  -9  -2  310.18   21.41
   0   9   3  216.89   17.61
   0   9  -3  162.20   12.76
   0   9  -3  179.21   17.39
   0   9  -3  184.37   16.35
   0   9  -3  205.63   16.19
   0   9   3  197.69   19.13
   0  -9  -3  179.52   16.63
   0  -9   3  197.64   14.80
   0  -9  -3  183.01   17.82
   0  -9  -3  188.08   18.13
   0   9   4   17.53   11.45
   0   9   4   -0.63    9.98
   0   9  -4    8.87    8.89
   0  -9  -4   21.97    9.34
   0  -9   4    9.72    8.24
   0  -9  -4    8.77    8.91
   0  -9  -4    5.20    9.90
   0   9   5  204.87   21.06
   0   9  -5  213.89   21.81
   0   9  -5  226.85   19.12
   0   9   5  255.53   23.15
   0  -9  -5  196.96   20.00
   0  -9   5  234.15   22.52
   0  -9  -5  206.68   21.64
   0  -9  -5  250.16   21.16
   0  -9  -5  206.90   22.20
   0  -9   5  246.06   18.72
   0   9   6   91.50   17.22
   0   9  -6  101.14   15.53
   0   9   6   55.68   16.50
   0   9  -6   91.84   14.44
   0  -9  -6  107.51   17.16
   0  -9  -6  103.31   16.16
   0  -9   6   87.10   14.04
   0  -9  -6   61.37   15.30
   0  -9  -6   82.42   16.59
   0  -9   6   49.01   15.93
   0   9   7   60.65   17.71
   0   9   7   41.15   15.34
   0   9  -7   53.07   15.15
   0   9  -7   55.41   14.00
   0  -9  -7   50.10   15.25
   0  -9   7   62.75   16.93
   0  -9  -7   35.10   14.59
   0  -9   7   58.35   12.88
   0  -9  -7   58.46   15.65
   0  -9  -7   28.99   14.47
   0   9  -8   42.10   15.44
   0   9  -8   37.56   14.50
   0   9   8   47.57   16.49
   0   9   8   47.96   19.80
   0  -9   8   50.16   18.23
   0  -9   8   41.22   12.21
   0  -9  -8   53.63   15.89
   0  -9  -8   97.31   18.51
   0  -9  -8   12.74   13.53
   0  -9  -8   48.20   15.63
   0   9  -9   11.82   12.96
   0   9  -9    4.91   15.13
   0   9   9    8.42   19.89
   0   9   9   -4.13   13.57
   0  -9  -9   14.45   15.40
   0  -9  -9   -8.34   13.24
   0  -9   9   21.49   17.80
   0  -9  -9   -0.11   14.10
   0  -9  -9   -5.51   15.64
   0   9 -10    8.92   15.02
   0   9  10   -0.98   19.44
   0   9 -10   13.43   19.10
   0   9  10   39.36   17.75
   0  -9  10  -12.95   17.60
   0  -9 -10   22.73   17.84
   0  -9 -10   47.57   15.50
   0  -9 -10   26.80   19.07
   0  10   0  885.32   37.68
   0  10   0  847.79   36.37
   0  10   0  836.08   34.00
   0  10   0  815.02   36.42
   0 -10   0  813.13   33.89
   0 -10   0  807.82   37.31
   0 -10   0  819.85   33.58
   0  10   1    7.40    8.90
   0  10   1   -0.31    5.54
   0  10  -1   17.26    8.83
   0  10   1   21.81    8.67
   0  10   1   12.30    7.06
   0  10  -1   10.88    7.17
   0  10  -1   13.00    8.38
   0  10   1    5.02    8.48
   0 -10   1   19.87    9.43
   0 -10  -1   13.44    7.64
   0 -10  -1   15.63    9.50
   0 -10   1   17.38    6.95
   0  10  -2   15.90    8.46
   0  10   2   17.67    7.27
   0  10   2   22.76   10.11
   0  10   2   21.28    9.81
   0  10  -2   10.49    8.95
   0  10   2   17.09    6.60
   0  10  -2    1.49    8.19
   0  10   2    0.32    9.18
   0  10   2    0.75    7.12
   0 -10  -2   15.67    9.67
   0 -10   2    6.07    9.00
   0 -10   2   13.21    6.31
   0  10   3   -5.23    6.68
   0  10   3   -0.48    9.25
   0  10  -3    0.02    8.95
   0  10  -3   -1.46    7.76
   0  10   3   -3.65    9.34
   0  10   3   -6.79   11.04
   0  10  -3   -3.34    8.55
   0 -10  -3    2.25   11.85
   0 -10   3   -4.99    7.86
   0 -10  -3   -3.89    8.74
   0  10   4  168.06   18.68
   0  10  -4  181.25   19.47
   0  10  -4  203.41   18.48
   0  10   4  168.30   20.16
   0  10  -4  189.39   18.96
   0 -10  -4  201.49   17.18
   0 -10   4  194.88   16.80
   0 -10  -4  199.43   19.20
   0 -10  -4  182.28   18.53
   0  10   5  271.67   24.66
   0  10  -5  226.05   22.72
   0  10   5  226.61   21.99
   0  10  -5  186.53   19.13
   0 -10  -5  221.54   21.53
   0 -10  -5  172.78   23.31
   0 -10  -5  213.08   20.66
   0 -10   5  220.26   18.63
   0  10   6   69.26   17.59
   0  10  -6   65.70   12.80
   0  10   6   66.92   17.84
   0  10  -6   80.84   17.77
   0 -10  -6   32.38   15.50
   0 -10  -6   72.77   17.06
   0 -10  -6   72.49   16.35
   0 -10  -6   78.93   15.49
   0 -10   6   95.67   17.95
   0 -10   6   32.68   11.94
   0  10   7  266.33   27.26
   0  10   7  248.58   25.51
   0  10  -7  224.19   23.22
   0  10  -7  254.05   26.65
   0 -10  -7  264.33   25.25
   0 -10   7  182.61   19.64
   0 -10  -7  259.85   24.21
   0 -10  -7  245.98   26.01
   0 -10   7  240.21   24.69
   0 -10  -7  223.01   23.23
   0  10   8  151.75   22.87
   0  10   8  199.68   23.79
   0  10  -8  145.96   21.63
   0  10  -8  171.00   20.58
   0 -10  -8  144.49   22.46
   0 -10  -8  201.45   22.66
   0 -10   8  125.72   22.09
   0 -10  -8  154.25   21.54
   0 -10  -8  182.28   23.06
   0 -10   8  155.24   18.13
   0  10  -9  121.77   21.17
   0  10  -9   71.51   17.11
   0  10   9   76.34   22.06
   0  10   9  172.17   24.32
   0 -10  -9  154.10   23.10
   0 -10  -9   82.73   18.37
   0 -10  -9   75.13   28.02
   0 -10   9  106.54   22.21
   0 -10  -9  155.84   23.87
   0  10 -10   20.25   19.17
   0  10  10    4.20   15.89
   0  10 -10   19.93   14.07
   0  10  10  -13.37   19.50
   0 -10 -10   -7.21   15.92
   0 -10 -10   14.86   15.42
   0 -10  10  -22.25   16.09
   0 -10 -10   10.93   16.57
   0  11   0  -16.36    7.53
   0  11   0  -20.33    7.74
   0  11   0    3.48    8.71
   0  11   0    4.14    7.11
   0 -11   0   11.46    7.45
   0 -11   0   -5.88    6.44
   0 -11   0   -8.53    8.59
   0  11   1  156.84   16.93
   0  11  -1  161.79   14.29
   0  11  -1  217.74   17.20
   0  11   1  173.13   11.99
   0  11   1  151.95   15.97
   0  11   1  167.75   16.38
   0  11  -1  188.90   16.93
   0  11   1  164.71   13.52
   0 -11   1  149.39   15.34
   0 -11  -1  185.74   18.56
   0 -11   1  162.53   12.95
   0  11   2  102.99   13.37
   0  11   2   98.31   15.07
   0  11  -2   81.34   13.59
   0  11   2   91.26   10.98
   0  11  -2  100.54   12.08
   0  11   2   77.84   12.37
   0  11  -2   71.61   12.11
   0  11   2   97.91   10.72
   0  11   2   93.13   11.18
   0 -11  -2   86.25   13.66
   0 -11   2   88.00    9.23
   0 -11   2   84.84   12.45
   0  11  -3  235.54   19.23
   0  11   3  209.77   17.19
   0  11   3  207.72   16.74
   0  11  -3  254.52   20.38
   0  11   3  212.79   21.54
   0  11   3  236.87   19.77
   0  11  -3  201.83   18.20
   0 -11  -3  241.40   20.64
   0 -11   3  214.09   17.82
   0 -11  -3  221.93   20.87
   0  11   4  376.27   25.71
   0  11  -4  331.71   23.92
   0  11  -4  336.40   24.50
   0  11   4  343.35   26.60
   0  11  -4  390.62   26.44
   0 -11   4  337.99   22.61
   0 -11   4  382.99   21.38
   0 -11  -4  372.41   26.71
   0 -11  -4  355.43   26.37
   0  11   5  163.41   19.84
   0  11   5  154.35   20.75
   0  11  -5  161.00   17.93
   0  11  -5  162.59   19.00
   0 -11  -5  156.55   17.26
   0 -11  -5  160.07   19.39
   0 -11  -5  157.41   21.78
   0 -11   5  149.35   16.19
   0  11   6  832.41   44.27
   0  11  -6  798.08   43.78
   0  11  -6  724.95   38.90
   0  11   6  802.96   44.44
   0 -11  -6  850.50   42.75
   0 -11   6  784.32   43.96
   0 -11  -6  860.31   44.14
   0 -11  -6  832.45   40.56
   0  11   7  615.05   38.55
   0  11   7  660.95   39.48
   0  11  -7  535.73   34.08
   0  11  -7  610.67   38.79
   0 -11   7  619.17   39.25
   0 -11   7  596.20   32.44
   0 -11  -7  641.20   38.52
   0 -11  -7  612.71   36.53
   0 -11  -7  604.86   36.09
   0  11   8   76.51   20.35
   0  11   8   13.94   17.81
   0  11  -8   33.50   14.82
   0  11  -8   32.32   16.29
   0 -11   8   58.10   18.31
   0 -11  -8   57.62   16.91
   0 -11   8   35.23   16.43
   0 -11  -8   18.69   15.96
   0 -11  -8   17.84   15.88
   0  11   9   -7.63   18.48
   0  11  -9    7.71   16.22
   0  11   9    8.78   15.89
   0  11  -9  -22.49   12.14
   0 -11   9  -15.00   17.16
   0 -11  -9    6.54   16.93
   0 -11  -9    2.52   14.69
   0 -11  -9   12.72   15.44
   0  11  10  127.77   24.13
   0  11  10  149.66   27.86
   0  11 -10   68.56   18.17
   0  11 -10  121.24   25.57
   0 -11  10  168.52   28.94
   0 -11 -10  106.52   23.67
   0 -11 -10   75.63   20.74
   0 -11 -10  135.41   26.16
   0  12   0   60.01    9.87
   0  12   0   54.21   11.17
   0  12   0   71.93   13.09
   0  12   0   63.75   12.27
   0 -12   0   48.28   13.22
   0  12   1   41.22    7.64
   0  12   1   40.76    8.81
   0  12  -1   31.75   11.26
   0  12   1   30.83   10.28
   0  12   1   43.38   12.11
   0  12  -1   21.65    9.82
   0  12  -1   31.58    8.72
   0 -12  -1   26.77   11.74
   0 -12   1   24.98   10.84
   0 -12   1   26.19    8.52
   0  12  -2  449.00   25.20
   0  12   2  445.11   27.26
   0  12  -2  461.80   27.38
   0  12   2  452.42   22.26
   0  12   2  473.99   26.28
   0  12  -2  454.31   26.22
   0  12   2  444.77   23.31
   0  12   2  453.25   28.71
   0 -12  -2  450.15   27.76
   0 -12   2  445.20   26.07
   0  12  -3  212.12   19.49
   0  12   3  240.90   18.13
   0  12   3  240.94   18.56
   0  12  -3  261.63   21.82
   0  12  -3  247.67   19.91
   0  12   3  259.39   23.92
   0 -12  -3  240.34   22.90
   0 -12   3  283.61   20.47
   0  12   4  209.91   18.45
   0  12   4  282.91   25.45
   0  12  -4  174.67   20.09
   0  12  -4  206.58   21.59
   0  12  -4  206.23   21.02
   0  12   4  241.73   22.74
   0  12   4  201.35   18.39
   0 -12  -4  240.25   23.69
   0 -12   4  183.76   18.96
   0 -12  -4  225.69   23.02
   0 -12   4  233.21   18.95
   0  12  -5  502.56   31.31
   0  12   5  580.44   35.89
   0  12   5  547.06   34.03
   0  12  -5  530.78   33.74
   0 -12  -5  552.82   34.71
   0 -12  -5  588.29   35.42
   0 -12   5  575.54   30.38
   0  12  -6  477.93   30.24
   0  12   6  522.75   35.15
   0  12  -6  567.04   35.70
   0  12   6  539.37   36.51
   0 -12  -6  510.85   34.75
   0 -12   6  525.17   35.24
   0 -12  -6  494.78   33.87
   0 -12  -6  555.50   31.56
   0  12   7   24.90   16.45
   0  12  -7   27.22   13.56
   0  12  -7  -15.42   12.38
   0  12   7    4.23   14.96
   0 -12   7    8.19   10.04
   0 -12   7    6.44   16.29
   0 -12  -7   10.94   14.34
   0 -12  -7   -1.77   14.71
   0 -12  -7   16.81   13.87
   0  12  -8    8.10   15.29
   0  12   8   -1.25   15.11
   0  12  -8   -7.66   13.40
   0  12   8   31.20   19.78
   0 -12   8   14.70   17.89
   0 -12  -8    6.99   15.76
   0 -12  -8    6.43   14.86
   0 -12  -8   -8.16   14.32
   0  12  -9   38.19   19.25
   0  12   9   26.34   25.71
   0  12   9   64.83   20.64
   0  12  -9   40.74   16.11
   0 -12  -9   50.46   20.62
   0 -12  -9   33.59   18.31
   0 -12  -9   48.21   18.07
   0 -12   9   28.39   19.70
   0  13   0  -10.77    6.86
   0  13   0   -4.74    9.37
   0  13   0   -9.70   10.28
   0 -13   0    3.41   10.62
   0  13   1  171.30   17.98
   0  13   1  146.91   19.14
   0  13   1  150.51   11.71
   0  13  -1  118.81   15.23
   0  13  -1  157.70   15.59
   0  13  -1  158.34   17.55
   0  13   1  157.03   15.52
   0  13   1  156.12   17.39
   0 -13   1  126.96   18.04
   0 -13  -1  102.51   16.82
   0  13  -2  242.79   21.29
   0  13   2  244.54   17.70
   0  13   2  281.85   17.39
   0  13  -2  267.01   22.83
   0  13   2  316.66   24.63
   0  13   2  318.17   23.61
   0  13  -2  253.24   20.45
   0 -13   2  236.36   22.04
   0 -13  -2  300.72   24.20
   0  13   3  385.63   22.51
   0  13  -3  406.46   25.67
   0  13  -3  386.78   26.85
   0  13   3  410.94   26.57
   0  13   3  420.29   30.03
   0  13   3  394.83   23.55
   0 -13  -3  355.37   28.26
   0 -13   3  382.58   25.21
   0  13   4  851.47   39.55
   0  13   4  880.10   45.68
   0  13   4  862.10   42.88
   0  13   4  869.80   40.04
   0  13  -4  874.85   42.73
   0  13  -4  848.87   41.65
   0  13  -4  911.54   44.64
   0 -13   4  870.62   39.72
   0 -13  -4  887.05   44.88
   0  13   5  294.80   24.77
   0  13  -5  308.39   26.41
   0  13   5  266.03   28.68
   0  13   5  262.50   26.80
   0  13  -5  268.94   24.57
   0 -13  -5  304.74   27.33
   0 -13   5  273.94   22.49
   0 -13  -5  332.08   28.65
   0  13   6  182.53   24.53
   0  13   6  172.00   22.39
   0  13  -6  205.26   23.33
   0  13  -6  142.68   18.46
   0 -13  -6  217.74   24.41
   0 -13  -6  193.81   23.10
   0 -13   6  193.05   23.53
   0 -13   6  184.47   21.52
   0  13  -7   21.00   11.82
   0  13   7   19.11   16.99
   0  13   7   23.44   17.22
   0  13  -7   18.61   14.64
   0 -13  -7   11.90   13.72
   0 -13  -7   29.46   16.37
   0 -13  -7    7.05   15.28
   0 -13   7    9.66   16.15
   0 -13   7   -3.35   11.49
   0  13   8  118.50   22.72
   0  13   8  145.71   24.05
   0  13  -8  138.95   19.74
   0 -13  -8  139.70   22.40
   0 -13  -8  154.92   23.01
   0 -13  -8  146.06   22.35
   0 -13   8  146.62   23.06
   0  13   9   -0.43   19.76
   0  13  -9   30.06   15.93
   0  13  -9   -2.14   18.82
   0  13   9   40.46   19.05
   0 -13  -9   31.60   18.89
   0 -13  -9   45.80   18.78
   0 -13   9   70.42   22.71
   0  14   0  408.01   22.86
   0  14   0  377.07   26.18
   0  14   0  407.97   27.69
   0  14   0  401.35   25.71
   0 -14   0  391.38   27.83
   0  14   1   51.88   11.02
   0  14  -1   21.42   10.21
   0  14   1   58.34   13.02
   0  14  -1   29.50   11.71
   0  14   1   39.68   13.92
   0  14  -1   48.40   12.84
   0 -14   1   34.23   13.59
   0 -14  -1   41.44   13.85
   0  14   2   36.69   17.08
   0  14  -2   42.57   12.22
   0  14  -2   41.48   13.25
   0  14   2   44.15   13.51
   0  14   2   35.85   10.74
   0  14   2   60.00    9.98
   0  14  -2   57.16   14.11
   0  14   2   44.19   14.73
   0 -14   2   34.22   13.63
   0 -14  -2   55.62   14.44
   0  14  -3   25.47   11.99
   0  14  -3   28.14   14.49
   0  14   3    6.70   10.22
   0  14   3    4.34   10.82
   0  14   3    8.87   14.25
   0  14  -3    5.38   10.97
   0  14   3   10.89   12.57
   0 -14  -3    6.81   14.61
   0 -14   3  -14.71   12.30
   0  14   4  -11.18   13.08
   0  14   4   12.88   10.92
   0  14  -4   -7.83   13.30
   0  14  -4    5.65   11.77
   0  14  -4    1.41   12.98
   0  14   4   -0.43   14.53
   0  14   4   -3.76   12.11
   0 -14  -4   33.75   16.17
   0 -14   4    6.62   12.72
   0  14  -5   11.48   12.74
   0  14   5   40.71   15.87
   0  14   5    6.52   12.92
   0  14   5    3.46   11.24
   0  14  -5    7.38   13.05
   0  14   5    1.58   15.80
   0 -14  -5   19.61   14.62
   0 -14  -5    3.84   14.92
   0 -14   5    3.98   11.27
   0 -14   5   15.85   11.43
   0  14  -6  160.07   20.06
   0  14   6  135.62   21.06
   0  14  -6  145.87   20.86
   0  14   6  195.70   24.76
   0 -14   6  139.86   21.39
   0 -14  -6  177.77   22.46
   0 -14   6  181.62   19.09
   0 -14  -6  186.32   24.38
   0  14  -7   42.42   17.05
   0  14   7   34.59   18.30
   0  14  -7   67.97   15.33
   0  14   7   55.51   18.76
   0 -14   7   29.54   16.82
   0 -14  -7   42.49   17.78
   0 -14  -7   67.77   18.76
   0 -14   7   26.60   12.45
   0  14   8   52.76   21.59
   0  14   8   48.47   18.89
   0  14  -8   34.67   15.76
   0  14  -8   70.85   19.36
   0 -14  -8   78.50   20.26
   0 -14  -8   32.75   18.39
   0 -14   8   51.46   18.42
   0 -14  -8   54.95   18.46
   0  14  -9  116.13   24.50
   0  14   9  170.83   25.06
   0  14  -9  121.98   20.36
   0  14   9  148.61   25.98
   0 -14  -9  153.23   23.35
   0 -14   9  116.60   23.71
   0 -14  -9  155.86   24.12
   0 -14  -9   82.34   21.39
   0  15   0    1.87    9.55
   0  15   0   15.45   11.64
   0  15   0   13.26   12.25
   0  15   0    7.04   12.66
   0 -15   0   -1.87   13.15
   0  15  -1  108.47   14.35
   0  15  -1   87.34   15.37
   0  15  -1   98.22   15.63
   0  15   1  102.78   15.72
   0  15  -1   76.41   15.06
   0  15   1   68.58   16.23
   0  15   1  107.87   13.18
   0  15   1  119.09   17.92
   0 -15   1  101.64   16.86
   0 -15  -1   99.67   17.28
   0  15   2   91.42   18.19
   0  15   2   90.21   11.96
   0  15  -2   97.92   18.20
   0  15   2  104.60   16.43
   0  15  -2  140.63   18.10
   0  15   2  127.67   14.45
   0  15  -2  109.29   15.28
   0 -15  -2  106.10   18.58
   0 -15   2  106.05   16.91
   0  15   3  262.18   30.62
   0  15   3  221.88   20.26
   0  15  -3  253.71   23.23
   0  15   3  241.16   24.30
   0  15  -3  277.97   26.21
   0  15  -3  220.62   22.20
   0  15   3  273.96   20.11
   0 -15  -3  228.65   25.35
   0 -15   3  249.26   24.32
   0  15   4  -15.79   24.96
   0  15   4    7.40   11.97
   0  15  -4   -8.65   12.47
   0  15  -4   -4.80   12.31
   0  15  -4   -7.17   13.97
   0  15   4    6.07   13.65
   0  15   4   15.93   11.28
   0 -15   4    8.72   15.53
   0 -15  -4   10.02   16.04
   0  15  -5   82.19   16.02
   0  15   5   77.85   15.50
   0  15   5  106.09   20.81
   0  15   5   49.22   17.01
   0  15   5   85.89   14.64
   0  15  -5   92.77   18.60
   0  15  -5   71.77   16.60
   0 -15   5   87.34   14.90
   0 -15   5  149.54   16.34
   0 -15  -5   84.23   20.02
   0  15  -6    1.41   13.60
   0  15   6  -11.21   13.78
   0  15   6    7.96   11.16
   0  15   6   19.86   16.67
   0  15  -6    9.76   12.76
   0  15   6  -10.19   15.66
   0 -15   6    6.76   10.09
   0 -15  -6   -5.84   15.27
   0 -15  -6   -2.62   13.00
   0  15  -7  -21.07   14.26
   0  15   7   49.49   20.02
   0  15   7    7.92   16.39
   0  15  -7    3.24   12.67
   0  15   7   -8.42   12.47
   0 -15   7  -13.90   15.83
   0 -15   7   16.71   10.71
   0 -15  -7   -7.60   14.89
   0 -15  -7    5.82   16.84
   0  15   8   -2.01   18.43
   0  15   8   20.29   18.58
   0  15  -8    8.76   15.03
   0  15  -8    9.27   16.71
   0 -15   8   26.96   18.47
   0 -15  -8   29.80   18.00
   0 -15  -8   32.86   18.64
   0  15  -9   19.76   15.32
   0  15   9   21.77   23.52
   0  15   9   41.27   22.46
   0  15  -9   48.42   21.22
   0 -15  -9   16.63   17.82
   0 -15   9  -11.52   18.68
   0 -15  -9   33.06   20.74
   0  16   0  479.38   26.92
   0  16   0  465.82   30.71
   0  16   0  500.35   31.45
   0  16   0  503.61   33.09
   0 -16   0  503.56   33.30
   0  16   1   70.85   16.55
   0  16  -1   52.29   12.80
   0  16  -1   62.04   15.42
   0  16  -1   47.51   13.89
   0  16  -1   23.24   13.25
   0  16   1   53.89   14.75
   0  16   1   29.62   13.56
   0  16   1   35.09   11.92
   0 -16  -1   59.80   18.19
   0 -16   1   45.22   15.77
   0  16  -2    5.32   12.84
   0  16   2   -2.62   10.55
   0  16   2   -5.72    9.14
   0  16   2   20.85   13.68
   0  16  -2    6.95   13.84
   0  16   2  -20.28   13.65
   0 -16  -2    2.93   14.73
   0 -16   2  -12.34   13.82
   0  16  -3    0.75   14.24
   0  16  -3   15.29   12.52
   0  16   3    9.09   14.01
   0  16   3    9.12    9.88
   0  16   3   -2.75   10.28
   0  16  -3    5.24   12.49
   0  16   3   14.84   16.48
   0 -16  -3  -28.24   13.77
   0 -16   3    6.81   14.24
   0  16   4   33.98   17.86
   0  16  -4   75.03   17.15
   0  16   4   63.04   16.19
   0  16   4   36.95   13.55
   0  16  -4   28.27   13.70
   0  16  -4   27.93   13.66
   0  16   4   45.77   13.04
   0 -16  -4   32.87   16.81
   0 -16   4   33.28   14.90
   0  16  -5   32.40   14.89
   0  16   5   11.04   13.76
   0  16   5   33.97   15.94
   0  16  -5   21.43   15.54
   0  16   5   12.47   17.06
   0  16   5    8.61   11.45
   0  16  -5   21.64   13.92
   0 -16   5   47.34   16.37
   0 -16   5   27.09   10.68
   0 -16  -5   14.50   15.87
   0  16   6    7.71   11.64
   0  16   6   -2.74   14.36
   0  16   6   11.50   16.25
   0  16  -6  -11.49   12.14
   0  16   6  -10.58   16.14
   0  16  -6    0.43   14.97
   0 -16   6   -8.11   10.06
   0 -16  -6   -1.39   16.62
   0  16   7   83.25   20.53
   0  16   7   59.31   18.11
   0  16  -7  109.90   22.77
   0  16  -7   61.87   16.36
   0  16   7   84.49   20.77
   0  16   7   44.54   14.57
   0 -16  -7   67.06   20.51
   0 -16   7   91.24   20.02
   0  16   8    5.20   16.83
   0  16   8  -18.51   16.90
   0  16   8   13.09   13.72
   0  16  -8    5.83   14.98
   0  16  -8   -4.90   17.11
   0 -16  -8   32.45   18.91
   0 -16  -8   44.54   18.73
   0 -16   8   33.13   20.73
   0  17   0   -6.65   12.45
   0  17   0   -6.90   12.59
   0  17   0   -9.81   12.87
   0  17   0   -7.28   10.17
   0 -17   0   16.91   15.51
   0  17  -1    8.84   13.97
   0  17  -1   28.94   13.42
   0  17   1   28.88   12.19
   0  17   1    6.22   13.42
   0  17   1   -6.42   12.18
   0  17   1   20.53   15.13
   0  17  -1   16.40   12.09
   0  17  -1   -3.52   12.73
   0 -17   1   12.47   15.39
   0 -17  -1   -1.25   15.08
   0  17   2   10.09   14.19
   0  17   2  -13.94   13.56
   0  17  -2    5.34   14.23
   0  17  -2   13.18   12.95
   0  17   2    8.98   12.33
   0  17  -2   -2.55   12.97
   0 -17  -2   -1.20   15.17
   0 -17   2  -27.70   13.70
   0  17   3    9.93   11.78
   0  17  -3   14.05   12.88
   0  17  -3   16.10   15.59
   0  17  -3   11.81   12.07
   0  17   3   16.83   10.35
   0  17   3   -3.00   15.58
   0  17   3   -7.52   12.89
   0 -17  -3    2.17   14.80
   0 -17   3   13.52   15.00
   0  17  -4   16.20   15.77
   0  17  -4   49.62   16.44
   0  17   4   32.27   11.89
   0  17   4   63.07   13.43
   0  17   4   34.37   17.28
   0  17   4   60.89   16.61
   0  17  -4   39.11   14.75
   0 -17   4   60.25   16.61
   0 -17  -4   79.37   18.97
   0  17  -5    4.86   16.28
   0  17  -5    3.59   13.23
   0  17   5  -20.68   13.86
   0  17  -5    5.56   13.73
   0  17   5   10.79   12.06
   0  17   5    0.27   16.22
   0  17   5   18.93   13.40
   0 -17   5   -2.97   10.93
   0 -17   5  -12.12   12.89
   0 -17  -5   -6.99   15.44
   0  17  -6  275.35   27.53
   0  17   6  222.36   25.80
   0  17   6  314.06   33.39
   0  17   6  164.45   19.98
   0  17  -6  206.26   26.45
   0  17   6  306.49   26.74
   0 -17   6  211.60   21.18
   0 -17  -6  225.32   27.06
   0  17  -7   85.44   18.10
   0  17   7   75.38   23.30
   0  17   7   78.30   16.14
   0  17  -7   82.75   25.09
   0  17   7   92.38   20.12
   0  17   7   68.30   20.60
   0 -17  -7  138.64   24.24
   0 -17   7   94.61   22.47
   0  17  -8   40.22   19.97
   0  17  -8    9.53   15.13
   0  17   8   43.05   19.99
   0  17   8   30.75   20.81
   0  17   8   46.94   15.67
   0  17   8   -4.83   18.00
   0 -17  -8   78.22   23.14
   0 -17   8   24.56   20.31
   0  18   0  106.21   18.74
   0  18   0   87.06   18.53
   0  18   0  150.76   24.10
   0  18   0  114.49   15.55
   0 -18   0  122.41   20.12
   0  18  -1   25.46   14.86
   0  18   1   12.45   14.88
   0  18   1   19.53   14.07
   0  18  -1   41.29   14.79
   0  18   1   19.79   15.57
   0  18   1   17.11   11.25
   0  18  -1   19.25   13.43
   0  18  -1   16.35   14.86
   0 -18   1   18.78   15.95
   0 -18  -1    9.06   15.64
   0  18   2  160.64   20.16
   0  18  -2  116.17   18.75
   0  18   2  136.74   21.44
   0  18  -2  167.15   18.34
   0  18  -2  119.59   19.58
   0  18   2  136.08   16.79
   0 -18   2  145.47   21.03
   0 -18  -2  119.26   20.87
   0  18  -3    6.67   13.00
   0  18   3  -10.75   14.98
   0  18  -3   -9.20   11.67
   0  18  -3    4.38   14.91
   0  18   3   19.52   14.78
   0  18   3   -3.16   11.17
   0  18   3   13.11   10.72
   0 -18   3   22.46   15.79
   0 -18  -3   23.29   18.19
   0  18   4   10.58   15.82
   0  18   4   17.45   15.81
   0  18  -4    6.51   13.87
   0  18  -4   14.35   15.57
   0  18  -4  -10.39   12.85
   0  18   4    2.85   11.07
   0  18   4  -11.23   11.48
   0 -18  -4   -1.98   15.74
   0 -18   4    5.97   14.62
   0  18   5   12.92   15.89
   0  18   5   31.89   14.85
   0  18  -5   13.10   14.66
   0  18  -5   39.03   16.15
   0  18   5   44.14   20.46
   0  18  -5   43.56   18.09
   0  18   5    8.88   12.25
   0 -18  -5   28.90   18.84
   0 -18   5   34.01   13.72
   0 -18   5   11.44   14.39
   0  18   6   37.38   18.85
   0  18  -6   67.30   19.47
   0  18   6   39.40   19.79
   0  18   6   33.52   14.69
   0  18  -6   75.57   18.81
   0  18   6   43.59   17.46
   0 -18  -6   77.14   22.49
   0  18   7   16.42   20.89
   0  18  -7    7.05   14.56
   0  18   7    3.44   18.66
   0  18   7    7.31   12.63
   0  18  -7   15.36   17.65
   0  18   7   27.77   18.20
   0 -18  -7   29.78   20.08
   0 -18   7   -0.42   18.12
   0  19   0    7.98   17.96
   0  19   0   -5.73   11.31
   0  19   0   -0.05   14.16
   0  19   0   -3.45   13.20
   0 -19   0   -7.89   14.50
   0  19  -1   17.08   14.23
   0  19  -1    0.21   13.51
   0  19   1   27.94   14.81
   0  19  -1   21.11   12.96
   0  19   1  -11.36   13.31
   0  19   1   -0.23   14.93
   0  19  -1   17.44   14.21
   0  19   1   25.36   12.62
   0 -19   1   22.91   16.98
   0 -19  -1   13.68   16.80
   0  19   2   32.99   18.16
   0  19  -2    7.65   15.49
   0  19   2   37.47   16.32
   0  19  -2   58.10   15.30
   0  19  -2   48.49   13.96
   0  19  -2   16.25   15.46
   0  19   2   41.44   13.25
   0 -19   2   32.97   17.70
   0 -19  -2   55.94   19.16
   0  19  -3   37.26   16.38
   0  19   3   53.91   16.56
   0  19   3   42.44   19.64
   0  19  -3   31.36   15.32
   0  19  -3   41.93   15.11
   0  19   3   73.72   15.09
   0 -19   3  107.43   20.16
   0 -19  -3   35.23   18.53
   0  19   4   -0.58   11.28
   0  19   4   10.69   15.02
   0  19   4  -17.20   27.11
   0  19  -4  -14.64   14.28
   0  19   4   24.16   18.16
   0  19  -4   -9.42   13.28
   0  19  -4   15.10   14.91
   0 -19  -4  -10.39   15.82
   0 -19   4   -6.94   14.86
   0  19   5    1.28   11.61
   0  19  -5    3.67   14.62
   0  19   5    9.60   19.62
   0  19  -5   15.96   21.67
   0  19   5   19.90   16.77
   0  19  -5   -7.86   14.47
   0  19   5    3.34   13.15
   0 -19   5   -7.71   14.66
   0 -19   5    7.98   12.56
   0 -19  -5   -6.90   17.23
   0  19  -6   -3.02   14.49
   0  19   6   10.26   16.59
   0  19  -6   -7.23   15.23
   0  19   6    5.62   12.68
   0  19   6   28.51   19.36
   0  19   6   15.15   17.39
   0 -19  -6   32.89   20.26
   0  19   7    6.63   18.44
   0  19  -7   38.69   20.84
   0  19   7   -7.57   19.18
   0  19   7   20.98   13.95
   0  19  -7  -14.64   13.40
   0  19   7    7.76   20.18
   0 -19  -7   14.71   20.84
   0 -19   7    7.78   17.90
   0  20   0   82.33   20.35
   0  20   0  144.27   21.83
   0  20   0  130.59   20.45
   0  20   0  108.06   19.95
   0 -20   0  154.38   22.72
   0  20   1   31.17   15.69
   0  20  -1   45.81   13.94
   0  20  -1   28.65   15.79
   0  20   1   45.58   18.07
   0  20  -1   30.79   16.93
   0  20  -1   16.75   15.76
   0  20   1   41.43   13.92
   0 -20  -1   64.23   21.13
   0 -20   1   40.12   18.29
   0  20  -2   27.45   16.71
   0  20   2   28.32   15.88
   0  20   2   24.45   13.53
   0  20  -2   20.33   13.58
   0  20  -2   23.38   14.52
   0  20   2    8.55   17.79
   0  20  -2   32.21   18.18
   0 -20  -2   11.13   16.03
   0 -20   2   16.14   18.08
   0  20   3  136.30   24.45
   0  20  -3  186.39   21.82
   0  20   3  202.88   23.80
   0  20  -3  207.38   25.91
   0  20  -3  140.40   21.20
   0  20   3  195.86   20.17
   0 -20  -3  123.72   25.56
   0 -20   3  213.51   24.92
   0  20   4   23.37   19.02
   0  20  -4    7.76   18.20
   0  20   4    4.80   15.24
   0  20  -4   53.73   17.09
   0  20  -4    1.76   23.76
   0  20   4    9.56   12.82
   0  20   4  -11.84   15.54
   0 -20   4    0.78   16.35
   0 -20  -4  -12.89   17.98
   0  20   5   46.82   20.30
   0  20  -5   52.97   22.05
   0  20  -5   57.01   18.38
   0  20   5   15.60   11.34
   0  20   5   34.27   16.06
   0  20   5   35.06   18.94
   0  20  -5   34.88   17.47
   0 -20   5   82.91   19.24
   0 -20  -5   57.81   21.05
   0  20   6    0.83   13.14
   0  20   6   -5.74   17.05
   0  20   6   12.40   20.44
   0  20  -6   14.54   15.89
   0  20   6    2.39   16.89
   0  20  -6   16.76   18.54
   0 -20  -6   -4.50   18.96
   0 -20   6   20.67   16.13
   0  21   0    1.07   15.80
   0  21   0    7.44   15.54
   0  21   0    1.98   17.44
   0  21   0    3.49   13.05
   0 -21   0    6.88   18.66
   0  21   1   41.53   14.53
   0  21  -1   26.10   13.47
   0  21  -1   12.63   16.14
   0  21   1   13.35   17.03
   0  21   1   40.55   18.16
   0  21  -1   13.85   16.24
   0  21  -1   33.01   16.43
   0 -21   1   27.21   18.05
   0 -21  -1   17.91   19.12
   0  21   2  133.04   17.41
   0  21  -2  115.00   21.55
   0  21  -2  142.43   22.12
   0  21   2   83.18   19.59
   0  21  -2  105.14   20.81
   0  21   2  111.94   22.61
   0  21  -2  126.18   18.91
   0 -21   2  139.32   23.82
   0  21   3   67.06   23.58
   0  21   3  105.43   20.98
   0  21   3   96.67   19.62
   0  21  -3   56.39   18.70
   0  21  -3   70.65   20.80
   0  21  -3   48.50   17.31
   0 -21  -3  112.78   23.22
   0 -21   3  111.88   22.62
   0  21   4   21.25   19.83
   0  21  -4   34.64   17.32
   0  21   4   -3.32   15.62
   0  21  -4   23.32   15.20
   0  21   4   33.15   15.07
   0  21  -4   22.02   18.94
   0 -21   4   28.07   18.07
   0 -21  -4   21.96   19.24
   0  21   5    8.32   14.25
   0  21   5    5.59   20.63
   0  21   5   32.19   16.24
   0  21  -5   18.72   16.02
   0  21  -5   -6.71   18.69
   0  21   5    7.93   17.36
   0  21  -5   11.94   16.55
   0 -21  -5   -7.82   18.87
   0 -21   5   18.34   18.13
   0  21   6    3.70   19.83
   0  21  -6  -22.29   15.00
   0  21   6   17.53   13.13
   0  21  -6   -4.58   32.75
   0  21   6    8.53   16.39
   0  21   6  -18.78   17.10
   0 -21   6    4.56   16.21
   0 -21  -6  -34.47   18.31
   0  22   0    8.82   16.38
   0  22   0   20.56   13.94
   0  22   0   14.51   19.96
   0  22   0   31.22   18.16
   0 -22   0   19.98   22.54
   0  22  -1    3.47   12.93
   0  22  -1  -12.46   16.05
   0  22   1    6.97   16.29
   0  22  -1    5.81   18.02
   0  22   1    3.19   26.42
   0  22   1   25.88   18.59
   0  22  -1  -15.92   15.83
   0 -22   1  -31.62   16.62
   0 -22  -1   12.83   18.37
   0  22  -2    7.78   17.89
   0  22  -2  -17.02   16.13
   0  22  -2   29.99   15.44
   0  22   2   25.07   17.53
   0  22   2    9.01   20.20
   0  22  -2   28.63   30.00
   0  22   2   14.25   19.15
   0 -22  -2   -5.28   20.15
   0 -22   2   27.96   19.73
   0  22  -3   23.56   18.89
   0  22  -3    8.66   17.89
   0  22   3   36.49   20.79
   0  22  -3   -5.44   15.16
   0  22   3   18.54   18.20
   0  22  -3   17.30   15.25
   0 -22   3  -21.22   17.57
   0 -22  -3   39.90   21.52
   0  22  -4  112.97   24.21
   0  22   4  120.67   19.62
   0  22  -4   89.87   20.33
   0  22   4   88.27   21.44
   0  22   4  106.23   24.54
   0  22  -4   70.47   21.34
   0 -22  -4  104.06   24.69
   0 -22   4  126.31   23.34
   0  22  -5   21.56   17.65
   0  22   5   53.29   23.58
   0  22   5  -10.59   14.81
   0  22  -5   13.60   16.82
   0  22  -5   20.62   19.97
   0  22   5   -5.13   20.14
   0 -22  -5   17.75   22.83
   0 -22   5   21.28   18.10
   0  23   0    6.00   13.55
   0  23   0    1.93   15.79
   0  23   0   37.86   21.31
   0 -23   0   -5.95   19.16
   0  23   1    4.15   18.26
   0  23  -1   -0.10   13.07
   0  23   1    1.57   16.70
   0  23  -1   21.57   18.76
   0  23  -1   -6.90   19.85
   0  23   1   -9.55   11.90
   0 -23   1  -13.16   19.18
   0 -23  -1   12.91   18.31
   0  23  -2    1.19   14.52
   0  23  -2    0.15   17.62
   0  23  -2    3.67   17.10
   0  23   2   22.05   23.48
   0  23   2    5.78   18.98
   0  23  -2  -14.86   18.80
   0  23   2    8.11   16.73
   0 -23  -2    1.26   19.46
   0 -23   2   15.15   23.86
   0  23  -3   -4.69   14.33
   0  23  -3   11.83   18.28
   0  23   3   -8.46   17.86
   0  23  -3    6.47   16.41
   0  23   3   48.23   20.97
   0  23  -3   30.12   22.27
   0  23   3   10.45   19.62
   0 -23  -3    2.68   18.31
   0 -23   3    2.05   19.54
   0  23   4   81.47   22.68
   0  23   4   87.54   17.67
   0  23  -4   49.66   18.83
   0  23   4   77.72   25.16
   0  23  -4   81.57   33.52
   0  23  -4   42.66   19.74
   0  23  -4   42.15   21.21
   0 -23  -4   72.54   24.25
   0 -23   4  107.02   23.99
   0  24   0  261.16   29.85
   0  24   0  270.09   25.37
   0  24   0  191.48   28.36
   0 -24   0  249.14   32.59
   0  24   1   10.96   13.48
   0  24  -1    7.07   18.17
   0  24  -1  -13.08   13.26
   0  24   1   -6.02   18.95
   0  24  -1   14.83   18.69
   0  24   1   -4.00   18.72
   0 -24  -1    8.33   19.30
   0 -24   1   -5.75   20.81
   0  24  -2   18.89   20.33
   0  24  -2    5.98   15.01
   0  24   2   23.75   14.96
   0  24  -2    5.13   17.82
   0  24   2   30.73   19.05
   0 -24   2   -8.53   20.84
   0 -24  -2   18.49   21.74
   0  24   3   -2.28   17.99
   0  24   3   13.44   16.10
   0  24  -3   23.00   18.93
   0  24   3   -4.31   25.57
   0  24  -3   22.93   18.61
   0  24  -3    5.12   15.45
   0 -24   3    7.30   20.85
   0 -24  -3   53.31   22.35
   0  25   0  -18.52   17.99
   0  25   0   -6.47   13.26
   0  25   0   10.09   19.27
   0 -25   0  -13.79   21.36
   0  25   1   19.00   20.57
   0  25  -1   29.97   21.19
   0  25   1    0.58   18.80
   0  25   1   33.65   14.48
   0  25  -1    8.83   18.34
   0  25  -1   24.20   15.35
   0 -25  -1  -16.88   20.66
   0 -25   1   -6.67   21.53
   1   0 -11  -21.47   11.42
   1   0 -11   -2.79   17.57
  -1   0  11   -6.62   19.49
   1   0 -11   -8.64   11.75
  -1   0  10   76.87   16.16
  -1   0  10   52.46   25.27
   1   0 -10   55.17   19.02
   1   0 -10   97.32   16.70
   1   0 -10   38.95   14.69
   1   0  -9   -0.26   11.72
  -1   0   9    4.74   10.36
  -1   0   9    5.24   15.72
   1   0  -9    0.21   14.74
   1   0  -9  -13.12    9.70
   1   0  -8   -0.32    9.62
  -1   0   8  -10.63   15.37
   1   0  -8    2.51   13.21
  -1   0   8   -0.68    9.42
   1   0  -8  -12.01   10.36
   1   0  -7   -8.81   10.16
   1   0  -7    2.35   12.25
   1   0  -7   -0.57   11.18
  -1   0   7    3.76    8.84
  -1   0   7   -4.37   13.65
   1   0  -6 2137.89   82.87
   1   0  -6 2265.53   85.83
   1   0  -6 2115.85   85.49
  -1   0   6 2224.80   85.67
  -1   0   6 2102.66   82.62
   1   0  -5   -0.27    6.94
  -1   0   5    5.27    7.07
  -1   0   5    1.92   10.28
   1   0  -5   13.55    8.37
   1   0  -5    7.16    9.03
   1   0  -4  131.67   13.44
  -1   0   4  110.16   11.23
   1   0  -4  139.69   11.78
  -1   0   4  134.73   13.43
   1   0  -4  114.19   12.09
   1   0  -3   -4.58    6.49
  -1   0   3   -3.36    5.85
  -1   0   3   -7.62    7.09
  -1   0   3   -0.64    6.93
   1   0  -3    5.44    5.45
   1   0  -3   -6.41    6.52
  -1   0   3   -9.90    4.80
   1   0  -3    6.18    6.00
   1   0  -3   -1.31    6.07
  -1   0   3    2.97    5.50
  -1   0   2  161.78   11.26
  -1   0   2  145.28    9.27
   1   0  -2  167.28   12.05
  -1   0   2  146.16   10.42
   1   0  -2  143.18   10.33
  -1   0   2  155.01    9.31
   1   0  -2  166.20    9.84
   1   0  -2  166.48   10.93
  -1   0   2  146.07   12.55
   1   0  -2  149.30    9.83
   1   0  -1    2.45    2.51
   1   0  -1    9.43    3.11
   1   0  -1    3.81    2.08
  -1   0  -1   -1.60    3.33
  -1   0  -1    0.90    3.16
   1   0   1   -0.11    3.43
  -1   0  -1   -0.68    2.52
  -1   0  -1   -2.72    3.23
   1   0   1    4.39    2.88
  -1   0  -1    1.43    2.72
   1   0   1    3.30    2.28
  -1   0  -1    5.35    3.89
   1   0   1   -3.69    3.64
  -1   0  -2 2368.99   84.35
   1   0   2 2399.00   84.70
   1   0   2 2429.44   87.09
  -1   0  -2 2332.19   86.53
  -1   0  -2 2413.82   86.73
  -1   0  -2 2284.68   86.52
   1   0   2 2414.02   86.85
   1   0   2 2355.61   86.43
  -1   0  -2 2430.06   86.55
   1   0   2 2395.45   86.84
   1   0   3    0.93    6.46
   1   0   3   -3.58    4.53
  -1   0  -3    4.01    6.94
  -1   0  -3   -4.20    6.69
   1   0   3    5.47    6.97
  -1   0  -3    1.30    6.06
   1   0   3    6.59    8.58
  -1   0  -4  109.37   12.39
  -1   0  -4  138.02   13.73
  -1   0  -4  123.50   12.33
   1   0   4  128.97   12.81
   1   0   4  123.78   13.97
  -1   0  -5    9.58    8.29
  -1   0  -5    3.57    7.29
   1   0   5   -0.78    7.60
  -1   0  -5   15.06    9.85
  -1   0  -6  255.07   20.12
  -1   0  -6  243.33   21.26
   1   0   6  270.31   24.33
   1   0   6  271.48   20.45
  -1   0  -6  227.64   21.23
  -1   0  -7    1.90   12.73
  -1   0  -7   -9.53   11.05
   1   0   7    7.39   17.91
  -1   0  -7    5.22   10.42
   1   0   7    0.56    9.86
  -1   0  -8  941.88   48.83
   1   0   8  982.90   51.24
   1   0   8  912.42   45.95
  -1   0  -8  967.31   47.85
   1   0   9   -3.80   11.21
  -1   0  -9    7.98   13.90
  -1   0  -9   -7.51   13.01
   1   0   9  -11.35   17.08
   1   0  10   19.55   14.92
   1   0  10   42.39   23.33
  -1   0 -10   13.38   11.06
  -1   0 -10    4.28   16.47
  -1   0 -10   40.30   17.16
  -1   0 -11   10.05   17.21
  -1   0 -11   17.01   18.88
   1   0  11    7.40   22.44
   1   1 -11   -0.40   16.75
   1   1 -11   -4.10   11.00
  -1   1  11   43.54   22.77
   1   1 -11  -17.62   11.87
  -1  -1  11  -13.57   18.81
   1  -1 -11  -23.24   11.45
   1  -1 -11  -11.88   11.93
   1  -1 -11  -30.77   15.39
   1   1 -10    2.43   12.99
  -1   1  10   16.41   13.28
  -1   1  10   30.93   18.72
   1   1 -10   11.34   17.57
   1   1 -10   34.81   12.98
   1  -1 -10   21.65   12.24
   1  -1 -10   12.38   16.36
  -1  -1  10    6.00   16.91
   1  -1 -10   17.08   13.84
   1   1  -9   79.48   16.03
   1   1  -9  113.39   20.19
  -1   1   9   63.19   14.16
   1   1  -9   61.37   13.87
  -1   1   9  108.15   22.58
  -1  -1   9   61.35   23.14
   1  -1  -9   88.58   16.57
  -1  -1   9   97.19   21.24
   1  -1  -9   98.65   16.25
   1  -1  -9   98.51   20.06
   1   1  -8   38.56   13.62
  -1   1   8   83.57   14.55
   1   1  -8   54.58   12.97
   1   1  -8   64.75   16.83
  -1   1   8   38.45   19.66
  -1  -1   8   89.12   19.24
  -1  -1   8   63.91   12.77
   1  -1  -8   41.70   16.44
   1  -1  -8   62.21   14.81
  -1   1   7   60.65   12.25
  -1   1   7  103.59   19.05
   1   1  -7   53.40   12.05
   1   1  -7   60.02   14.37
   1   1  -7   58.08   13.53
   1  -1  -7   73.34   14.50
   1  -1  -7   55.93   12.60
   1  -1  -7   65.28   15.75
  -1  -1   7   63.62   11.68
  -1  -1   7   59.91   16.82
  -1   1   6  592.56   28.78
   1   1  -6  552.83   28.37
   1   1  -6  564.15   31.37
  -1   1   6  628.51   33.52
   1  -1  -6  587.26   29.33
   1  -1  -6  577.96   32.04
   1  -1  -6  565.37   29.46
  -1  -1   6  547.20   27.73
  -1  -1   6  575.87   32.89
  -1   1   5 2761.65  102.59
   1   1  -5 2831.16  105.17
   1   1  -5 2644.27  102.01
  -1   1   5 2872.77  104.34
   1  -1  -5 2907.46  103.23
   1  -1  -5 2709.07  104.47
  -1  -1   5 2654.37  101.88
  -1  -1   5 2804.88  104.47
  -1   1   4 3067.31  112.78
   1   1  -4 3015.91  112.16
  -1   1   4 2925.31  111.03
  -1   1   4 3071.39  113.79
   1   1  -4 3360.73  115.62
  -1  -1   4 3104.18  112.27
   1  -1  -4 3128.76  114.47
   1  -1  -4 3168.30  113.21
   1  -1  -4 3018.82  112.75
  -1  -1   4 3230.10  114.54
   1  -1  -4 3092.13  111.31
  -1   1   3  143.51   13.31
  -1   1   3  130.80   13.76
   1   1  -3  146.34   11.13
   1   1  -3  149.34   10.93
  -1   1   3  151.11   11.47
  -1   1   3  155.04   12.90
  -1   1   3  139.55   10.76
   1   1  -3  147.85   13.75
   1  -1  -3  158.15   12.09
   1  -1  -3  150.63   12.28
   1  -1  -3  145.55   11.93
  -1  -1   3  160.47   10.59
   1  -1  -3  142.02   11.26
  -1  -1   3  167.41   14.11
   1  -1  -3  152.12   14.37
   1   1  -2 1258.28   46.30
  -1   1   2 1256.01   49.29
  -1   1   2 1280.11   47.50
  -1   1   2 1253.36   47.02
  -1   1   2 1309.19   47.22
  -1   1   2 1274.32   47.15
   1   1  -2 1236.14   46.38
   1   1  -2 1308.81   46.46
   1   1  -2 1297.78   48.34
  -1  -1   2 1294.86   47.81
  -1  -1   2 1308.51   49.49
   1  -1  -2 1272.12   47.25
   1  -1  -2 1296.97   48.34
  -1  -1   2 1226.93   46.17
   1  -1  -2 1339.39   47.35
  -1  -1   2 1273.49   46.32
   1  -1  -2 1258.36   47.31
  -1  -1   2 1278.49   46.30
   1  -1  -2 1261.94   47.12
   1   1  -1  605.79   23.42
   1   1  -1  611.57   26.56
   1   1  -1  603.49   24.38
   1  -1  -1  638.10   24.15
   1  -1  -1  646.26   23.46
   1  -1  -1  648.54   22.84
   1   1   1  286.50   13.54
  -1   1  -1  269.05   12.71
   1   1   1  294.20   13.57
   1   1   1  290.62   12.27
  -1   1  -1  300.20   13.28
   1   1   1  293.70   13.36
  -1   1  -1  311.86   13.34
  -1   1  -1  283.80   11.55
   1   1   1  289.72   11.60
   1  -1   1  293.53   12.81
   1  -1   1  248.80   16.94
   1  -1   1  263.71   11.40
  -1  -1  -1  280.01   12.30
  -1  -1  -1  290.98   13.39
   1  -1   1  294.87   13.09
  -1  -1  -1  297.60   11.80
  -1  -1  -1  282.16   13.15
  -1  -1  -1  302.51   13.07
   1  -1   1  291.76   13.38
  -1  -1  -1  281.67   13.01
   1   1   2  184.06   14.46
   1   1   2  157.25   13.30
  -1   1  -2  185.34   13.47
  -1   1  -2  166.20   13.56
   1   1   2  152.28   13.57
   1   1   2  179.84   10.24
  -1   1  -2  171.51   12.75
  -1   1  -2  172.52   12.88
  -1   1  -2  170.62    9.00
   1   1   2  153.28   13.08
   1   1   2  168.60   10.02
   1  -1   2  170.45   12.91
  -1  -1  -2  189.37   12.71
  -1  -1  -2  160.69   10.49
  -1  -1  -2  149.07   13.25
   1  -1   2  169.12   17.82
  -1  -1  -2  164.99   10.34
  -1  -1  -2  150.41   13.21
   1  -1   2  165.93   12.55
  -1  -1  -2  159.01   12.99
   1  -1   2  191.48   14.45
   1   1   3 2120.49   80.96
   1   1   3 2119.13   81.71
   1   1   3 2220.98   82.29
  -1   1  -3 2224.43   82.26
   1   1   3 2237.65   82.67
  -1   1  -3 2180.20   81.67
  -1   1  -3 2254.49   81.90
   1  -1   3 2212.65   83.76
  -1  -1  -3 2163.02   81.84
  -1  -1  -3 2203.61   78.48
  -1  -1  -3 2235.20   81.87
   1  -1   3 2282.25   82.86
  -1  -1  -3 2211.46   82.08
   1  -1   3 2243.39   81.95
   1  -1   3 2208.21   78.96
  -1   1  -4  658.19   29.67
  -1   1  -4  612.43   30.88
   1   1   4  625.96   30.02
   1   1   4  648.87   31.58
  -1   1  -4  670.15   30.15
   1  -1   4  649.76   29.75
   1  -1   4  678.03   31.69
  -1  -1  -4  623.31   29.97
  -1  -1  -4  641.68   29.98
  -1  -1  -4  639.50   30.02
  -1   1  -5    7.95    8.89
   1   1   5    6.29    7.96
   1   1   5   -7.85   16.45
  -1   1  -5    4.99    9.26
  -1  -1  -5    8.57    8.23
  -1  -1  -5   17.37    9.56
  -1  -1  -5    9.14    8.78
   1  -1   5   12.64    8.09
   1   1   6   17.34   14.21
  -1   1  -6   14.38   11.08
  -1   1  -6    8.55   10.58
   1   1   6   -4.59    8.96
  -1  -1  -6    7.45    9.64
  -1  -1  -6   26.18   11.07
   1  -1   6    9.05    9.79
  -1  -1  -6   13.28   10.91
   1  -1   6    2.16   12.69
   1   1   7   58.15   14.00
   1   1   7   28.99   15.75
  -1   1  -7   84.99   15.40
  -1   1  -7   52.93   16.17
  -1  -1  -7   68.36   16.53
   1  -1   7   60.48   13.22
  -1  -1  -7   49.92   12.70
  -1  -1  -7   50.57   16.33
   1  -1   7   41.73   18.19
  -1   1  -8   67.18   15.94
   1   1   8   95.36   16.78
   1   1   8   72.72   18.92
  -1   1  -8  105.97   19.02
  -1  -1  -8  112.08   15.22
  -1  -1  -8   67.48   16.62
   1  -1   8   60.98   14.28
  -1  -1  -8   49.20   16.68
   1  -1   8   46.51   18.64
  -1   1  -9    9.32    9.09
   1   1   9  -26.04   15.78
   1   1   9   -4.56   11.65
  -1   1  -9    3.36   15.16
  -1   1  -9   -4.36   14.33
  -1  -1  -9    2.79   15.07
   1  -1   9  -18.81   10.07
   1  -1   9   -2.23   17.83
  -1  -1  -9   -7.90   13.87
   1   1  10   44.94   23.14
  -1   1 -10   20.56   15.67
  -1   1 -10   42.63   19.81
   1   1  10   41.65   14.71
  -1   1 -10   63.09   16.09
   1  -1  10   12.44   13.45
   1  -1  10   50.60   22.09
  -1  -1 -10   31.49   17.82
  -1  -1 -10   19.94   16.99
  -1   1 -11    3.32   19.20
   1   1  11   15.76   23.12
  -1   1 -11   -7.30   15.35
  -1  -1 -11   -4.23   15.85
   1  -1  11   27.39   22.07
  -1  -1 -11    1.44   20.06
   1   2 -11   71.62   22.79
   1   2 -11   71.96   17.02
  -1   2  11  150.97   29.80
   1   2 -11   74.07   15.68
   1  -2 -11   80.47   17.73
   1  -2 -11   74.36   17.98
   1  -2 -11   49.99   19.54
  -1  -2  11   94.31   25.92
   1   2 -10   -6.65    9.81
   1   2 -10    4.19   16.66
  -1   2  10   -5.32   11.30
  -1   2  10   16.97   20.32
   1   2 -10    4.90   12.71
  -1  -2  10    9.61   30.62
   1  -2 -10   -2.43   12.14
   1  -2 -10    2.98   14.36
   1  -2 -10  -22.49    9.83
   1   2  -9   17.19   12.89
  -1   2   9   14.74   11.62
  -1   2   9   31.98   18.22
   1   2  -9   32.37   16.41
   1   2  -9   29.39   11.98
  -1  -2   9   48.95   11.75
   1  -2  -9   30.48   16.12
  -1  -2   9   42.08   19.36
   1  -2  -9   38.26   14.18
  -1   2   8   98.09   15.12
   1   2  -8   66.57   17.04
   1   2  -8   54.40   14.55
   1   2  -8   70.35   13.46
  -1   2   8   63.80   18.51
   1  -2  -8   42.43   16.29
   1  -2  -8   56.57   14.63
   1  -2  -8   92.03   15.41
  -1  -2   8   38.84   17.45
  -1   2   7  176.23   21.14
   1   2  -7  161.45   17.69
   1   2  -7  194.36   18.69
  -1   2   7  174.70   17.96
   1   2  -7  183.23   20.80
   1  -2  -7  188.46   18.35
  -1  -2   7  192.74   23.11
  -1  -2   7  170.25   16.76
   1  -2  -7  211.71   22.77
   1  -2  -7  165.74   17.84
   1   2  -6  197.67   17.20
   1   2  -6  229.19   17.42
  -1   2   6  205.26   17.44
  -1   2   6  220.24   22.48
   1   2  -6  221.67   20.81
  -1  -2   6  227.20   16.09
  -1  -2   6  214.11   21.97
   1  -2  -6  209.43   15.78
   1  -2  -6  208.68   21.30
   1  -2  -6  219.78   18.28
   1  -2  -6  196.11   18.70
  -1   2   5  132.52   15.03
  -1   2   5  124.34   11.30
   1   2  -5  140.61   13.04
  -1   2   5  128.94   13.60
   1   2  -5  121.06   14.32
   1   2  -5  155.28   13.41
   1  -2  -5  132.98   13.91
   1  -2  -5  138.46   15.54
  -1  -2   5  137.05   15.25
   1  -2  -5  156.73   12.54
  -1  -2   5  125.71   12.27
   1  -2  -5  147.28   14.56
   1   2  -4   87.00   11.40
   1   2  -4  117.79   10.57
  -1   2   4  107.97   13.00
  -1   2   4  112.94   11.50
   1   2  -4   92.02    9.78
  -1   2   4  107.46    9.98
  -1  -2   4  104.04   12.37
   1  -2  -4   69.90   10.05
  -1  -2   4   89.28    9.46
   1  -2  -4  121.48   10.83
   1  -2  -4  133.81   12.13
   1  -2  -4   97.78   12.04
  -1   2   3  158.46   12.68
  -1   2   3  126.05   11.88
  -1   2   3  124.30   11.11
   1   2  -3  129.49   10.43
   1   2  -3  139.95   13.19
   1   2  -3  137.16   11.68
  -1  -2   3  132.35   11.94
   1  -2  -3  128.22   13.04
   1  -2  -3  138.78   11.91
   1  -2  -3  137.70   11.83
   1  -2  -3  131.38   12.57
  -1  -2   3  145.74   10.20
   1  -2  -3  149.85   11.96
  -1  -2   3  141.89   13.36
   1   2  -2 3242.90  115.20
   1   2  -2 3159.56  115.19
   1   2  -2 3163.45  113.35
  -1   2   2 3187.78  114.73
  -1   2   2 3243.85  114.41
   1   2  -2 3095.82  114.10
  -1   2   2 3241.52  114.78
  -1   2   2 3164.83  115.08
  -1   2   2 3171.94  114.60
   1  -2  -2 3237.90  114.69
  -1  -2   2 3138.54  113.33
   1  -2  -2 3237.91  114.30
  -1  -2   2 3240.89  113.40
  -1  -2   2 3234.69  113.33
   1  -2  -2 3236.50  114.77
  -1  -2   2 3269.89  115.18
   1  -2  -2 3316.68  115.43
  -1  -2   2 3276.76  115.34
  -1   2   1 1772.53   62.01
   1   2  -1 1636.49   62.17
  -1   2   1 1729.68   61.97
   1   2  -1 1746.61   61.97
  -1   2   1 1744.98   61.81
   1  -2  -1 1783.16   60.83
   1  -2  -1 1766.39   62.09
   1  -2  -1 1752.47   62.08
  -1  -2   1 1531.79   61.64
   1   2   0   -2.03    2.56
   1   2   0    2.34    3.75
  -1   2   0    2.70    2.45
  -1   2   0    8.00    3.17
   1  -2   0    5.64    2.07
   1  -2   0    8.97    2.90
   1  -2   0    2.71    1.82
  -1  -2   0    4.77    2.31
  -1  -2   0    9.30    3.88
   1   2   1  610.31   24.50
   1   2   1  606.62   23.01
  -1   2  -1  605.56   22.54
  -1   2  -1  651.48   24.63
   1   2   1  624.88   24.67
   1   2   1  624.19   22.83
   1   2   1  605.76   23.71
  -1   2  -1  582.00   24.33
  -1  -2  -1  626.87   24.43
  -1  -2  -1  605.10   23.94
   1  -2   1  618.72   24.30
   1  -2   1  609.96   24.18
  -1  -2  -1  596.37   24.44
   1  -2   1  609.92   24.24
  -1  -2  -1  605.66   22.91
  -1  -2  -1  601.79   24.50
   1  -2   1  601.23   22.56
   1  -2   1  619.69   24.35
  -1  -2  -1  582.54   22.92
  -1   2  -2  256.30   15.36
  -1   2  -2  236.34   14.75
   1   2   2  256.11   12.55
   1   2   2  246.72   17.21
   1   2   2  231.91   16.76
   1   2   2  238.83   13.47
   1   2   2  254.07   15.07
   1   2   2  247.25   15.69
  -1   2  -2  261.69   15.54
  -1   2  -2  270.69   14.90
  -1  -2  -2  239.25   15.76
   1  -2   2  235.61   14.70
  -1  -2  -2  253.67   15.79
   1  -2   2  240.10   14.88
   1  -2   2  236.61   13.55
  -1  -2  -2  242.46   15.80
   1  -2   2  234.14   16.49
   1  -2   2  233.01   15.13
  -1  -2  -2  254.15   14.11
  -1  -2  -2  252.96   14.19
  -1  -2  -2  262.98   12.74
   1   2   3 1433.72   57.75
   1   2   3 1432.98   55.82
   1   2   3 1445.86   55.29
  -1   2  -3 1425.50   55.50
  -1   2  -3 1472.66   56.18
   1   2   3 1437.76   56.41
  -1  -2  -3 1433.59   55.29
   1  -2   3 1482.62   56.51
  -1  -2  -3 1450.63   56.10
  -1  -2  -3 1441.14   52.46
   1  -2   3 1486.73   55.63
   1  -2   3 1419.01   52.38
  -1  -2  -3 1429.76   55.92
  -1  -2  -3 1420.32   53.48
   1   2   4   59.23   10.14
  -1   2  -4   93.84   11.95
   1   2   4   71.25   12.86
   1   2   4   82.45    8.34
  -1   2  -4   82.28   11.62
  -1  -2  -4   82.35   10.93
   1  -2   4   83.28   10.49
   1  -2   4   71.79   12.14
  -1  -2  -4   76.55   11.14
  -1  -2  -4   86.86    8.84
  -1  -2  -4   64.35   10.75
  -1   2  -5    4.95    8.54
  -1   2  -5    1.59    8.98
   1   2   5   -8.23    7.69
  -1  -2  -5   -2.21    8.13
   1  -2   5    5.91    7.79
  -1  -2  -5   19.02   10.38
  -1  -2  -5   12.97    9.47
   1  -2   5    3.00   11.68
  -1   2  -6   -4.87    9.29
  -1   2  -6   14.00   10.54
   1   2   6    3.89    9.31
   1   2   6    6.02   12.81
  -1  -2  -6   21.31   12.38
   1  -2   6   14.05    9.68
   1  -2   6  -12.46   12.26
  -1  -2  -6   -6.84    8.77
  -1  -2  -6   -9.41   10.57
  -1   2  -7   56.31   15.51
   1   2   7   45.23   13.22
  -1   2  -7   73.84   15.71
   1   2   7   48.24   17.88
  -1  -2  -7   27.71   13.33
   1  -2   7   27.37   16.26
   1  -2   7   59.76   13.62
  -1  -2  -7   23.81   13.78
  -1  -2  -7   45.53   12.68
  -1   2  -8   17.77   13.83
  -1   2  -8    1.94   12.55
   1   2   8   12.84   16.34
   1   2   8    8.15   11.77
  -1   2  -8   26.83   10.29
  -1  -2  -8   16.11   12.47
   1  -2   8   22.92   17.63
  -1  -2  -8   17.96   13.89
  -1  -2  -8   21.32   14.43
   1  -2   8   15.90   11.67
  -1   2  -9  201.08   26.00
   1   2   9  182.15   27.40
  -1   2  -9  179.18   20.28
   1   2   9  183.47   23.28
  -1   2  -9  221.21   24.58
  -1  -2  -9  209.24   24.66
   1  -2   9  221.44   23.53
   1  -2   9  206.80   28.58
  -1  -2  -9  213.46   22.70
  -1  -2  -9  225.52   26.76
   1   2  10   76.76   17.21
  -1   2 -10   89.73   20.36
  -1   2 -10   38.57   15.04
   1   2  10   79.46   24.04
  -1   2 -10   54.89   18.53
   1  -2  10   70.32   21.75
   1  -2  10   64.40   16.65
  -1  -2 -10   67.28   20.60
  -1  -2 -10   55.66   17.47
  -1  -2 -10   78.29   19.41
  -1   2 -11   -9.35   21.14
   1   2  11    5.57   21.27
  -1   2 -11    0.04   17.72
  -1   2 -11   -9.63   15.55
   1  -2  11    8.33   21.92
  -1  -2 -11  -20.87   13.26
  -1  -2 -11   -5.22   18.02
  -1   3  11   21.55   21.97
   1   3 -11   17.64   13.13
   1   3 -11  -12.79   18.05
   1   3 -11   -6.30   13.83
   1  -3 -11   -7.59   16.79
  -1  -3  11  -29.80   17.44
   1  -3 -11   14.40   14.93
   1  -3 -11   32.48   15.95
   1   3 -10    9.01   16.59
  -1   3  10   -2.38   13.16
   1   3 -10    1.70   13.33
   1   3 -10   12.33   11.74
  -1   3  10  -13.97   17.71
   1  -3 -10   12.66   13.78
   1  -3 -10   -6.40   13.40
  -1  -3  10   -0.15   19.65
   1   3  -9   24.65   15.53
   1   3  -9   39.79   12.64
  -1   3   9   61.02   19.39
   1   3  -9   53.78   14.19
  -1   3   9   48.37   14.14
   1  -3  -9   32.38   13.03
   1  -3  -9   44.79   14.45
  -1  -3   9   59.45   12.84
   1  -3  -9   74.13   20.17
  -1  -3   9   67.17   21.31
  -1   3   8  231.81   21.19
   1   3  -8  184.55   22.93
   1   3  -8  151.97   19.07
   1   3  -8  180.22   18.69
  -1   3   8  227.72   24.83
   1  -3  -8  177.10   20.20
   1  -3  -8  205.18   21.06
  -1  -3   8  176.36   24.29
  -1  -3   8  178.03   18.47
   1  -3  -8  201.82   24.23
   1   3  -7   55.88   11.76
  -1   3   7   63.20   13.19
   1   3  -7   63.24   16.00
  -1   3   7   98.78   19.32
   1   3  -7   82.07   13.42
   1  -3  -7   66.20   15.75
  -1  -3   7   78.62   18.72
   1  -3  -7   78.01   15.39
   1  -3  -7   65.20   12.49
   1  -3  -7   70.12   12.29
   1   3  -6  353.90   21.37
   1   3  -6  356.94   21.05
  -1   3   6  348.52   25.59
   1   3  -6  323.94   25.27
  -1   3   6  336.01   22.28
  -1  -3   6  336.98   20.05
  -1  -3   6  319.88   25.38
   1  -3  -6  353.18   24.64
   1  -3  -6  346.57   22.92
   1  -3  -6  332.55   24.27
   1  -3  -6  341.54   20.40
  -1   3   5  508.83   25.46
   1   3  -5  435.25   29.67
   1   3  -5  489.87   28.08
  -1   3   5  508.39   27.13
   1   3  -5  454.65   23.37
  -1  -3   5  444.32   26.91
   1  -3  -5  491.35   23.77
   1  -3  -5  526.30   27.03
   1  -3  -5  495.87   25.65
  -1  -3   5  470.91   23.17
  -1   3   4   21.55    7.85
  -1   3   4   39.66    7.96
   1   3  -4   38.95    7.79
  -1   3   4   58.96   10.74
   1   3  -4   32.95    7.35
   1   3  -4   34.23    9.39
   1  -3  -4   20.49    8.70
   1  -3  -4   47.82    8.67
   1  -3  -4   24.93    8.32
  -1  -3   4   37.61    9.84
  -1  -3   4   46.10    7.17
  -1   3   3  229.66   14.41
   1   3  -3  222.89   13.13
   1   3  -3  227.80   13.24
  -1   3   3  245.34   15.28
   1   3  -3  268.35   16.22
  -1   3   3  272.34   15.97
  -1  -3   3  237.32   12.77
   1  -3  -3  234.41   15.50
   1  -3  -3  233.46   15.17
   1  -3  -3  227.85   14.37
   1  -3  -3  209.05   15.09
   1   3  -2  428.79   20.16
   1   3  -2  426.50   19.99
   1   3  -2  399.48   17.45
  -1   3   2  426.92   19.73
  -1   3   2  432.10   19.47
  -1   3   2  419.34   19.80
  -1   3   2  403.21   20.03
  -1   3   2  414.20   19.90
   1  -3  -2  413.31   19.96
  -1  -3   2  403.89   17.17
   1  -3  -2  424.60   20.14
   1  -3  -2  407.99   19.93
  -1  -3   2  399.91   17.31
  -1  -3   2  428.04   19.62
   1  -3  -2  418.11   18.83
  -1  -3   2  415.10   17.41
  -1  -3   2  414.51   19.69
   1   3  -1 1796.21   64.08
  -1   3   1 1771.41   63.97
  -1   3   1 1736.78   63.98
  -1   3   1 1796.10   64.11
  -1   3   1 1775.80   62.64
  -1   3   1 1731.07   63.62
   1   3  -1 1746.17   62.57
  -1   3   1 1832.58   63.90
   1  -3  -1 1735.86   62.58
  -1  -3   1 1730.67   63.78
  -1  -3   1 1718.45   62.95
   1  -3  -1 1756.09   64.17
  -1  -3   1 1709.41   63.25
   1  -3  -1 1791.98   64.04
  -1  -3   1 1761.14   63.26
  -1  -3   1 1734.75   62.48
  -1   3   0  209.32   11.27
  -1   3   0  213.60   11.46
  -1   3   0  212.76    9.91
  -1   3   0  233.33   11.20
   1   3   0  219.27   11.22
   1   3   0  219.01   11.12
   1   3   0  230.92   11.44
  -1   3   0  225.79    9.73
  -1  -3   0  219.23   10.69
  -1  -3   0  222.36   10.53
   1  -3   0  217.66    9.86
  -1  -3   0  213.35   11.39
   1  -3   0  233.58   11.38
   1  -3   0  227.56    9.56
   1  -3   0  229.90   10.90
  -1  -3   0  219.83   10.84
   1  -3   0  210.52   11.22
  -1   3  -1 7559.57  261.92
   1   3   1 7584.26  261.92
  -1   3  -1 7436.65  259.99
   1   3   1 7379.79  261.83
  -1   3  -1 7486.32  260.51
   1   3   1 7481.01  260.29
   1   3   1 7421.29  261.52
   1   3   1 7463.46  260.23
   1   3   1 7379.80  261.96
  -1   3  -1 7533.21  261.78
  -1  -3  -1 7013.60  260.09
   1  -3   1 7513.20  261.72
   1  -3   1 7503.94  260.22
  -1  -3  -1 7492.75  260.43
  -1  -3  -1 7710.68  262.90
  -1  -3  -1 7424.89  261.51
  -1  -3  -1 7436.47  261.91
   1  -3   1 7567.68  262.68
   1  -3   1 7296.40  261.44
   1  -3   1 7326.94  260.63
  -1  -3  -1 7376.62  261.86
   1   3   2  963.78   37.60
   1   3   2 1004.72   36.69
   1   3   2 1004.93   39.72
  -1   3  -2  959.21   38.54
   1   3   2  981.46   39.29
   1   3   2  967.19   39.50
  -1   3  -2 1053.88   39.40
   1   3   2 1003.99   37.94
  -1   3  -2  801.55   39.35
  -1  -3  -2  930.92   38.89
  -1  -3  -2  998.35   38.22
   1  -3   2  985.86   38.70
  -1  -3  -2  996.41   37.63
  -1  -3  -2  970.71   39.07
  -1  -3  -2  997.59   36.85
   1  -3   2  979.27   39.29
   1  -3   2 1017.04   39.03
   1  -3   2  971.85   38.48
  -1  -3  -2  969.94   39.25
   1   3   3 1697.80   64.02
   1   3   3 1664.85   64.96
   1   3   3 1696.57   63.05
   1   3   3 1712.43   65.48
   1   3   3 1754.21   65.88
  -1   3  -3 1631.10   64.18
  -1   3  -3 1742.67   65.60
  -1  -3  -3 1730.05   65.13
   1  -3   3 1628.32   65.24
   1  -3   3 1713.51   61.38
  -1  -3  -3 1725.46   65.42
  -1  -3  -3 1706.75   63.19
  -1  -3  -3 1722.45   64.14
  -1  -3  -3 1726.56   61.86
   1  -3   3 1696.87   64.52
  -1   3  -4   34.79    9.45
   1   3   4   29.77    7.06
   1   3   4   21.58   10.34
  -1   3  -4   32.39    9.53
   1   3   4   53.91   10.56
   1  -3   4   39.56   10.62
   1  -3   4   20.78    8.03
  -1  -3  -4   49.12    8.47
  -1  -3  -4   28.01    9.14
  -1  -3  -4   40.44   10.11
  -1  -3  -4   41.06    9.70
   1   3   5  175.17   13.86
   1   3   5  165.91   17.36
  -1   3  -5  183.04   19.03
  -1   3  -5  185.22   25.20
  -1  -3  -5  163.80   14.16
   1  -3   5  163.90   15.99
   1  -3   5  179.48   18.04
  -1  -3  -5  164.32   15.83
  -1  -3  -5  159.00   16.66
  -1  -3  -5  179.95   17.71
  -1   3  -6   97.52   15.08
   1   3   6   80.76   15.77
  -1   3  -6   86.57   14.57
   1   3   6  101.17   16.36
  -1  -3  -6  102.78   14.24
  -1  -3  -6   79.79   14.74
   1  -3   6  104.66   13.84
   1  -3   6   96.14   17.79
  -1  -3  -6   94.36   14.28
   1   3   7  124.30   21.77
  -1   3  -7  144.98   16.15
  -1   3  -7  113.67   19.50
  -1   3  -7  103.20   16.15
   1  -3   7  128.20   16.90
   1  -3   7  138.11   21.16
  -1  -3  -7  177.08   20.46
  -1  -3  -7  160.86   20.30
  -1  -3  -7  108.93   16.06
  -1   3  -8  339.90   29.82
   1   3   8  379.07   35.64
   1   3   8  384.83   34.27
  -1   3  -8  378.25   28.69
  -1   3  -8  363.55   25.96
   1  -3   8  380.76   32.95
   1  -3   8  355.36   26.26
  -1  -3  -8  414.60   30.04
  -1  -3  -8  391.26   30.48
  -1  -3  -8  383.19   28.06
  -1   3  -9   15.44   13.60
  -1   3  -9   13.60   11.73
  -1   3  -9    5.67   15.07
   1   3   9    0.48   12.17
   1   3   9  -15.89   17.59
   1  -3   9   -1.73   10.63
  -1  -3  -9   -9.51   12.90
  -1  -3  -9   -4.40   14.97
   1  -3   9    8.74   19.39
  -1  -3  -9   -2.96   11.43
   1   3  10   -7.44   17.75
  -1   3 -10    3.34   16.89
   1   3  10   -7.86   12.34
  -1   3 -10    1.83   16.59
  -1  -3 -10  -11.48   16.42
   1  -3  10   10.22   20.53
  -1  -3 -10   -4.93   13.02
  -1  -3 -10   31.86   14.39
   1  -3  10   12.64   14.35
  -1   3 -11   75.85   19.77
  -1   3 -11   56.15   19.58
   1   3  11   58.11   24.66
  -1   3 -11   61.39   20.81
   1  -3  11   38.36   22.74
  -1  -3 -11   31.89   17.44
  -1  -3 -11   57.94   22.13
   1   4 -11  271.56   28.35
  -1   4  11  423.75   39.85
   1   4 -11  318.34   35.22
   1   4 -11  335.79   27.02
   1  -4 -11  302.39   33.86
   1  -4 -11  278.54   37.68
   1  -4 -11  322.81   29.79
  -1  -4  11  265.90   34.09
  -1   4  10  -13.91   12.11
  -1   4  10   -3.66   18.54
   1   4 -10    1.65   15.47
   1   4 -10  -12.77   11.74
   1   4 -10    5.95   11.47
   1  -4 -10   -5.33   12.71
   1  -4 -10   -3.66   12.50
   1  -4 -10    5.49   17.35
  -1  -4  10   13.70   17.76
  -1   4   9   -1.61   10.83
   1   4  -9    2.90   15.54
  -1   4   9   32.74   19.44
   1   4  -9   17.11   13.27
   1   4  -9    2.89   10.38
  -1  -4   9  -17.71   16.28
   1  -4  -9    6.31   13.04
   1  -4  -9    6.16   13.64
   1  -4  -9   24.95   10.76
  -1  -4   9    7.73    9.10
   1   4  -8  123.54   16.51
   1   4  -8  104.63   14.97
  -1   4   8   81.17   16.21
  -1   4   8  102.28   20.48
   1   4  -8  111.74   19.10
  -1  -4   8  126.01   20.47
   1  -4  -8  127.41   14.94
   1  -4  -8   84.85   16.73
   1  -4  -8   82.20   18.76
   1  -4  -8   91.65   15.63
  -1  -4   8  107.82   13.81
   1   4  -7  251.53   20.48
  -1   4   7  261.92   22.63
   1   4  -7  265.89   21.29
  -1   4   7  337.22   28.99
   1   4  -7  246.62   26.18
   1  -4  -7  277.40   24.70
   1  -4  -7  268.32   20.89
   1  -4  -7  242.11   22.53
  -1  -4   7  280.87   19.51
  -1  -4   7  275.81   27.05
   1   4  -6   30.22    9.96
  -1   4   6   67.15   13.20
  -1   4   6   35.39   13.73
   1   4  -6   50.87   10.41
   1   4  -6   67.84   14.72
  -1  -4   6   33.90   13.97
   1  -4  -6   67.07   13.41
   1  -4  -6   42.07   13.81
   1  -4  -6   59.59   11.60
   1   4  -5  436.80   21.53
  -1   4   5  392.37   23.48
   1   4  -5  373.22   23.19
  -1   4   5  444.02   25.09
  -1  -4   5  345.53   34.80
   1  -4  -5  425.27   24.03
  -1  -4   5  403.05   20.81
   1  -4  -5  400.98   21.96
   1  -4  -5  415.87   24.24
  -1   4   4  110.25   12.62
   1   4  -4  112.95   10.67
   1   4  -4   97.61   11.35
   1   4  -4   91.82    9.94
  -1   4   4  105.36   13.09
   1  -4  -4  120.87   12.41
  -1  -4   4   97.90    9.58
   1  -4  -4   85.00   11.91
   1  -4  -4  132.76   12.65
  -1  -4   4   98.43   12.18
   1  -4  -4  106.45   12.08
   1   4  -3    7.63    7.18
   1   4  -3   21.09    8.31
  -1   4   3   18.09    7.28
  -1   4   3   24.90    7.60
   1   4  -3   19.48    5.65
  -1   4   3   13.74    7.94
   1  -4  -3   17.36    6.72
   1  -4  -3    2.59    7.10
   1  -4  -3   18.47    7.18
   1  -4  -3    6.55    7.24
  -1  -4   3   16.89    5.51
   1  -4  -3   14.28    7.64
  -1   4   2 1110.85   42.68
   1   4  -2 1078.58   42.26
  -1   4   2 1086.34   42.69
  -1   4   2 1092.45   42.97
   1   4  -2 1086.52   42.94
  -1   4   2 1081.68   42.22
  -1   4   2 1100.38   41.73
   1   4  -2 1106.77   40.64
  -1  -4   2 1041.22   40.33
  -1  -4   2 1058.93   42.36
   1  -4  -2 1098.71   42.33
   1  -4  -2 1093.10   42.93
   1  -4  -2 1128.61   42.87
   1  -4  -2 1110.38   41.56
  -1  -4   2 1097.57   42.14
  -1  -4   2 1091.81   40.92
  -1  -4   2 1071.75   40.68
   1  -4  -2 1112.85   42.99
   1   4  -1  101.13    8.80
   1   4  -1  118.54    8.92
  -1   4   1  103.88   11.24
  -1   4   1   98.09    8.66
   1   4  -1  121.15   10.13
  -1   4   1  119.82   10.80
  -1   4   1   99.48    9.39
   1   4  -1  100.98   10.66
   1  -4  -1   93.73    8.48
   1  -4  -1  112.47   11.29
  -1  -4   1   97.03    9.60
  -1  -4   1   96.96    8.08
   1  -4  -1  100.47    9.72
  -1  -4   1   86.18    7.95
  -1  -4   1   99.45    8.81
  -1   4   0 6665.81  228.07
   1   4   0 6574.70  227.97
  -1   4   0 6564.02  226.81
  -1   4   0 6482.88  228.42
  -1   4   0 6399.51  227.28
  -1   4   0 6291.35  227.96
   1   4   0 6569.59  228.26
   1  -4   0 6226.23  227.92
  -1  -4   0 6549.28  227.82
   1  -4   0 6483.97  227.97
  -1  -4   0 6558.48  228.28
   1  -4   0 6449.84  228.29
   1  -4   0 6370.38  227.17
  -1  -4   0 6533.74  227.92
   1   4   1  749.19   30.93
   1   4   1  760.49   31.30
  -1   4  -1  764.77   27.87
   1   4   1  804.34   31.35
  -1   4  -1  742.85   30.21
   1   4   1  703.29   27.83
  -1   4  -1  735.69   29.23
  -1   4  -1  757.88   30.62
   1   4   1  742.67   30.56
  -1   4  -1  766.05   30.79
   1   4   1  767.54   31.02
   1  -4   1  754.61   31.77
  -1  -4  -1  755.49   30.65
  -1  -4  -1  780.72   28.88
  -1  -4  -1  722.91   30.74
   1  -4   1  745.80   29.32
   1  -4   1  761.43   30.39
  -1  -4  -1  732.36   30.65
  -1  -4  -1  748.33   30.74
  -1  -4  -1  736.02   27.86
  -1   4  -2  176.50   14.49
   1   4   2  171.81   10.81
   1   4   2  174.47   15.04
   1   4   2  192.17   11.59
  -1   4  -2  194.70   14.17
   1   4   2  179.01   14.85
   1   4   2  170.84   12.93
   1   4   2  190.11   14.89
   1  -4   2  179.82    9.61
   1  -4   2  184.86   14.63
  -1  -4  -2  185.69   13.89
   1  -4   2  191.48   13.80
  -1  -4  -2  188.39   14.45
   1  -4   2  175.55   13.28
  -1  -4  -2  162.01   11.65
  -1  -4  -2  183.00   14.08
  -1  -4  -2  204.46   14.47
  -1  -4  -2  171.74   11.73
   1  -4   2  181.58   13.20
   1  -4   2  176.08   13.11
  -1   4  -3 1256.48   50.65
   1   4   3 1329.32   51.11
   1   4   3 1271.15   50.51
   1   4   3 1249.67   48.83
  -1   4  -3 1243.98   49.57
   1   4   3 1254.74   48.71
   1   4   3 1289.67   50.89
   1  -4   3 1274.63   46.35
  -1  -4  -3 1245.61   50.61
  -1  -4  -3 1266.33   48.95
  -1  -4  -3 1264.93   47.15
   1  -4   3 1259.00   50.70
  -1  -4  -3 1255.58   50.47
  -1  -4  -3 1256.61   48.79
   1  -4   3 1290.34   49.85
  -1   4  -4  276.31   18.39
   1   4   4  251.03   20.69
  -1   4  -4  256.29   19.24
   1   4   4  305.00   20.02
  -1  -4  -4  272.90   17.63
   1  -4   4  250.79   19.76
  -1  -4  -4  245.12   19.15
   1  -4   4  276.28   18.03
  -1  -4  -4  257.77   16.79
  -1  -4  -4  290.93   19.35
   1   4   5   28.11   10.23
  -1   4  -5   22.12   10.93
  -1   4  -5   34.08   10.46
   1   4   5   44.43   15.65
  -1   4  -5   30.68   10.22
  -1  -4  -5   21.96   10.66
   1  -4   5   64.92   13.26
  -1  -4  -5   33.61    9.34
   1  -4   5   40.31    9.80
  -1  -4  -5   28.52   10.56
  -1  -4  -5   47.67   11.00
  -1   4  -6    5.53    8.49
  -1   4  -6    8.67   10.96
   1   4   6    1.89   14.41
  -1   4  -6    1.29    9.46
   1   4   6    5.90   10.99
  -1  -4  -6    1.90   10.48
   1  -4   6   -3.08   14.12
  -1  -4  -6   10.79   10.13
   1  -4   6   13.52   10.06
  -1  -4  -6   12.10    9.77
  -1  -4  -6   15.97   12.13
  -1   4  -7  171.91   19.78
   1   4   7  207.80   26.76
   1   4   7  201.41   21.84
  -1   4  -7  160.23   20.37
  -1   4  -7  180.04   19.57
   1  -4   7  168.63   18.59
  -1  -4  -7  186.24   19.86
   1  -4   7  172.79   24.03
  -1  -4  -7  142.35   19.22
  -1  -4  -7  208.97   17.34
  -1  -4  -7  160.36   20.47
  -1   4  -8   51.47   15.22
  -1   4  -8   34.22   14.45
   1   4   8   52.38   15.69
  -1   4  -8   19.32   11.52
   1   4   8   41.22   20.99
  -1  -4  -8   37.76   15.73
  -1  -4  -8   15.09   11.53
   1  -4   8   36.74   17.37
  -1  -4  -8   29.61   15.45
   1  -4   8    0.05   10.01
  -1   4  -9  -11.85   13.44
  -1   4  -9   33.69   14.56
   1   4   9   25.96   13.64
  -1   4  -9    8.05   13.75
   1   4   9   21.36   18.94
  -1  -4  -9   15.70   13.48
   1  -4   9   23.87   12.87
  -1  -4  -9   17.05   15.77
   1  -4   9   30.03   18.14
  -1  -4  -9    6.04   12.96
   1   4  10  248.45   33.21
   1   4  10  160.03   37.68
  -1   4 -10  215.62   24.20
  -1   4 -10  216.95   25.25
  -1   4 -10  240.98   30.52
  -1  -4 -10  261.68   29.69
   1  -4  10  177.17   26.00
  -1  -4 -10  161.55   22.91
  -1  -4 -10  212.89   25.62
  -1   5  11   95.13   27.12
   1   5 -11   26.28   15.95
   1   5 -11   33.50   21.10
   1  -5 -11   41.76   20.62
   1  -5 -11   47.57   17.64
  -1  -5  11   42.21   22.88
   1   5 -10    1.60   13.30
   1   5 -10   14.89   16.45
  -1   5  10  -24.57   12.43
   1   5 -10   -4.44   11.16
  -1   5  10    4.08   19.19
   1  -5 -10   31.22   12.74
   1  -5 -10    8.02   16.02
   1  -5 -10    6.29   13.79
  -1  -5  10   -5.62   17.77
  -1   5   9   87.98   16.88
   1   5  -9   96.80   20.97
   1   5  -9   56.02   14.74
   1   5  -9  105.24   15.94
  -1   5   9   97.58   22.03
   1  -5  -9   69.12   17.24
   1  -5  -9   60.85   17.47
   1  -5  -9   49.50   15.80
  -1  -5   9   54.69   20.08
  -1   5   8  119.92   17.42
   1   5  -8   69.16   18.34
   1   5  -8   75.13   14.01
   1   5  -8   88.04   14.87
  -1   5   8   60.33   19.61
   1  -5  -8  107.49   17.20
  -1  -5   8   82.32   19.28
   1  -5  -8  132.59   21.42
  -1  -5   8   88.92   14.09
   1  -5  -8  125.68   15.77
   1   5  -7   -4.79   12.23
   1   5  -7    7.02    9.88
   1   5  -7   -4.74    9.30
  -1   5   7   27.69   17.62
  -1   5   7    1.87   10.78
   1  -5  -7    7.52   11.70
   1  -5  -7   -7.21   11.44
   1  -5  -7    4.15   11.15
  -1  -5   7   -1.02   12.96
  -1  -5   7   13.56    8.96
   1  -5  -7   10.50   12.67
  -1   5   6  504.06   29.02
   1   5  -6  515.53   26.56
  -1   5   6  502.49   31.47
   1   5  -6  550.10   31.06
   1   5  -6  477.47   26.35
  -1  -5   6  508.29   31.23
   1  -5  -6  501.12   29.06
  -1  -5   6  475.57   25.36
   1  -5  -6  524.70   29.47
   1  -5  -6  539.02   27.38
   1  -5  -6  528.64   30.03
   1   5  -5    1.81   10.01
   1   5  -5   -1.36    7.71
  -1   5   5    0.45    7.78
  -1   5   5   -0.24   10.63
   1  -5  -5    1.81    9.02
  -1  -5   5   -0.99    9.96
   1  -5  -5   -4.49    8.78
   1  -5  -5    1.80    8.05
  -1  -5   5    7.65    7.29
   1  -5  -5   -4.31    8.38
   1   5  -4   32.48    7.80
   1   5  -4   28.43    8.70
  -1   5   4   45.11    9.79
  -1   5   4   35.56   10.81
   1  -5  -4   22.50    9.02
  -1  -5   4   40.19    7.71
   1  -5  -4   42.99    9.74
   1  -5  -4   31.47    9.54
   1  -5  -4   35.03    8.97
   1   5  -3  202.65   15.24
   1   5  -3  178.60   12.33
  -1   5   3  174.09   15.01
   1   5  -3  201.62   14.69
  -1   5   3  220.93   14.97
   1  -5  -3  204.63   13.33
   1  -5  -3  182.95   14.53
   1  -5  -3  194.31   15.14
  -1  -5   3  190.04   12.15
   1  -5  -3  179.15   15.08
   1  -5  -3  178.59   14.78
   1   5  -2  189.28   14.96
  -1   5   2  226.61   13.92
  -1   5   2  223.17   17.78
   1   5  -2  212.04   14.03
  -1   5   2  247.13   14.42
  -1   5   2  230.51   15.03
  -1   5   2  194.99   14.96
   1   5  -2  226.95   12.37
   1  -5  -2  233.71   15.57
   1  -5  -2  221.02   15.17
   1  -5  -2  212.01   14.16
  -1  -5   2  229.79   12.98
  -1  -5   2  226.29   13.42
   1  -5  -2  191.68   14.97
   1  -5  -2  211.19   14.08
  -1   5   1  735.09   30.20
  -1   5   1  738.12   28.25
   1   5  -1  686.16   28.36
   1   5  -1  737.62   27.96
  -1   5   1  706.54   30.41
  -1   5   1  737.11   29.42
  -1   5   1  713.47   27.98
   1   5  -1  675.34   28.87
   1   5  -1  741.64   29.98
  -1  -5   1  718.89   29.36
   1  -5  -1  685.22   30.26
  -1  -5   1  689.62   29.29
  -1  -5   1  707.14   28.06
   1  -5  -1  696.31   27.88
  -1  -5   1  695.94   27.63
   1  -5  -1  699.98   30.00
  -1   5   0 2068.86   74.71
  -1   5   0 2069.78   76.55
   1   5   0 2045.38   76.53
  -1   5   0 2160.68   76.38
  -1   5   0 2159.59   75.70
   1   5   0 2152.24   76.47
   1   5   0 2164.71   76.83
  -1   5   0 2088.74   76.93
  -1  -5   0 2095.94   76.50
  -1  -5   0 2130.92   76.19
   1  -5   0 2040.06   76.53
  -1  -5   0 2081.34   76.73
   1  -5   0 2049.87   74.77
   1  -5   0 2098.50   75.53
   1  -5   0 2084.06   76.76
  -1  -5   0 2023.39   76.05
  -1  -5   0 2044.18   73.92
   1   5   1 2385.84   86.35
  -1   5  -1 2435.93   88.17
   1   5   1 2507.99   88.76
  -1   5  -1 2448.35   88.67
  -1   5  -1 2363.37   85.72
   1   5   1 2451.60   88.98
   1   5   1 2426.72   88.56
   1   5   1 2451.39   88.87
   1   5   1 2384.91   85.84
   1   5   1 2336.43   86.11
  -1   5  -1 2421.43   87.45
  -1   5  -1 2555.65   88.69
  -1  -5  -1 2501.85   86.77
  -1  -5  -1 2399.89   88.70
   1  -5   1 2452.63   88.36
   1  -5   1 2468.94   86.32
  -1  -5  -1 2419.36   88.45
  -1  -5  -1 2433.06   88.79
   1  -5   1 2403.28   87.43
  -1  -5  -1 2367.87   88.61
   1  -5   1 2391.50   87.82
   1  -5   1 2373.88   88.29
   1   5   2  114.52    9.36
  -1   5  -2  119.84   11.10
   1   5   2  116.89   11.57
   1   5   2  127.21   12.07
   1   5   2  105.64   10.88
  -1   5  -2  114.02   11.05
   1   5   2  111.51   11.73
  -1  -5  -2  105.36    9.41
  -1  -5  -2   94.05   10.36
   1  -5   2  104.08    7.75
   1  -5   2  131.79   11.99
  -1  -5  -2  123.08   11.43
   1  -5   2  109.41   10.36
  -1  -5  -2  114.66   10.30
  -1   5  -3    1.95    7.02
  -1   5  -3    7.75    8.60
   1   5   3    3.03    6.01
   1   5   3   10.17    7.61
   1   5   3   -9.81    8.29
   1   5   3    8.06    8.07
  -1  -5  -3    3.57    6.78
   1  -5   3   11.40    7.50
  -1  -5  -3   -3.00    7.30
  -1  -5  -3   -0.73    7.70
   1  -5   3    4.82    4.32
  -1  -5  -3   -0.04    7.35
  -1  -5  -3    0.16    5.69
   1  -5   3   -8.74    7.42
  -1   5  -4  232.22   17.91
   1   5   4  223.28   19.37
  -1   5  -4  229.64   16.32
   1   5   4  196.71   17.95
  -1  -5  -4  228.75   18.30
  -1  -5  -4  214.19   17.66
   1  -5   4  215.17   16.12
  -1  -5  -4  222.99   16.32
  -1  -5  -4  207.10   16.40
   1  -5   4  206.35   18.73
   1   5   5  345.90   25.47
  -1   5  -5  416.51   22.81
  -1   5  -5  383.34   25.31
   1   5   5  401.58   24.98
  -1   5  -5  391.54   23.96
   1  -5   5  378.79   22.74
   1  -5   5  372.35   26.15
  -1  -5  -5  400.59   25.28
  -1  -5  -5  369.40   22.06
  -1  -5  -5  407.80   24.74
  -1  -5  -5  380.73   23.46
  -1   5  -6  287.80   24.11
   1   5   6  279.14   26.90
   1   5   6  303.59   24.13
  -1   5  -6  311.67   21.74
  -1   5  -6  295.81   23.24
   1  -5   6  280.46   25.99
  -1  -5  -6  282.73   20.85
  -1  -5  -6  295.61   23.83
  -1  -5  -6  279.70   22.87
   1  -5   6  299.07   21.66
  -1  -5  -6  302.39   24.74
  -1   5  -7   28.69   14.79
   1   5   7   -5.17   17.09
   1   5   7   -2.18   12.35
  -1   5  -7   16.31   12.69
  -1   5  -7   15.47   11.50
   1  -5   7   10.24   16.23
  -1  -5  -7   10.05   11.21
  -1  -5  -7   23.67   12.29
   1  -5   7   22.55   11.60
  -1  -5  -7   12.32   12.80
  -1  -5  -7   28.37   14.25
  -1   5  -8  218.15   21.01
   1   5   8  198.65   24.81
   1   5   8  179.47   21.27
  -1   5  -8  157.45   20.13
  -1   5  -8  216.70   22.06
   1  -5   8  210.77   26.78
  -1  -5  -8  188.17   21.68
  -1  -5  -8  209.36   22.82
  -1  -5  -8  230.46   24.27
   1  -5   8  195.54   20.89
  -1   5  -9   19.39   12.81
   1   5   9   13.46   13.33
  -1   5  -9   21.22   14.53
   1   5   9    3.30   17.66
  -1   5  -9   35.84   19.16
   1  -5   9   14.05   10.98
   1  -5   9   12.99   17.94
  -1  -5  -9    6.01   12.14
  -1  -5  -9    2.31   13.69
  -1  -5  -9   -4.90   14.17
  -1   5 -10   62.58   21.04
  -1   5 -10   43.60   17.41
   1   5  10   73.50   19.05
   1   5  10    8.21   20.69
  -1   5 -10   52.16   15.72
   1  -5  10   30.01   21.49
  -1  -5 -10   48.30   17.36
  -1  -5 -10   69.18   19.29
   1   6 -11    3.49   14.06
   1   6 -11   35.90   19.97
  -1   6  11   10.17   23.24
   1  -6 -11    6.08   15.61
  -1  -6  11   12.82   21.50
   1  -6 -11   10.33   20.40
  -1   6  10  233.85   29.68
  -1   6  10  196.53   25.34
   1   6 -10  169.23   25.96
   1   6 -10  189.94   23.00
  -1  -6  10  219.70   28.49
   1  -6 -10  278.55   30.95
   1  -6 -10  161.69   23.58
   1   6  -9  124.94   17.67
  -1   6   9  163.82   25.83
   1   6  -9  105.40   23.01
  -1   6   9  146.73   21.34
   1  -6  -9  143.56   18.11
  -1  -6   9  145.72   23.59
   1  -6  -9  125.91   20.57
   1  -6  -9  146.29   21.70
   1   6  -8   23.92   14.40
  -1   6   8   -1.60   11.98
  -1   6   8    3.01   15.87
   1   6  -8    5.16   10.83
  -1  -6   8  -15.21    8.51
   1  -6  -8   -7.13   11.05
   1  -6  -8   16.79   12.68
   1  -6  -8    5.32   10.69
  -1  -6   8   17.20   15.10
   1  -6  -8  -16.23   12.18
   1   6  -7    3.84   10.00
   1   6  -7   14.36   12.34
  -1   6   7    1.80   15.60
  -1   6   7    0.19   10.92
   1  -6  -7  -14.78   12.58
   1  -6  -7    9.08   12.38
   1  -6  -7   -2.49   11.20
  -1  -6   7    7.42    8.90
  -1  -6   7   -4.40   13.49
   1  -6  -7   20.73   11.55
   1   6  -6  141.76   17.52
  -1   6   6  171.36   19.54
   1   6  -6  146.39   15.22
  -1   6   6  137.48   16.99
   1  -6  -6  180.38   18.02
   1  -6  -6  137.42   16.87
   1  -6  -6  173.04   17.13
  -1  -6   6  165.87   15.19
   1  -6  -6  145.45   17.76
  -1  -6   6  140.86   18.00
   1   6  -5  160.15   14.96
  -1   6   5  144.84   16.03
   1   6  -5  180.59   18.07
  -1   6   5  175.63   17.55
   1  -6  -5  177.99   17.79
   1  -6  -5  170.33   17.04
  -1  -6   5  153.79   18.24
   1  -6  -5  167.45   16.97
   1  -6  -5  152.34   16.05
  -1   6   4    5.13    9.05
   1   6  -4    6.77    7.93
   1   6  -4    2.57    5.94
   1  -6  -4   13.00    8.72
   1  -6  -4    8.52    8.65
   1  -6  -4   20.12    8.46
   1  -6  -4    4.48    8.89
  -1  -6   4    1.96    6.02
  -1   6   3  137.67   13.54
   1   6  -3  125.91   13.61
   1   6  -3  115.08   13.06
  -1   6   3  133.56   13.29
   1   6  -3  111.49   11.50
   1  -6  -3  135.07   14.36
  -1  -6   3  120.40   10.65
   1  -6  -3  156.07   13.82
   1  -6  -3  138.92   13.16
  -1  -6   3  132.83    9.69
  -1  -6   3  118.11   10.92
   1  -6  -3  131.21   13.57
   1  -6  -3  155.91   13.81
  -1   6   2  370.81   18.44
  -1   6   2  338.05   18.83
   1   6  -2  320.78   19.06
   1   6  -2  340.05   16.69
  -1   6   2  344.20   17.64
  -1   6   2  330.21   19.70
  -1   6   2  341.26   17.27
   1   6  -2  306.22   17.33
   1  -6  -2  342.72   19.03
   1  -6  -2  330.85   19.37
  -1  -6   2  342.84   17.36
  -1  -6   2  350.59   17.10
   1  -6  -2  309.84   16.78
  -1   6   1  209.27   12.84
   1   6  -1  251.23   15.87
  -1   6   1  273.77   16.85
  -1   6   1  233.02   15.91
  -1   6   1  258.45   14.02
  -1   6   1  237.69   15.87
  -1   6   1  250.11   13.53
  -1   6   1  251.81   15.27
   1   6  -1  244.90   14.43
   1   6  -1  246.14   12.99
   1   6  -1  235.93   14.56
  -1  -6   1  250.14   15.55
   1  -6  -1  242.10   15.90
  -1  -6   1  238.00   12.62
   1  -6  -1  251.05   16.90
  -1  -6   1  225.02   14.55
  -1  -6   1  232.41   13.48
   1  -6  -1  259.28   14.45
   1   6   0 2120.51   74.65
   1   6   0 2158.90   77.75
   1   6   0 2195.74   77.62
  -1   6   0 2135.33   78.08
  -1   6   0 2041.62   75.18
  -1   6   0 2087.71   76.51
  -1   6   0 2129.00   77.49
  -1   6   0 2141.67   77.06
  -1   6   0 2109.82   75.27
   1   6   0 2108.26   77.47
   1  -6   0 1994.84   75.35
   1  -6   0 2117.03   76.94
  -1  -6   0 2139.20   74.73
   1  -6   0 2118.13   76.38
  -1  -6   0 2125.26   77.76
  -1  -6   0 1986.17   74.68
   1  -6   0 2133.38   77.87
   1  -6   0 2096.72   77.56
  -1  -6   0 2014.57   76.93
  -1  -6   0 2075.74   77.29
  -1   6  -1 1871.39   68.52
   1   6   1 1853.96   65.81
  -1   6  -1 1881.53   68.23
   1   6   1 1809.81   65.72
   1   6   1 1840.16   69.12
  -1   6  -1 1891.96   68.90
   1   6   1 1829.81   65.93
   1   6   1 1860.28   68.96
   1   6   1 1835.01   65.55
  -1   6  -1 1818.32   67.49
   1   6   1 1880.25   68.76
   1  -6   1 1826.87   68.15
   1  -6   1 1771.11   67.70
   1  -6   1 1887.57   67.81
   1  -6   1 1852.25   66.09
  -1  -6  -1 1776.96   68.27
   1  -6   1 1733.61   68.18
  -1  -6  -1 1834.35   69.00
  -1  -6  -1 1809.45   68.81
  -1  -6  -1 1777.84   68.58
  -1  -6  -1 1868.93   66.57
   1   6   2 1258.35   47.64
   1   6   2 1325.14   50.82
   1   6   2 1254.10   51.10
  -1   6  -2 1310.89   50.17
  -1   6  -2 1277.43   50.34
  -1   6  -2 1248.57   48.22
   1   6   2 1266.91   51.13
  -1   6  -2 1318.15   50.57
  -1  -6  -2 1281.16   47.69
  -1  -6  -2 1314.51   48.13
  -1  -6  -2 1269.17   50.60
   1  -6   2 1263.86   47.79
  -1  -6  -2 1289.39   50.47
   1  -6   2 1212.43   46.67
  -1  -6  -2 1317.40   50.87
  -1   6  -3  471.43   24.12
   1   6   3  445.75   24.86
   1   6   3  451.80   21.78
   1   6   3  470.07   25.77
   1   6   3  451.38   25.17
  -1   6  -3  483.96   24.74
  -1  -6  -3  473.04   24.70
  -1  -6  -3  465.19   21.00
   1  -6   3  435.16   19.18
  -1  -6  -3  484.59   22.03
  -1  -6  -3  525.11   24.56
   1  -6   3  467.55   23.59
  -1  -6  -3  471.44   24.98
   1  -6   3  494.38   25.08
   1   6   4   25.32   10.97
  -1   6  -4   31.61    9.01
  -1   6  -4   51.79   12.11
   1   6   4   31.62   11.36
  -1  -6  -4   26.60    8.82
  -1  -6  -4   36.99   10.62
   1  -6   4   38.28   10.54
  -1  -6  -4   34.04    9.55
   1  -6   4   50.26    9.64
  -1  -6  -4   20.71    9.00
  -1   6  -5   -9.35    9.11
   1   6   5    0.85   10.30
  -1   6  -5   -3.50    9.32
   1   6   5  -12.19   11.25
   1  -6   5    0.90    8.38
  -1  -6  -5   -2.22    9.44
  -1  -6  -5    1.33    9.25
   1  -6   5   -5.54   10.96
  -1  -6  -5    0.29    9.16
  -1  -6  -5   21.17   10.56
   1   6   6  460.52   31.41
   1   6   6  466.62   30.19
  -1   6  -6  422.32   27.48
  -1   6  -6  459.71   30.80
  -1  -6  -6  468.47   27.82
   1  -6   6  400.26   30.42
   1  -6   6  496.31   27.55
  -1  -6  -6  431.49   29.28
  -1  -6  -6  434.76   28.71
  -1  -6  -6  446.87   26.40
  -1   6  -7   13.14   11.18
  -1   6  -7   -6.20   12.27
   1   6   7   21.39   14.74
   1   6   7   11.28   16.77
  -1   6  -7    5.32   12.75
  -1  -6  -7   13.14   12.05
  -1  -6  -7   -3.99   12.37
  -1  -6  -7    0.59   11.87
  -1  -6  -7   37.26   14.92
   1  -6   7   -4.21   10.26
   1  -6   7    1.64   15.91
  -1   6  -8   78.86   16.70
  -1   6  -8   22.82   14.47
   1   6   8   60.31   19.42
   1   6   8   62.58   17.30
  -1  -6  -8   74.28   17.88
   1  -6   8   52.78   18.37
   1  -6   8   55.72   14.22
  -1  -6  -8   62.02   17.09
  -1   6  -9    2.88   11.94
   1   6   9   24.83   18.85
  -1   6  -9   24.74   19.17
  -1   6  -9   -1.63   17.19
   1   6   9   26.73   14.70
  -1  -6  -9    7.94   13.67
  -1  -6  -9   19.06   12.96
  -1  -6  -9   22.28   15.35
   1  -6   9   26.96   12.79
   1   6  10  213.05   31.89
   1   6  10  198.70   25.50
  -1   6 -10  202.43   25.66
  -1   6 -10  173.99   27.32
  -1  -6 -10  247.99   28.97
   1  -6  10  204.73   29.28
  -1  -6 -10  182.83   25.18
   1   7 -10   11.18   17.13
  -1   7  10   -3.50   19.84
   1   7 -10    6.12   12.70
  -1   7  10    5.30   13.76
  -1  -7  10    6.26   18.21
   1  -7 -10   -3.78   13.94
   1  -7 -10   25.13   18.31
   1  -7 -10   48.69   16.64
   1  -7 -10    9.65   13.50
   1   7  -9    3.41   15.09
  -1   7   9   15.85   14.00
   1   7  -9   18.21   15.89
  -1   7   9    5.89   16.88
   1  -7  -9   10.27   11.76
  -1  -7   9   30.67   17.66
   1  -7  -9    5.77   13.87
   1  -7  -9    0.58   14.64
   1  -7  -9    7.53   13.43
  -1   7   8   -3.47   15.28
   1   7  -8   44.93   15.96
  -1   7   8   26.13   13.50
   1   7  -8   25.85   11.08
   1  -7  -8   33.83   14.01
   1  -7  -8   38.13   14.30
   1  -7  -8   19.29   15.13
  -1  -7   8   27.62   17.87
   1  -7  -8   31.06   14.15
   1   7  -7    3.00   10.45
  -1   7   7  -13.80   13.14
  -1   7   7    8.17   15.41
   1   7  -7    5.48   12.43
   1  -7  -7   11.85   12.45
   1  -7  -7   10.69   13.13
   1  -7  -7   -3.14   11.01
   1  -7  -7  -15.20   12.27
  -1  -7   7   14.99    8.80
  -1  -7   7   -4.60   14.49
   1   7  -6   28.22   10.09
  -1   7   6   44.53   14.57
  -1   7   6   40.03   14.34
   1   7  -6   20.69   13.59
   1  -7  -6   45.30   12.68
  -1  -7   6   19.38    8.29
   1  -7  -6    4.03   11.62
  -1  -7   6    6.08   12.56
   1  -7  -6   10.60   11.35
   1   7  -5  353.15   20.38
  -1   7   5  335.71   24.41
   1   7  -5  379.89   24.13
  -1   7   5  338.83   23.68
  -1  -7   5  317.53   23.90
   1  -7  -5  350.44   23.23
   1  -7  -5  322.72   23.10
   1  -7  -5  359.67   23.17
   1  -7  -5  344.57   26.87
  -1  -7   5  338.75   19.47
  -1   7   4   14.08    9.65
   1   7  -4   15.44    7.29
   1   7  -4   12.99   10.14
  -1   7   4   16.19   10.15
   1   7  -4    8.23    7.93
   1  -7  -4   20.65    9.31
  -1  -7   4    3.03    6.23
   1  -7  -4   11.10    9.28
   1  -7  -4    1.42    9.15
   1  -7  -4    4.43    7.86
   1   7  -3  263.23   18.26
  -1   7   3  237.57   17.46
   1   7  -3  255.21   17.45
  -1   7   3  273.01   18.89
   1   7  -3  254.77   15.62
   1  -7  -3  238.62   18.00
  -1  -7   3  250.36   14.92
  -1  -7   3  259.47   13.89
   1  -7  -3  250.98   18.33
   1  -7  -3  251.44   16.87
   1  -7  -3  250.22   18.62
   1   7  -2  153.29   11.86
  -1   7   2  145.23   12.85
  -1   7   2  135.79   12.06
   1   7  -2  154.28   12.30
   1   7  -2  156.78   12.18
  -1   7   2  181.41   15.36
  -1   7   2  145.60   12.81
  -1   7   2  164.75   14.29
   1   7  -2  157.47   14.49
   1  -7  -2  153.94   11.76
   1  -7  -2  169.08   15.64
  -1  -7   2  133.46   11.44
   1  -7  -2  154.20   14.26
  -1  -7   2  158.04   12.84
  -1   7   1   28.88    6.93
   1   7  -1   23.00    5.88
  -1   7   1   27.12    7.13
  -1   7   1   26.14    7.88
   1   7  -1   23.01    8.48
   1   7  -1   32.09    7.82
  -1   7   1   32.31    8.04
   1   7  -1   22.90    7.50
  -1   7   1   30.59    8.89
   1  -7  -1   42.67    7.25
  -1  -7   1   22.49    5.80
   1  -7  -1   30.60    6.55
   1  -7  -1   33.00    7.79
   1  -7  -1   41.31    9.76
  -1  -7   1   33.87    9.09
  -1   7   0  114.79   10.91
  -1   7   0  102.65    8.88
   1   7   0  103.89   10.78
  -1   7   0  129.69   12.40
   1   7   0   97.34   10.61
  -1   7   0  109.76    8.83
  -1   7   0  115.24   11.23
   1   7   0  107.66   10.63
  -1  -7   0   93.26    7.58
  -1  -7   0  102.18    8.56
   1  -7   0  123.95   11.71
  -1  -7   0  103.30    8.75
   1  -7   0  102.54   10.06
  -1  -7   0  102.36   11.04
   1  -7   0  119.71   11.77
   1  -7   0   93.53   11.09
  -1  -7   0  113.40   11.82
   1   7   1  122.91    8.25
  -1   7  -1  138.55   13.16
   1   7   1  121.70    8.29
   1   7   1   94.08    9.40
  -1   7  -1  112.88   11.10
  -1   7  -1  118.01   12.38
   1   7   1  121.62   11.90
   1   7   1  130.76   13.54
   1   7   1  126.07   13.01
  -1   7  -1  114.74   10.96
   1   7   1  116.92    8.80
  -1  -7  -1  115.93   10.12
   1  -7   1  112.60   10.90
   1  -7   1  116.61   10.80
  -1  -7  -1  137.31   13.34
   1  -7   1  132.13   12.05
  -1  -7  -1  124.72   12.43
   1  -7   1  138.62   13.52
  -1  -7  -1  116.27   12.88
   1   7   2   -3.60    4.75
   1   7   2    8.03    8.82
   1   7   2    7.31    8.65
  -1   7  -2    2.17    7.06
  -1   7  -2    5.57    7.96
  -1   7  -2   12.27    7.88
  -1   7  -2    1.42    5.78
   1   7   2   10.72    8.23
  -1  -7  -2    1.11    8.22
   1  -7   2   -0.65    6.69
  -1  -7  -2    0.50    6.46
  -1  -7  -2    0.73    6.09
   1  -7   2   -3.65    7.35
  -1  -7  -2   13.47    5.44
  -1  -7  -2   -9.49    7.25
  -1   7  -3  350.49   21.54
   1   7   3  366.25   22.36
   1   7   3  338.72   22.56
   1   7   3  355.35   18.29
  -1   7  -3  348.71   21.23
   1   7   3  401.36   22.93
  -1  -7  -3  368.89   18.85
  -1  -7  -3  388.09   21.85
  -1  -7  -3  359.55   18.41
  -1  -7  -3  365.52   22.16
   1  -7   3  362.23   20.77
  -1  -7  -3  370.03   22.27
   1   7   4  220.58   20.20
  -1   7  -4  190.60   17.21
  -1   7  -4  209.87   20.97
   1   7   4  179.02   17.84
  -1  -7  -4  207.35   17.68
  -1  -7  -4  196.15   19.01
  -1  -7  -4  216.16   18.21
   1  -7   4  196.01   16.73
  -1  -7  -4  217.55   15.90
  -1   7  -5   18.24   10.98
  -1   7  -5   14.90    9.17
   1   7   5   43.85   13.61
   1   7   5   17.98   11.51
   1  -7   5   29.82   12.48
   1  -7   5   25.90    9.69
  -1  -7  -5   19.50    9.96
  -1  -7  -5    4.72   10.54
  -1  -7  -5   19.03   10.73
  -1  -7  -5   12.89   10.51
  -1   7  -6   37.99   13.83
  -1   7  -6   23.14   12.82
   1   7   6   11.43   11.83
   1   7   6   56.76   16.28
  -1  -7  -6   14.55   12.02
  -1  -7  -6    9.80   11.58
  -1  -7  -6   25.19   12.87
   1  -7   6   30.58   15.06
   1  -7   6   27.65   10.57
  -1  -7  -6   45.12   12.41
   1   7   7  311.93   27.15
  -1   7  -7  289.83   26.78
  -1   7  -7  281.62   24.86
   1   7   7  288.04   28.76
  -1  -7  -7  296.34   26.25
   1  -7   7  299.07   23.24
  -1  -7  -7  294.62   24.02
   1  -7   7  286.43   28.61
  -1  -7  -7  278.34   24.65
  -1  -7  -7  229.54   24.04
   1   7   8  104.62   22.00
   1   7   8  132.81   21.14
  -1   7  -8   95.59   18.87
  -1   7  -8  110.29   18.11
   1  -7   8  120.59   16.89
   1  -7   8  106.84   22.18
  -1  -7  -8  137.04   17.01
  -1  -7  -8  105.38   18.09
  -1  -7  -8  150.39   20.84
  -1  -7  -8  106.69   18.86
  -1   7  -9   74.64   21.44
   1   7   9   81.04   22.55
   1   7   9   52.86   17.06
  -1   7  -9   29.08   17.99
  -1  -7  -9   71.27   14.87
  -1  -7  -9   51.65   16.81
   1  -7   9   47.48   15.04
   1  -7   9   52.23   18.66
  -1  -7  -9   46.77   17.65
  -1  -7  -9   40.39   16.37
  -1   7 -10  141.81   21.80
  -1   7 -10  154.55   27.67
   1   7  10   72.97   24.55
   1   7  10  193.92   27.06
  -1  -7 -10  159.02   25.38
  -1  -7 -10  153.96   23.60
   1  -7  10  102.77   24.71
  -1   8  10   19.80   15.63
   1   8 -10   29.46   14.24
   1   8 -10   55.01   19.77
   1  -8 -10   48.49   15.63
   1  -8 -10   80.27   21.27
   1  -8 -10   43.13   17.87
  -1  -8  10   77.74   23.39
   1  -8 -10   31.02   16.56
   1   8  -9  380.21   47.59
   1   8  -9  436.28   34.21
  -1   8   9  484.86   37.31
   1  -8  -9  482.84   30.73
   1  -8  -9  403.13   31.43
   1  -8  -9  446.44   33.45
   1  -8  -9  449.11   35.46
  -1   8   8   68.25   18.08
   1   8  -8   32.07   12.08
   1   8  -8   -2.45   13.97
  -1   8   8    3.00   12.60
   1  -8  -8   21.46   14.85
   1  -8  -8   21.09   13.39
   1  -8  -8   31.07   14.37
   1  -8  -8   49.69   15.52
  -1  -8   8   28.45   17.14
   1   8  -7   28.52   13.14
   1   8  -7   18.82   11.69
  -1   8   7   30.63   16.65
  -1   8   7   40.08   14.99
  -1  -8   7   48.98   16.36
   1  -8  -7   42.35   14.95
   1  -8  -7   30.07   14.38
   1  -8  -7   25.47   13.62
  -1  -8   7    8.68    9.49
   1  -8  -7   36.16   13.58
  -1   8   6  479.79   29.43
   1   8  -6  454.82   29.39
  -1   8   6  406.68   29.57
   1   8  -6  419.71   24.98
  -1  -8   6  393.74   29.17
   1  -8  -6  408.73   27.68
   1  -8  -6  435.55   28.36
   1  -8  -6  403.85   28.07
  -1  -8   6  397.53   23.07
   1  -8  -6  412.57   28.48
  -1   8   5  -10.24   10.61
   1   8  -5    7.51    7.65
  -1   8   5   10.83   10.84
   1   8  -5    0.13    9.71
   1  -8  -5   19.31   11.48
   1  -8  -5   -0.70    9.66
  -1  -8   5    4.37    7.02
   1   8  -4    7.84    7.56
   1   8  -4    0.84    8.97
  -1   8   4  -17.74    8.31
  -1   8   4    2.76    9.75
   1   8  -4   -3.36    8.86
   1  -8  -4   -3.75    7.85
   1  -8  -4   12.83   10.60
  -1  -8   4    0.08    6.48
   1  -8  -4   11.60    9.06
   1  -8  -4    1.13    9.15
   1   8  -3 1371.80   55.59
  -1   8   3 1427.94   56.18
   1   8  -3 1389.24   54.36
  -1   8   3 1400.80   53.91
   1   8  -3 1336.90   52.83
   1  -8  -3 1303.06   55.18
  -1  -8   3 1345.04   52.36
   1  -8  -3 1347.43   55.47
  -1   8   2  789.19   32.67
  -1   8   2  830.54   35.62
  -1   8   2  791.67   32.94
  -1   8   2  804.92   34.68
  -1   8   2  712.32   33.70
   1   8  -2  741.12   32.32
   1   8  -2  791.65   34.55
   1   8  -2  788.63   32.60
  -1   8   2  809.61   31.83
   1  -8  -2  704.65   33.38
  -1  -8   2  732.36   31.82
   1  -8  -2  758.46   34.38
  -1  -8   2  807.39   33.05
   1  -8  -2  773.71   35.03
   1   8  -1    6.95    5.55
  -1   8   1   -3.33    8.04
   1   8  -1   -6.67    7.45
  -1   8   1    2.29    6.44
   1   8  -1   -0.46    6.59
  -1   8   1    7.46    7.14
  -1   8   1    8.01    6.12
   1  -8  -1    5.69    6.48
  -1  -8   1   11.10    8.30
   1  -8  -1   13.62    8.86
  -1  -8   1    7.88    5.70
   1  -8  -1   15.82    6.17
   1  -8  -1    8.88    5.96
   1   8   0   -1.44    6.01
  -1   8   0   -0.59    6.14
   1   8   0    4.82    6.90
  -1   8   0   -2.63    7.07
  -1   8   0   -6.64    6.56
   1   8   0   -4.36    4.34
   1   8   0   11.98    8.03
  -1   8   0   -0.70    4.80
  -1   8   0    0.69    4.87
  -1  -8   0    4.96    4.69
   1  -8   0    8.35    5.57
  -1  -8   0   -3.29    8.42
  -1  -8   0    0.85    4.35
   1  -8   0    6.95    8.31
   1  -8   0    6.31    6.33
  -1  -8   0   -0.12    5.33
   1  -8   0    2.16    6.96
   1   8   1  727.79   32.46
   1   8   1  726.47   31.75
   1   8   1  698.50   27.61
   1   8   1  720.16   27.41
   1   8   1  695.53   27.46
  -1   8  -1  724.20   31.92
   1   8   1  689.18   27.35
   1   8   1  704.28   31.83
  -1   8  -1  720.22   31.17
  -1   8  -1  728.62   31.12
  -1  -8  -1  712.11   28.94
   1  -8   1  694.72   31.05
  -1  -8  -1  728.75   32.52
  -1   8  -2    4.80    6.50
  -1   8  -2    4.31    7.59
  -1   8  -2    9.49    7.35
   1   8   2   -4.94    8.07
   1   8   2   13.91    6.94
   1   8   2   13.74    9.07
  -1   8  -2   11.53    7.81
  -1  -8  -2    3.36    8.21
  -1  -8  -2    9.39    9.87
  -1  -8  -2    5.62    6.67
   1  -8   2   11.80    7.57
   1   8   3   49.07   12.15
  -1   8  -3   37.26   10.67
  -1   8  -3   51.30    7.24
  -1   8  -3   33.56    9.79
   1   8   3   18.65    9.37
   1   8   3   32.09   11.81
   1   8   3   31.00    7.17
   1  -8   3   30.39    8.90
  -1  -8  -3   30.03    8.08
  -1  -8  -3   31.83   10.64
  -1  -8  -3   30.13    9.84
  -1  -8  -3   28.66    7.92
  -1  -8  -3   18.45    9.10
   1   8   4  599.81   33.04
  -1   8  -4  578.56   31.42
   1   8   4  575.12   32.09
  -1   8  -4  605.25   30.25
  -1  -8  -4  598.17   31.63
  -1  -8  -4  592.17   30.93
   1  -8   4  598.44   29.49
  -1  -8  -4  631.31   28.54
   1  -8   4  565.66   31.36
  -1  -8  -4  622.01   30.68
  -1   8  -5  278.54   23.99
  -1   8  -5  269.04   21.05
   1   8   5  276.70   25.58
   1   8   5  320.15   25.21
  -1  -8  -5  330.83   24.20
   1  -8   5  303.75   21.00
   1  -8   5  287.04   24.46
  -1  -8  -5  294.07   21.19
  -1  -8  -5  295.28   23.22
   1   8   6  586.28   36.47
   1   8   6  625.40   35.92
  -1   8  -6  550.73   34.71
  -1   8  -6  571.76   32.70
  -1  -8  -6  529.15   31.77
  -1  -8  -6  543.35   33.97
  -1  -8  -6  544.17   33.46
   1  -8   6  597.85   31.57
  -1  -8  -6  551.38   31.79
   1  -8   6  577.87   35.14
  -1   8  -7    6.66   12.73
   1   8   7   39.07   15.55
  -1   8  -7   54.75   14.30
   1   8   7    6.87   17.44
  -1  -8  -7    7.79   12.80
  -1  -8  -7   45.86   15.07
   1  -8   7   29.88   12.01
  -1  -8  -7   17.22   13.49
  -1  -8  -7   -4.92   12.23
   1  -8   7   32.38   16.66
  -1   8  -8   -7.20   13.90
  -1   8  -8    3.30   13.47
   1   8   8   -2.15   13.49
   1   8   8   26.13   18.32
  -1  -8  -8   27.59   13.27
   1  -8   8   -7.49    9.97
  -1  -8  -8   11.86   12.87
   1  -8   8    3.36   16.38
  -1  -8  -8  -11.16   12.05
  -1  -8  -8    7.84   14.26
  -1   8  -9   52.84   17.04
   1   8   9   85.42   20.16
  -1   8  -9   48.02   16.02
   1   8   9   57.76   21.60
  -1  -8  -9  104.40   21.76
  -1  -8  -9   48.35   17.56
   1  -8   9   60.25   20.19
  -1  -8  -9   82.54   19.51
  -1  -8  -9   76.39   16.65
  -1   8 -10  122.73   21.80
   1   8  10  157.56   23.36
   1   8  10  108.23   28.41
  -1   8 -10   77.83   21.98
  -1  -8 -10  141.80   18.98
   1  -8  10   69.95   22.69
  -1  -8 -10   79.25   20.16
  -1  -8 -10  125.61   22.85
   1   9 -10   -5.67   16.70
   1   9 -10   41.69   15.19
  -1   9  10   33.53   18.79
  -1   9  10   12.30   23.11
   1  -9 -10   58.99   16.54
   1  -9 -10   23.39   16.67
   1  -9 -10   37.73   18.97
  -1  -9  10   10.86   19.63
   1   9  -9    6.08   19.48
  -1   9   9   15.49   19.84
  -1   9   9    6.18   13.95
   1   9  -9    8.18   11.42
  -1  -9   9   29.67   19.20
   1  -9  -9    0.01   13.36
   1  -9  -9    8.51   14.14
   1  -9  -9   10.79   15.92
   1  -9  -9   22.81   15.77
   1   9  -8   17.59   12.40
   1   9  -8   19.34   14.90
  -1   9   8    2.66   12.29
  -1   9   8   16.29   17.13
   1  -9  -8    1.36   14.06
   1  -9  -8   34.69   14.83
  -1  -9   8   -1.64   15.85
   1  -9  -8   15.21   13.81
   1  -9  -8   18.07   13.91
  -1   9   7  304.21   28.30
   1   9  -7  221.45   21.69
  -1   9   7  270.55   25.44
   1   9  -7  263.94   26.18
  -1  -9   7  286.22   28.38
   1  -9  -7  257.03   26.11
   1  -9  -7  277.34   25.94
   1  -9  -7  300.80   25.41
   1  -9  -7  268.08   26.51
  -1   9   6  -12.23   12.15
  -1   9   6    1.23   14.02
   1   9  -6    8.28   10.31
   1   9  -6    7.55   12.90
   1  -9  -6   -7.04   11.91
  -1  -9   6   -0.72    7.89
   1  -9  -6  -12.41   11.82
   1  -9  -6   -4.39   12.05
  -1  -9   6    7.78   13.64
  -1   9   5    0.65   10.47
   1   9  -5   19.29   11.20
  -1   9   5   13.76   12.54
   1   9  -5   -2.41    7.87
  -1  -9   5   22.17    8.97
   1  -9  -5    1.87   10.67
   1  -9  -5   12.59   12.54
   1  -9  -5   11.44   11.32
  -1   9   4  126.92   15.60
   1   9  -4  138.23   15.11
  -1   9   4  170.39   16.41
   1   9  -4   88.90   14.31
   1   9  -4  134.99   13.37
   1  -9  -4  157.41   15.31
  -1  -9   4  107.07   11.30
  -1  -9   4  130.68   12.91
   1  -9  -4  114.11   14.40
   1  -9  -4  145.92   15.76
   1   9  -3   50.81   10.11
  -1   9   3   36.35    9.19
  -1   9   3   41.61   10.97
   1   9  -3   58.33   12.65
   1   9  -3   48.99    9.50
  -1   9   3   43.66   10.35
   1  -9  -3   53.84   10.92
   1  -9  -3   52.38   12.13
  -1  -9   3   56.86    9.79
   1   9  -2  697.62   29.82
  -1   9   2  652.83   31.95
   1   9  -2  684.25   32.10
  -1   9   2  688.75   33.11
  -1   9   2  695.02   30.36
  -1   9   2  666.54   29.36
  -1   9   2  679.65   30.37
   1   9  -2  720.96   30.54
  -1  -9   2  684.58   30.90
   1  -9  -2  665.35   32.57
   1  -9  -2  651.97   31.78
   1   9  -1    4.90    7.95
  -1   9   1    8.96    6.99
   1   9  -1    7.43    7.55
   1   9  -1    6.56    6.09
  -1   9   1   10.65    7.85
  -1   9   1    6.26    6.49
  -1   9   1    4.29    8.55
  -1   9   1    3.14    5.90
  -1  -9   1    1.22    5.43
   1  -9  -1  -12.87    8.47
  -1  -9   1   16.27    9.49
   1  -9  -1    6.36    6.27
   1  -9  -1    5.54    7.23
   1   9   0   79.99   10.26
  -1   9   0   86.28   10.28
  -1   9   0   90.62    8.02
  -1   9   0   72.83    9.80
   1   9   0   85.45   11.88
   1   9   0   89.46    8.77
  -1   9   0   93.82   11.66
   1   9   0  104.75   11.46
  -1  -9   0   84.85   11.58
  -1  -9   0   87.23    8.32
   1  -9   0   77.61   11.45
  -1  -9   0   85.25    9.12
  -1   9  -1  143.26   13.44
  -1   9  -1  111.33   11.95
   1   9   1  129.10    8.83
   1   9   1  115.06    8.70
   1   9   1  109.49   12.52
  -1   9  -1   87.90   11.35
   1   9   1  124.97   13.56
   1   9   1  115.66    8.99
   1   9   1  125.73   13.83
   1   9   1  104.81    9.35
  -1  -9  -1  128.91   14.20
   1  -9   1  123.64   12.66
  -1  -9  -1  114.83   11.59
   1   9   2   13.47    6.67
   1   9   2   14.20    7.10
  -1   9  -2    6.33    8.91
  -1   9  -2   16.69    8.44
  -1   9  -2   16.44    8.40
   1   9   2   36.64   10.59
   1   9   2   15.04    9.80
   1   9   2   25.63   10.41
   1   9   2   17.65    6.37
  -1  -9  -2   18.44    9.16
  -1  -9  -2   13.01    7.48
   1  -9   2   13.10    8.18
  -1  -9  -2   21.39   10.96
   1   9   3 1056.66   45.35
  -1   9  -3  965.79   43.61
  -1   9  -3  994.53   39.38
  -1   9  -3  981.09   43.28
  -1   9  -3 1011.95   43.26
   1   9   3  963.77   47.72
   1   9   3 1008.01   39.80
   1   9   3  977.65   43.72
  -1  -9  -3  986.16   39.82
  -1  -9  -3  991.20   44.12
   1  -9   3  997.11   39.86
  -1  -9  -3 1012.32   40.29
  -1  -9  -3 1016.85   43.86
   1   9   4  263.31   22.83
   1   9   4  264.54   22.87
  -1   9  -4  268.31   21.22
  -1   9  -4  267.60   20.66
  -1  -9  -4  236.84   18.04
   1  -9   4  255.94   19.24
  -1  -9  -4  253.06   21.49
   1  -9   4  236.62   21.28
   1   9   5  105.33   17.50
  -1   9  -5   64.07   12.80
   1   9   5   81.84   16.78
  -1   9  -5  107.08   15.26
   1  -9   5   79.83   16.13
  -1  -9  -5   88.50   15.19
  -1  -9  -5  120.58   18.31
   1  -9   5  122.31   14.96
  -1  -9  -5   97.08   13.60
   1   9   6   49.74   16.94
  -1   9  -6   49.49   15.54
  -1   9  -6   34.86   14.02
   1   9   6   50.25   16.09
  -1  -9  -6   58.79   14.33
  -1  -9  -6   63.16   15.73
  -1  -9  -6   62.19   15.85
   1  -9   6   38.35   15.34
   1  -9   6   46.46   12.93
   1   9   7  198.10   25.03
  -1   9  -7  183.71   20.78
  -1   9  -7  165.07   22.11
   1   9   7  174.65   22.56
  -1  -9  -7  187.18   22.86
  -1  -9  -7  222.07   21.69
   1  -9   7  222.90   24.91
   1  -9   7  190.47   20.28
  -1  -9  -7  197.95   21.31
   1   9   8   -4.49   12.20
   1   9   8  -16.80   16.82
  -1   9  -8    4.51   15.30
  -1   9  -8    1.64   14.28
  -1  -9  -8   -8.18   13.10
  -1  -9  -8    6.66   13.48
   1  -9   8   -0.78   16.96
   1  -9   8  -12.07    9.80
  -1  -9  -8   22.03   14.69
  -1   9  -9    8.93   14.47
   1   9   9   16.34   16.88
  -1   9  -9    2.71   14.94
   1   9   9   10.50   20.43
  -1  -9  -9   -5.69   14.17
  -1  -9  -9  -11.20   15.68
  -1  -9  -9    6.30   16.11
   1  -9   9   10.93   17.25
   1   9  10   33.89   22.45
  -1   9 -10    3.58   15.18
  -1   9 -10   40.42   18.89
   1   9  10   42.75   19.81
   1  -9  10   37.30   21.22
  -1  -9 -10   31.40   18.91
  -1  -9 -10   -0.28   16.87
  -1  -9 -10   14.09   14.97
  -1  10  10   19.32   20.91
   1  10 -10   -0.78   17.90
  -1  10  10   38.17   18.66
   1  10 -10   17.06   14.56
  -1 -10  10   28.42   22.12
   1 -10 -10    9.65   19.10
   1 -10 -10   37.78   17.10
   1 -10 -10   34.45   17.04
  -1  10   9  362.96   34.99
   1  10  -9  322.82   25.95
  -1  10   9  365.75   31.46
   1  10  -9  328.43   34.17
   1 -10  -9  385.30   34.24
   1 -10  -9  288.24   28.49
   1 -10  -9  322.27   31.15
  -1 -10   9  332.41   33.21
   1  10  -8    7.20   16.29
  -1  10   8  -11.67   13.23
  -1  10   8   -8.27   16.21
   1  10  -8    0.65   11.52
   1 -10  -8   23.53   14.66
   1 -10  -8    9.40   15.52
   1 -10  -8  -12.37   12.97
  -1 -10   8  -18.01   13.82
   1 -10  -8   -5.98   14.77
  -1  10   7   33.06   17.20
   1  10  -7   17.68   11.43
  -1  10   7   46.26   16.24
   1  10  -7   32.57   13.63
   1 -10  -7   47.50   15.54
   1 -10  -7   41.08   14.08
   1 -10  -7   58.70   16.90
  -1 -10   7   28.28   15.43
   1 -10  -7   21.72   14.95
   1  10  -6    9.33   12.73
  -1  10   6    6.62   14.45
  -1  10   6   22.71   15.06
   1  10  -6   -5.39    8.26
   1 -10  -6   15.62   14.20
  -1 -10   6   15.12    9.51
   1 -10  -6   -3.51   10.66
  -1 -10   6   15.72   15.04
   1 -10  -6   -2.70   12.75
   1 -10  -6   -0.06   11.46
  -1  10   5   33.39   13.51
   1  10  -5   44.59   11.15
   1  10  -5   27.50   11.87
  -1  10   5   56.69   15.25
   1 -10  -5   42.14   13.60
  -1 -10   5   53.06   10.56
   1 -10  -5   40.98   11.71
   1 -10  -5   27.79   13.09
   1 -10  -5   34.72   13.80
   1  10  -4  111.26   14.86
   1  10  -4  125.19   13.93
  -1  10   4  126.20   15.19
   1  10  -4  115.44   15.40
  -1  10   4  113.47   15.63
   1 -10  -4  116.70   15.36
  -1 -10   4  134.16   14.22
   1 -10  -4  131.30   15.40
  -1 -10   4  131.90   12.94
   1 -10  -4  102.07   15.70
   1  10  -3  435.13   23.35
  -1  10   3  463.63   26.84
  -1  10   3  418.94   23.51
   1  10  -3  386.12   25.41
  -1  10   3  410.98   22.87
   1  10  -3  406.82   22.53
  -1  10   3  389.34   22.46
   1 -10  -3  450.48   25.27
  -1 -10   3  437.59   23.09
   1 -10  -3  422.94   28.53
  -1  10   2  260.95   19.33
  -1  10   2  239.37   17.31
  -1  10   2  225.82   19.73
   1  10  -2  235.40   18.82
  -1  10   2  249.33   15.77
   1  10  -2  272.30   16.33
   1  10  -2  211.74   16.77
  -1  10   2  226.46   16.81
  -1 -10   2  236.34   18.18
   1 -10  -2  211.76   27.97
   1 -10  -2  269.43   20.23
   1  10  -1  482.95   22.44
  -1  10   1  467.94   25.72
  -1  10   1  519.32   24.47
   1  10  -1  435.46   25.94
  -1  10   1  540.66   27.50
  -1  10   1  489.57   21.86
   1  10  -1  476.27   25.91
   1  10  -1  524.94   25.52
  -1  10   1  498.70   24.09
  -1 -10   1  520.27   26.47
  -1 -10   1  497.08   20.75
  -1 -10   1  467.96   22.10
  -1 -10   1  422.83   23.06
   1 -10  -1  532.19   27.31
   1  10   0 1006.96   42.44
   1  10   0  974.52   37.87
  -1  10   0  944.63   40.72
   1  10   0  980.35   42.35
  -1  10   0  978.59   42.83
  -1  10   0 1024.62   40.87
   1  10   0  978.28   41.45
  -1  10   0  985.50   37.45
  -1 -10   0 1023.60   43.06
  -1 -10   0  984.55   38.36
   1 -10   0  967.13   42.45
  -1  10  -1  120.31   13.08
   1  10   1  105.44    9.29
   1  10   1   97.87   12.55
  -1  10  -1  110.24   12.95
   1  10   1  108.45   13.39
   1  10   1  104.84    9.83
  -1  10  -1  121.69   12.80
   1  10   1  115.07   14.64
  -1 -10  -1  100.29   10.46
  -1 -10  -1  132.12   15.51
   1 -10   1  115.72   13.30
   1  10   2    6.56    9.33
   1  10   2   -8.24    8.67
   1  10   2    6.32    6.31
  -1  10  -2    7.46    8.76
  -1  10  -2    5.53    8.13
   1  10   2   -0.07    5.46
   1  10   2   23.40    6.78
  -1  10  -2   12.21    8.35
   1  10   2   12.45   10.17
  -1 -10  -2   11.52    7.77
  -1 -10  -2   25.47   11.13
  -1 -10  -2    0.81    8.88
   1 -10   2   16.87    9.43
   1  10   3  854.55   36.93
   1  10   3  838.14   36.04
  -1  10  -3  902.66   40.09
   1  10   3  893.22   40.71
  -1  10  -3  844.25   45.13
   1  10   3  883.97   42.06
  -1  10  -3  858.88   43.54
  -1 -10  -3  896.87   41.05
  -1 -10  -3  912.35   36.88
   1 -10   3  882.27   36.90
  -1 -10  -3  910.89   41.14
  -1  10  -4   57.66   14.20
   1  10   4   57.41   14.08
  -1  10  -4   35.29   12.03
   1  10   4   38.86   14.19
  -1 -10  -4   46.35   13.49
  -1 -10  -4   40.84   10.11
  -1 -10  -4   52.70   13.00
   1 -10   4   46.84   11.53
  -1  10  -5  131.12   18.44
   1  10   5  121.07   18.72
   1  10   5  100.82   18.58
  -1  10  -5  108.20   15.78
  -1 -10  -5  133.45   18.79
  -1 -10  -5  148.84   15.96
   1 -10   5  123.11   17.73
   1 -10   5  121.27   15.37
  -1 -10  -5  108.55   16.99
  -1  10  -6  360.74   29.03
  -1  10  -6  297.27   24.27
   1  10   6  361.90   30.12
   1  10   6  298.54   29.99
  -1 -10  -6  345.09   27.77
   1 -10   6  330.53   29.01
   1 -10   6  326.41   24.16
  -1 -10  -6  323.88   25.44
  -1 -10  -6  352.53   28.78
   1  10   7   28.56   17.48
   1  10   7   12.23   15.30
  -1  10  -7   17.16   13.69
  -1  10  -7   39.48   14.11
  -1 -10  -7   17.68   12.93
   1 -10   7   26.34   12.36
  -1 -10  -7   13.13   14.21
  -1 -10  -7   19.44   14.43
   1 -10   7   13.11   15.68
  -1  10  -8   11.07   15.55
  -1  10  -8    8.87   14.71
   1  10   8    4.25   14.64
   1  10   8   11.77   17.15
   1 -10   8   16.19   15.84
  -1 -10  -8   -0.68   13.94
   1 -10   8   -6.46   10.17
  -1 -10  -8  -16.42   13.56
  -1 -10  -8   15.82   14.84
   1  10   9   10.69   16.31
  -1  10  -9   15.19   17.02
  -1  10  -9   38.22   15.74
  -1 -10  -9   23.57   16.07
  -1 -10  -9    1.09   16.57
   1 -10   9   18.04   18.03
  -1 -10  -9   27.05   16.02
   1  10  10  144.45   27.49
  -1  10 -10  130.20   24.01
  -1  10 -10   82.66   19.30
   1  10  10  132.20   23.98
  -1 -10 -10  116.73   23.50
  -1 -10 -10  156.38   21.47
   1 -10  10  121.70   26.61
  -1 -10 -10  121.64   22.62
  -1  11  10  -15.48   19.65
  -1  11  10   25.89   17.97
   1  11 -10    8.76   19.37
   1  11 -10   -1.16   13.39
   1 -11 -10   28.05   19.83
   1 -11 -10   17.75   16.08
   1 -11 -10   -1.57   15.73
  -1 -11  10   15.56   19.56
  -1  11   9  -20.51   16.70
  -1  11   9   -2.36   14.31
   1  11  -9  -11.23   11.21
   1  11  -9   -7.27   16.47
   1 -11  -9   19.58   15.96
  -1 -11   9   -6.76   17.66
   1 -11  -9   -7.55   14.05
   1 -11  -9    6.67   16.57
  -1  11   8   25.41   15.62
   1  11  -8   -7.67   11.37
  -1  11   8    3.41   15.87
   1  11  -8   -3.24   16.30
   1 -11  -8   26.47   14.95
   1 -11  -8   18.55   14.79
   1 -11  -8   -5.27   13.82
  -1 -11   8    3.97   16.56
   1 -11  -8   12.54   15.84
   1  11  -7   45.07   15.52
   1  11  -7   54.98   13.78
  -1  11   7   56.79   16.61
  -1  11   7   25.42   16.35
   1 -11  -7   48.30   14.69
  -1 -11   7   63.29   16.51
   1 -11  -7   56.23   15.59
   1 -11  -7   55.45   16.45
   1 -11  -7   66.36   17.24
   1  11  -6   90.83   13.44
   1  11  -6   77.05   15.50
  -1  11   6  117.25   19.30
  -1  11   6  113.34   19.36
   1 -11  -6  123.81   18.99
  -1 -11   6   65.74   16.92
  -1 -11   6   71.32   12.47
   1 -11  -6  128.57   19.87
   1 -11  -6   98.27   16.30
   1 -11  -6  101.80   16.93
   1  11  -5    5.48   11.57
   1  11  -5   11.45   12.52
   1  11  -5   -5.63    9.53
  -1  11   5    2.06   12.97
  -1  11   5   -9.84   11.91
   1 -11  -5   -2.10   11.53
   1 -11  -5   -4.19   10.25
  -1 -11   5   11.64    8.88
   1 -11  -5    4.62   13.08
  -1  11   4  257.14   21.13
   1  11  -4  230.35   31.20
  -1  11   4  229.89   19.02
  -1  11   4  212.39   22.99
   1  11  -4  236.43   19.30
   1  11  -4  223.54   21.67
  -1 -11   4  207.19   18.40
   1 -11  -4  223.53   22.78
  -1  11   3   57.92   11.02
  -1  11   3   69.26   12.41
  -1  11   3   63.84   14.44
   1  11  -3   56.76   10.72
   1  11  -3   52.60   10.08
  -1  11   3   53.24   11.00
   1  11  -3   58.83   12.64
  -1 -11   3   49.57   11.51
   1 -11  -3   36.87   13.29
   1  11  -2   12.26   14.13
  -1  11   2   -2.13    9.91
  -1  11   2    2.29    8.26
  -1  11   2   -0.60    8.03
   1  11  -2   -1.21    7.08
  -1  11   2   12.42    8.67
  -1 -11   2   -8.54    9.72
   1 -11  -2   20.97   10.83
  -1  11   1   16.82    6.57
   1  11  -1   30.26    9.63
   1  11  -1   12.99   10.03
  -1  11   1   15.62    8.44
   1  11  -1   22.64    7.37
  -1  11   1   21.35    8.88
  -1  11   1   22.59   10.57
  -1  11   1   20.16    8.84
   1 -11  -1   11.92   11.20
  -1 -11   1   22.06    7.04
  -1 -11   1   24.59    6.97
  -1 -11   1   19.76   10.68
  -1  11   0   11.55    7.92
   1  11   0   15.72   10.07
  -1  11   0   18.26    6.03
  -1  11   0   27.91    8.74
  -1  11   0   17.86   10.15
   1  11   0   39.63   10.41
   1  11   0   50.18   10.49
   1  11   0   26.51    6.57
  -1 -11   0   33.53    6.79
  -1 -11   0   24.15    7.79
  -1 -11   0   21.47   11.63
   1 -11   0   16.64   10.92
   1  11   1 1874.67   71.98
  -1  11  -1 1787.51   71.87
   1  11   1 1752.45   71.37
  -1  11  -1 1812.03   70.89
   1  11   1 1818.54   67.00
   1  11   1 1856.39   72.75
  -1  11  -1 1838.69   70.44
  -1 -11  -1 1911.62   68.64
   1 -11   1 1863.26   71.28
  -1 -11  -1 1704.25   73.59
  -1  11  -2   24.65   11.04
  -1  11  -2   17.03    9.90
  -1  11  -2   29.25    9.93
   1  11   2   34.22   11.45
   1  11   2   29.41    7.57
   1  11   2    5.69    9.43
   1  11   2   35.42    8.34
   1  11   2   26.58    6.65
   1  11   2   51.59   12.35
  -1 -11  -2   33.13   12.03
  -1 -11  -2   42.66    9.52
  -1 -11  -2   26.97   10.30
   1 -11   2   37.56   11.24
   1  11   3  177.08   18.87
   1  11   3  221.51   20.44
   1  11   3  223.26   25.72
   1  11   3  168.20   14.21
   1  11   3  174.90   18.79
  -1  11  -3  188.60   19.17
  -1  11  -3  197.75   19.03
   1 -11   3  193.91   16.86
  -1 -11  -3  157.58   17.34
  -1 -11  -3  151.97   17.36
  -1 -11  -3  190.90   15.71
   1  11   4    9.44   12.93
   1  11   4   21.72   12.61
  -1  11  -4   21.00   12.05
  -1  11  -4    8.11   10.73
  -1 -11  -4   24.53   12.37
  -1 -11  -4   30.44   13.72
   1 -11   4   14.30   10.21
   1  11   5  665.15   37.84
   1  11   5  641.74   38.59
  -1  11  -5  631.71   36.32
  -1  11  -5  646.43   34.70
   1 -11   5  594.75   33.06
  -1 -11  -5  662.17   32.40
  -1 -11  -5  681.20   37.93
   1 -11   5  641.80   36.92
  -1 -11  -5  588.29   35.71
   1  11   6  231.19   25.23
  -1  11  -6  245.23   25.19
  -1  11  -6  225.59   22.57
   1  11   6  218.62   25.06
  -1 -11  -6  258.09   23.47
   1 -11   6  265.01   27.11
  -1 -11  -6  219.10   23.81
  -1 -11  -6  240.67   23.86
   1 -11   6  234.80   21.34
  -1  11  -7   25.82   16.40
  -1  11  -7   30.79   14.58
   1  11   7   45.85   17.67
   1  11   7   25.50   16.82
   1 -11   7   44.41   12.80
  -1 -11  -7   27.37   15.85
   1 -11   7   57.06   17.26
  -1 -11  -7   53.17   16.23
  -1 -11  -7   74.50   16.46
  -1  11  -8  -13.97   16.15
  -1  11  -8   26.61   16.73
   1  11   8   40.48   17.87
   1  11   8   -4.93   17.77
  -1 -11  -8   58.05   17.93
  -1 -11  -8   16.87   14.68
  -1 -11  -8    4.87   14.44
   1  11   9  -22.34   15.43
  -1  11  -9   15.33   15.63
  -1  11  -9   -2.24   15.73
   1  11   9    4.50   18.88
  -1 -11  -9    7.53   16.31
  -1 -11  -9   23.30   16.55
  -1 -11  -9    2.55   15.21
   1 -11   9    8.66   20.31
  -1  12  10   12.69   20.50
   1  12 -10    7.87   19.60
  -1  12  10   11.75   16.69
   1  12 -10    4.69   13.13
   1 -12 -10  -19.87   14.62
   1 -12 -10   21.86   19.62
  -1 -12  10  -22.91   17.67
   1 -12 -10  -34.76   15.66
   1  12  -9   11.88   17.56
   1  12  -9   14.54   13.10
  -1  12   9   -4.37   17.72
  -1  12   9    3.94   15.30
   1 -12  -9    2.23   15.89
   1 -12  -9   23.66   28.31
  -1 -12   9   13.89   18.47
   1 -12  -9  -10.01   15.04
   1  12  -8  121.69   22.12
  -1  12   8  146.43   23.53
  -1  12   8  160.00   24.03
   1 -12  -8  112.84   20.86
   1 -12  -8  110.13   20.97
   1 -12  -8   55.78   23.44
   1 -12  -8  156.79   22.87
  -1  12   7   22.72   14.49
  -1  12   7   22.75   17.22
   1  12  -7   31.59   14.49
   1  12  -7   14.41   12.01
  -1 -12   7   21.46   14.75
   1 -12  -7    3.52   12.88
   1 -12  -7   21.73   15.62
   1 -12  -7   26.42   14.71
   1  12  -6   -3.20   12.03
  -1  12   6   -1.23   13.33
  -1  12   6    8.36   14.51
   1  12  -6   -4.98    9.20
   1 -12  -6    8.64   12.96
  -1 -12   6  -12.36    8.01
   1 -12  -6   -8.55   13.78
   1  12  -5   79.06   17.00
  -1  12   5   62.09   15.35
  -1  12   5   37.27   12.82
   1  12  -5   98.78   14.62
  -1  12   5   67.02   15.79
   1  12  -5   62.16   15.32
  -1 -12   5   42.82   11.17
   1 -12  -5   51.89   16.35
   1 -12  -5   43.57   15.00
  -1  12   4   23.59   14.21
   1  12  -4   21.39   11.20
   1  12  -4   21.92   13.15
  -1  12   4   21.11   11.90
   1  12  -4   28.62   10.82
  -1  12   4   18.86   11.15
  -1 -12   4    2.13   10.94
   1 -12  -4   24.27   14.31
  -1  12   3  118.68   14.00
   1  12  -3  130.45   16.49
  -1  12   3  141.85   14.58
  -1  12   3  149.86   16.16
   1  12  -3  130.53   14.51
  -1  12   3  100.82   15.57
   1  12  -3  106.80   13.76
   1 -12  -3  119.84   17.70
  -1 -12   3  148.37   15.87
  -1  12   2   21.44   12.09
   1  12  -2    3.61    7.94
   1  12  -2    5.91    9.33
  -1  12   2   16.35    9.56
  -1  12   2    8.53    8.91
   1  12  -2    3.79    9.76
  -1 -12   2    0.41   10.83
   1 -12  -2   -0.99   11.17
  -1 -12   2   10.16    6.63
   1  12  -1  290.78   31.28
  -1  12   1  303.39   22.71
  -1  12   1  272.67   16.29
  -1  12   1  276.02   19.28
  -1  12   1  294.71   19.04
   1  12  -1  273.19   16.82
  -1  12   1  275.50   20.72
   1  12  -1  295.50   23.18
  -1 -12   1  285.47   16.01
  -1 -12   1  218.32   20.26
   1 -12  -1  271.13   22.74
  -1 -12   1  266.29   21.85
  -1  12   0 1119.55   42.74
   1  12   0 1142.96   44.02
  -1  12   0 1110.29   46.69
  -1  12   0 1150.45   49.92
   1  12   0 1152.79   48.47
   1  12   0 1177.60   49.61
   1  12   0 1178.84   49.49
  -1  12   0 1128.35   47.63
   1 -12   0 1141.08   51.04
  -1 -12   0 1098.44   43.79
  -1 -12   0 1090.47   53.86
  -1 -12   0 1187.90   45.09
   1  12   1  580.25   29.35
   1  12   1  503.98   29.80
  -1  12  -1  561.72   28.40
  -1  12  -1  500.24   29.28
   1  12   1  574.26   31.56
   1  12   1  525.25   23.03
   1  12   1  564.36   23.89
  -1  12  -1  538.96   27.42
  -1 -12  -1  522.81   30.36
   1 -12   1  524.16   29.13
  -1 -12  -1  508.00   25.12
   1  12   2  240.61   14.57
   1  12   2  222.35   15.05
   1  12   2  206.81   20.42
   1  12   2  215.19   20.62
  -1  12  -2  228.28   20.24
   1  12   2  228.06   14.17
  -1  12  -2  216.27   18.97
   1  12   2  248.35   22.65
  -1  12  -2  210.67   19.71
  -1 -12  -2  219.79   17.10
  -1 -12  -2  204.72   21.01
   1 -12   2  245.51   19.81
   1  12   3  202.62   21.15
   1  12   3  191.36   20.94
  -1  12  -3  189.15   19.37
  -1  12  -3  207.85   20.49
   1  12   3  174.12   16.91
   1  12   3  204.42   15.54
  -1  12  -3  165.46   18.24
  -1 -12  -3  160.78   18.56
  -1 -12  -3  220.65   21.06
   1 -12   3  213.90   18.70
  -1 -12  -3  168.81   16.53
   1  12   4   64.96   13.23
  -1  12  -4   79.98   14.85
   1  12   4   73.31   15.84
  -1  12  -4   69.06   15.21
   1  12   4   67.04   18.07
  -1 -12  -4   59.88   16.22
   1 -12   4  105.34   14.95
  -1 -12  -4   51.04   15.39
   1 -12   4   71.52   12.03
  -1  12  -5    7.75   12.29
   1  12   5   14.96   15.66
   1  12   5    2.74   15.13
  -1  12  -5   15.73   13.18
  -1 -12  -5   14.08   10.99
   1 -12   5   13.16   11.11
  -1 -12  -5   -5.20   13.79
   1 -12   5  -19.78   11.32
   1  12   6 1102.58   54.20
   1  12   6 1032.81   52.51
  -1  12  -6 1031.18   49.42
  -1  12  -6 1101.26   52.85
  -1 -12  -6 1043.71   47.84
  -1 -12  -6 1102.27   51.43
   1 -12   6 1018.30   48.54
  -1 -12  -6 1039.76   52.70
   1 -12   6 1013.97   52.11
  -1  12  -7    0.50   14.62
   1  12   7   38.07   19.08
  -1  12  -7    6.42   12.94
   1  12   7   -4.91   15.24
  -1 -12  -7   15.72   13.36
   1 -12   7  -26.95   14.53
   1 -12   7   25.57   11.86
  -1 -12  -7   -2.54   13.64
  -1 -12  -7  -11.17   14.47
   1  12   8   -2.04   16.34
  -1  12  -8   -4.15   25.49
   1  12   8   24.84   19.01
  -1  12  -8   -1.58   13.53
  -1 -12  -8   13.43   14.79
  -1 -12  -8   17.85   16.41
   1 -12   8   38.74   18.31
  -1 -12  -8    5.91   16.00
   1 -12   8   71.20   14.80
   1  12   9  107.66   22.77
   1  12   9   86.89   23.40
  -1  12  -9   63.32   18.71
  -1  12  -9   70.18   20.60
  -1 -12  -9   65.80   19.71
   1 -12   9   91.88   23.89
  -1 -12  -9   48.13   19.43
  -1 -12  -9   58.45   19.07
   1  13  -9    9.41   13.71
  -1  13   9   20.16   19.89
   1  13  -9   14.45   17.87
  -1  13   9   -3.03   18.18
   1 -13  -9    1.14   16.35
   1 -13  -9  -20.82   15.16
   1 -13  -9  -15.63   16.23
  -1 -13   9   41.28   19.79
   1  13  -8  279.13   30.22
  -1  13   8  299.68   31.12
   1  13  -8  285.99   24.93
  -1  13   8  281.63   29.99
  -1 -13   8  236.55   28.39
   1 -13  -8  210.09   25.02
   1 -13  -8  303.63   29.38
   1 -13  -8  255.96   26.50
  -1  13   7   17.06   15.92
  -1  13   7   44.74   17.45
   1  13  -7   10.70   14.25
   1  13  -7   -4.45   11.70
   1 -13  -7   12.08   14.69
   1 -13  -7   17.60   15.85
  -1 -13   7   11.98   15.24
  -1  13   6  440.86   33.31
  -1  13   6  460.83   31.33
   1  13  -6  461.30   31.37
   1  13  -6  392.25   26.51
  -1 -13   6  372.22   35.40
   1 -13  -6  408.27   31.63
   1 -13  -6  414.03   31.75
  -1  13   5  -20.27   13.49
  -1  13   5   13.92   11.19
   1  13  -5    3.69   11.28
  -1  13   5    6.56   13.69
   1  13  -5   -3.93   12.50
   1  13  -5    0.63   12.50
   1 -13  -5    6.62   14.46
  -1 -13   5    3.29    9.66
  -1 -13   5   -3.55   11.47
  -1  13   4   41.68   12.11
   1  13  -4   15.46   11.66
  -1  13   4   13.41   13.88
   1  13  -4   -0.58   12.06
  -1  13   4   28.26   13.69
   1  13  -4   21.11   11.48
  -1  13   4   30.65   12.92
   1 -13  -4    0.42   13.86
  -1 -13   4   16.85   11.10
   1  13  -3   -9.27    9.28
   1  13  -3    8.94   11.62
  -1  13   3  -25.09   10.42
  -1  13   3   -2.25   11.04
   1  13  -3   -0.01    9.60
  -1  13   3    6.41    9.83
  -1  13   3   14.25   10.75
   1 -13  -3   -6.01   12.35
  -1 -13   3  -15.73   10.53
  -1  13   2   25.33   13.08
  -1  13   2   12.87    8.61
  -1  13   2   12.23   10.46
   1  13  -2   28.24    9.51
   1  13  -2   18.10   10.92
  -1  13   2   35.56    9.47
   1  13  -2   28.48   10.63
  -1 -13   2   18.89    8.12
   1 -13  -2   23.91   12.79
  -1  13   1   82.50   10.17
  -1  13   1   69.75   14.55
  -1  13   1   48.83   11.25
  -1  13   1   73.55   13.07
   1  13  -1   48.68   12.20
   1  13  -1   74.74   10.47
   1  13  -1   64.65   13.26
  -1  13   1   58.98   12.20
  -1 -13   1   77.47   14.81
  -1 -13   1   69.47    9.86
   1 -13  -1   46.73   13.88
   1  13   0   89.22   13.83
  -1  13   0  105.79   13.70
  -1  13   0  100.05   13.93
  -1  13   0   90.86   14.43
   1  13   0   90.53   14.60
   1  13   0   89.42   15.24
   1  13   0   94.55   10.04
  -1 -13   0  108.13   10.00
  -1 -13   0   96.40   15.62
  -1 -13   0   93.54   11.33
   1 -13   0   89.15   15.16
  -1  13  -1  214.91   17.88
   1  13   1  191.24   13.64
   1  13   1  169.03   20.62
   1  13   1  185.54   12.87
   1  13   1  156.37   17.14
  -1  13  -1  183.18   21.50
   1  13   1  155.92   18.70
  -1 -13  -1  174.55   16.27
  -1 -13  -1  206.28   20.63
   1  13   2   39.88   12.37
   1  13   2   60.09    9.39
   1  13   2   69.50    9.28
   1  13   2   87.03   14.77
  -1  13  -2   51.20   12.76
   1  13   2   62.65    8.72
  -1  13  -2   66.06   13.53
   1  13   2   64.67   14.46
  -1  13  -2   65.08   13.57
  -1 -13  -2   54.92   14.27
   1 -13   2   63.61   13.76
  -1 -13  -2   67.73   11.49
   1  13   3    4.07    9.87
   1  13   3   -5.25   11.40
  -1  13  -3    5.30   10.86
  -1  13  -3   -0.67   10.70
   1  13   3   -2.69    8.51
   1  13   3   -5.51   12.75
  -1  13  -3   13.72   12.15
   1 -13   3   10.37   11.67
  -1 -13  -3   -0.88   13.19
  -1 -13  -3    3.74   11.42
   1  13   4  185.64   21.19
   1  13   4  174.22   20.90
   1  13   4  163.91   16.72
   1  13   4  161.30   16.93
  -1  13  -4  137.77   19.28
  -1  13  -4  163.76   18.32
  -1  13  -4  158.88   18.81
   1 -13   4  172.04   18.36
   1 -13   4  197.17   18.82
  -1 -13  -4  161.10   19.77
  -1 -13  -4  149.00   20.20
   1  13   5   61.68   15.23
   1  13   5  101.96   19.51
   1  13   5   61.76   17.08
  -1  13  -5   79.40   16.96
  -1  13  -5   52.72   15.28
   1 -13   5   61.09   16.45
  -1 -13  -5   66.02   19.45
   1 -13   5   72.89   15.08
  -1 -13  -5   87.39   18.25
   1  13   6  494.02   35.62
   1  13   6  471.70   36.87
  -1  13  -6  562.98   36.01
  -1  13  -6  518.75   32.54
   1 -13   6  511.40   31.09
   1 -13   6  500.66   34.94
  -1 -13  -6  532.00   35.77
  -1 -13  -6  505.33   34.90
  -1 -13  -6  525.07   30.56
   1  13   7   44.46   18.90
  -1  13  -7   39.57   14.43
  -1  13  -7   82.83   20.08
   1  13   7   36.60   18.53
  -1 -13  -7   42.73   17.84
  -1 -13  -7   45.46   17.64
   1 -13   7   53.29   18.93
   1 -13   7   71.23   14.97
  -1 -13  -7   62.43   16.15
   1  13   8  -15.32   16.64
  -1  13  -8    2.15   14.98
  -1  13  -8   -9.71   13.49
   1  13   8   33.23   19.31
  -1 -13  -8   -5.54   15.13
  -1 -13  -8    6.94   14.76
  -1 -13  -8   23.22   17.86
   1 -13   8   -5.32   15.58
   1  13   9   40.17   20.73
   1  13   9   37.34   21.93
  -1  13  -9   -0.47   19.55
  -1  13  -9   13.53   17.23
  -1 -13  -9  -15.29   23.82
  -1 -13  -9   17.26   17.76
  -1 -13  -9   23.43   19.16
   1 -13   9   50.70   22.07
   1  14  -9  174.86   22.02
  -1  14   9  139.41   27.98
  -1  14   9  233.82   30.34
   1  14  -9  191.96   27.11
  -1 -14   9  166.43   26.64
   1 -14  -9  196.10   27.33
   1 -14  -9  209.61   27.31
  -1  14   8   17.97   16.41
   1  14  -8    1.14   12.49
   1  14  -8  -12.10   21.07
  -1  14   8    6.13   17.18
  -1 -14   8   20.70   16.30
   1 -14  -8   15.03   15.80
   1 -14  -8   33.62   18.56
   1  14  -7  103.88   15.60
   1  14  -7  111.58   20.01
  -1  14   7  119.49   20.02
  -1  14   7  131.43   23.80
  -1 -14   7  117.84   22.89
   1 -14  -7  119.16   20.73
  -1  14   6  223.80   25.18
  -1  14   6  233.93   22.26
  -1  14   6  175.70   22.04
   1  14  -6  261.85   25.83
   1  14  -6  212.18   21.62
   1 -14  -6  221.10   25.40
  -1  14   5   -1.44   12.77
  -1  14   5   13.65   13.91
   1  14  -5    2.11   11.59
   1  14  -5   -1.65   14.58
  -1  14   5   19.64   14.94
  -1  14   5    2.16   11.63
   1  14  -5   24.49   13.76
  -1 -14   5   25.12   12.66
   1 -14  -5    7.96   14.84
  -1 -14   5    7.03    9.42
  -1  14   4   41.23   14.47
   1  14  -4   46.18   13.63
  -1  14   4   33.48   13.47
  -1  14   4   29.15   15.38
   1  14  -4   48.35   13.00
  -1  14   4   48.10   14.56
   1  14  -4   29.53   13.81
  -1 -14   4   10.53   13.11
   1 -14  -4   44.51   16.16
  -1  14   3  178.49   20.78
   1  14  -3  166.38   17.80
  -1  14   3  181.38   19.20
   1  14  -3  177.98   19.99
  -1  14   3  152.11   17.05
   1  14  -3  187.92   19.39
  -1  14   3  177.93   17.16
  -1 -14   3  190.25   14.62
   1 -14  -3  192.07   21.95
  -1 -14   3  191.08   20.00
  -1  14   2   59.44   10.41
   1  14  -2   29.34   13.70
  -1  14   2   55.50   15.25
   1  14  -2   50.17   11.18
  -1  14   2   51.98   12.54
   1  14  -2   48.88   12.82
  -1 -14   2   64.07   14.81
  -1 -14   2   45.15    9.60
   1 -14  -2   59.26   16.53
  -1  14   1   29.45   12.10
   1  14  -1   33.97    9.74
   1  14  -1   27.75   11.90
  -1  14   1   59.52   14.43
   1  14  -1   26.85   12.19
  -1  14   1   35.89    8.74
  -1  14   1   26.44   11.56
   1 -14  -1   42.04   15.35
  -1 -14   1   26.27   10.61
  -1 -14   1   17.92   13.64
  -1  14   0   49.10   13.11
   1  14   0   62.90   14.87
   1  14   0   36.43   12.14
   1  14   0   37.27   12.81
   1  14   0   52.89    9.35
  -1  14   0   43.59   16.03
  -1  14   0   35.28   11.69
  -1 -14   0   52.12    9.46
   1 -14   0   58.41   15.14
  -1 -14   0   66.77   13.18
  -1 -14   0   55.77   11.34
  -1  14  -1  262.28   21.38
   1  14   1  238.64   15.98
  -1  14  -1  221.02   22.77
   1  14   1  250.89   22.71
   1  14   1  234.06   21.85
  -1  14  -1  238.64   20.25
   1  14   1  224.88   14.89
   1  14   1  281.23   24.40
  -1 -14  -1  235.90   18.89
  -1 -14  -1  252.69   24.16
   1 -14   1  269.96   23.89
  -1  14  -2   -4.88   10.96
  -1  14  -2    6.17   11.56
   1  14   2    3.97   12.40
   1  14   2   13.20   13.50
   1  14   2    3.99    8.30
   1  14   2   -1.11   11.38
   1  14   2  -13.45    6.77
  -1 -14  -2    5.82   10.07
  -1 -14  -2    6.71   12.38
   1 -14   2    6.81   12.46
  -1  14  -3   16.26   11.76
  -1  14  -3    0.39   11.43
   1  14   3   -1.38   12.97
   1  14   3   15.30   24.13
  -1  14  -3    9.13   11.79
   1  14   3   -1.56    8.73
   1  14   3   11.88   10.04
  -1 -14  -3    6.49   12.98
   1 -14   3  -10.90   11.89
  -1  14  -4    8.66   12.26
   1  14   4   21.19   10.21
   1  14   4   13.96   29.84
  -1  14  -4   40.51   15.09
   1  14   4   13.94   12.12
   1  14   4   14.26   15.07
  -1  14  -4   16.81   13.87
  -1 -14  -4   40.50   15.78
   1 -14   4   32.50   12.99
  -1 -14  -4   23.19   13.98
  -1  14  -5  243.91   25.07
   1  14   5  218.21   22.69
   1  14   5  198.38   28.18
   1  14   5  207.91   24.14
   1  14   5  233.57   19.68
  -1  14  -5  269.05   25.99
  -1 -14  -5  269.71   26.99
   1 -14   5  204.35   21.76
  -1 -14  -5  276.04   27.66
   1  14   6   23.99   28.48
  -1  14  -6   35.89   14.67
   1  14   6    3.15   14.19
   1  14   6   28.48   16.99
  -1  14  -6   30.75   15.80
  -1 -14  -6   41.92   17.33
  -1 -14  -6   29.86   15.73
   1 -14   6   48.32   13.07
   1 -14   6   17.63   16.47
  -1  14  -7  406.74   34.05
   1  14   7  314.49   33.05
  -1  14  -7  320.75   28.86
  -1 -14  -7  359.65   27.86
  -1 -14  -7  310.98   32.20
  -1 -14  -7  410.48   32.98
   1 -14   7  351.79   27.95
   1 -14   7  287.86   32.44
  -1  14  -8   11.36   14.86
  -1  14  -8   26.47   18.22
   1  14   8   24.05   31.77
   1  14   8   22.75   22.75
  -1 -14  -8    3.55   15.54
  -1 -14  -8   12.09   17.64
   1 -14   8   11.73   18.22
  -1 -14  -8   14.81   16.44
  -1  14  -9   36.47   18.77
   1  14   9    0.17   19.84
   1  14   9    5.39   21.97
  -1  14  -9   28.43   19.98
  -1 -14  -9   59.76   19.97
   1 -14   9   23.97   19.11
  -1 -14  -9   11.23   20.35
  -1 -14  -9   25.23   19.78
  -1  15   9    4.73   21.57
   1  15  -9   40.80   22.12
  -1  15   9   17.26   19.92
   1  15  -9   14.81   14.84
  -1 -15   9   36.06   19.58
   1 -15  -9   25.79   19.74
  -1  15   8   25.90   18.53
  -1  15   8   39.69   20.34
   1  15  -8   45.34   18.79
   1  15  -8   60.49   15.85
   1 -15  -8   62.85   20.64
  -1 -15   8   45.80   20.09
   1  15  -7    9.69   13.17
  -1  15   7   11.61   14.05
   1  15  -7   26.17   17.06
  -1  15   7   27.86   17.90
  -1  15   7   41.77   17.65
   1 -15  -7   25.63   17.25
  -1 -15   7   26.80   19.79
  -1  15   6   23.62   13.42
   1  15  -6    9.51   12.07
  -1  15   6  -16.28   13.70
  -1  15   6  -19.11   14.78
   1  15  -6    5.21   14.51
  -1  15   6   13.98   15.00
   1 -15  -6    4.70   16.18
  -1  15   5    9.22   13.91
  -1  15   5    3.93   12.83
   1  15  -5   19.48   13.49
   1  15  -5    7.36   11.91
  -1  15   5    7.64   12.11
   1  15  -5   20.87   16.59
  -1  15   5    5.27   15.02
  -1 -15   5   23.66   23.43
   1 -15  -5   11.72   15.82
  -1 -15   5    7.16    9.66
  -1  15   4    6.88   12.78
  -1  15   4   15.51   13.87
   1  15  -4   -2.37   13.33
  -1  15   4   12.70   13.30
   1  15  -4   -7.34   11.45
  -1  15   4   -0.63   15.12
   1  15  -4   12.75   12.36
  -1 -15   4  -18.17   12.25
   1 -15  -4   10.05   15.80
   1  15  -3   -7.73   21.74
   1  15  -3   13.00   13.96
  -1  15   3    5.53   11.55
  -1  15   3    4.91   13.90
  -1  15   3    6.63   12.30
   1  15  -3    4.97   11.73
  -1  15   3   -5.02   11.11
  -1 -15   3   25.31   14.67
   1 -15  -3   -2.38   14.44
  -1  15   2    2.40   11.34
   1  15  -2    5.22   11.99
  -1  15   2   18.32   17.01
   1  15  -2   44.41   12.45
   1  15  -2   12.23   10.45
   1  15  -2   27.37   13.02
  -1  15   2   13.39    9.23
  -1  15   2   25.30   12.45
   1 -15  -2    0.03   14.40
  -1 -15   2   41.05   15.23
  -1 -15   2   21.04   10.10
  -1  15   1   -7.74   11.16
  -1  15   1   -8.73   12.34
  -1  15   1   -0.88    7.69
   1  15  -1   29.98   13.04
  -1  15   1   22.20   11.50
   1  15  -1    6.82    9.50
   1  15  -1   12.88   11.89
  -1  15   1   -3.60   10.95
  -1 -15   1    9.89   10.36
   1 -15  -1   -0.16   14.28
  -1 -15   1   12.39   13.99
  -1  15   0   52.43   13.29
   1  15   0   32.51    9.66
   1  15   0   51.59   14.24
  -1  15   0   35.19   14.32
   1  15   0   43.28   13.77
   1  15   0   27.23   13.10
  -1  15   0   12.73   11.52
  -1  15   0   14.13   12.88
   1 -15   0   11.30   14.15
  -1 -15   0   36.81   11.64
  -1 -15   0   43.14   14.74
  -1  15  -1  222.70   21.91
   1  15   1  204.64   15.21
  -1  15  -1  255.29   24.59
   1  15   1  265.53   25.64
   1  15   1  228.25   22.98
   1  15   1  247.38   23.07
   1  15   1  244.79   16.98
  -1  15  -1  207.54   20.04
  -1 -15  -1  263.81   19.75
  -1 -15  -1  229.14   23.24
   1 -15   1  227.16   22.60
   1  15   2  427.02   23.32
   1  15   2  420.83   31.45
   1  15   2  421.96   29.50
   1  15   2  390.91   24.48
  -1  15  -2  448.93   29.42
   1  15   2  455.67   30.58
  -1  15  -2  368.80   27.52
  -1  15  -2  437.42   29.96
   1 -15   2  416.98   29.47
  -1 -15  -2  466.48   31.34
   1  15   3   35.21   10.58
   1  15   3   19.95   15.75
  -1  15  -3   18.43   12.97
   1  15   3   36.19   15.73
  -1  15  -3   40.19   14.45
  -1  15  -3   41.05   14.26
   1  15   3   14.75    9.80
  -1 -15  -3   58.72   16.76
   1 -15   3   31.74   14.33
   1  15   4  101.30   19.27
  -1  15  -4   60.12   16.29
   1  15   4   83.18   19.20
  -1  15  -4  107.20   17.37
  -1  15  -4   82.40   17.03
   1  15   4  102.06   14.04
   1  15   4   87.59   13.00
  -1 -15  -4  133.39   20.78
   1 -15   4  117.68   18.34
   1  15   5   31.63   14.07
   1  15   5   72.18   18.99
  -1  15  -5   57.65   16.65
   1  15   5   24.88   10.91
   1  15   5   39.97   16.68
  -1  15  -5   41.58   15.23
  -1 -15  -5   59.33   16.89
   1 -15   5   42.40   13.79
  -1 -15  -5   49.90   18.00
   1  15   6  145.03   22.07
   1  15   6  109.69   18.07
  -1  15  -6  141.19   21.64
  -1  15  -6  133.18   19.77
   1  15   6  126.63   16.34
   1  15   6  137.94   22.37
   1 -15   6   98.63   16.67
   1 -15   6  146.32   22.16
  -1 -15  -6  118.45   20.18
  -1 -15  -6  149.67   23.00
   1  15   7   34.96   18.03
   1  15   7   14.51   15.97
   1  15   7   11.03   17.00
  -1  15  -7   -8.38   14.60
  -1  15  -7   -2.95   12.99
  -1 -15  -7    5.14   15.79
  -1 -15  -7  -24.32   15.42
   1 -15   7    9.05   17.61
   1  15   8  -21.01   15.95
   1  15   8  -14.43   17.32
  -1  15  -8  -12.54   13.82
  -1  15  -8    4.11   16.95
   1 -15   8  -13.92   15.85
  -1 -15  -8   17.89   17.07
  -1 -15  -8   23.88   18.47
  -1  16   8  167.89   24.81
  -1  16   8  117.31   20.17
  -1  16   8  196.76   28.50
   1  16  -8  165.93   20.85
   1  16  -8  153.15   24.27
   1 -16  -8  203.16   27.10
  -1 -16   8  196.61   29.52
  -1  16   7   -3.90   15.98
   1  16  -7    0.65   12.28
  -1  16   7  -15.43   15.22
   1  16  -7  -31.46   13.84
  -1  16   7  -20.74   11.33
  -1  16   7    2.37   15.65
   1 -16  -7   -6.50   16.35
  -1 -16   7  -17.64   14.03
  -1  16   6   12.83   12.68
  -1  16   6   12.77   15.89
  -1  16   6  -16.49   16.36
   1  16  -6   20.43   13.12
   1  16  -6   -1.53   13.72
  -1  16   6   14.41   15.71
   1 -16  -6  -18.54   15.83
   1  16  -5   11.13   13.85
   1  16  -5   35.77   16.19
  -1  16   5   12.47   12.94
  -1  16   5   29.06   14.02
  -1  16   5   20.09   17.89
  -1  16   5   19.64   14.37
   1  16  -5   14.36   12.98
  -1 -16   5   13.25   13.41
  -1 -16   5   27.20   11.68
   1 -16  -5   24.59   15.85
   1  16  -4    7.90   13.36
  -1  16   4  -13.36   12.04
   1  16  -4   15.77   12.61
   1  16  -4    2.73   11.79
  -1  16   4   18.43   13.25
  -1  16   4   12.67   12.04
   1 -16  -4   19.67   16.12
  -1 -16   4   19.05   13.98
  -1  16   3  266.31   24.57
   1  16  -3  257.58   24.62
  -1  16   3  211.92   21.12
   1  16  -3  318.84   23.82
  -1  16   3  281.19   21.78
   1  16  -3  284.25   27.16
  -1  16   3  302.52   30.11
  -1 -16   3  290.04   20.30
  -1 -16   3  311.93   26.94
   1 -16  -3  323.33   29.75
   1  16  -2  109.07   18.77
   1  16  -2   67.24   13.21
  -1  16   2   76.12   13.03
  -1  16   2   81.47   17.97
  -1  16   2   82.86   15.66
  -1  16   2   59.95   14.16
   1  16  -2   89.47   15.28
   1  16  -2   84.23   15.85
  -1 -16   2   65.47   17.09
  -1 -16   2   89.29   13.68
   1 -16  -2   22.25   16.64
  -1  16   1    9.67   14.54
  -1  16   1    7.06   12.42
   1  16  -1   -2.17   11.92
   1  16  -1   -2.82    9.19
   1  16  -1   -9.65   12.14
  -1  16   1    7.10   14.20
   1  16  -1   -3.72   12.94
  -1  16   1    0.98   11.89
  -1 -16   1    5.22   14.40
  -1 -16   1   -3.64   10.75
   1 -16  -1  -16.32   14.24
   1  16   0   66.48   11.60
  -1  16   0   81.67   15.63
  -1  16   0   77.48   14.22
  -1  16   0   44.79   15.39
   1  16   0   55.46   15.15
   1  16   0   89.99   17.65
  -1  16   0   79.77   14.95
   1  16   0   81.47   16.76
   1 -16   0   53.37   16.68
  -1 -16   0   70.86   16.84
  -1 -16   0   68.52   13.47
  -1  16  -1  172.86   21.20
   1  16   1  148.86   20.72
  -1  16  -1  153.53   19.00
   1  16   1  187.16   21.63
   1  16   1  185.79   16.46
  -1 -16  -1  155.39   20.68
   1 -16   1  162.48   20.88
  -1 -16  -1  171.23   17.51
  -1  16  -2    9.28   12.93
  -1  16  -2    5.16   13.43
   1  16   2   -1.86   13.74
   1  16   2    4.73   14.26
   1  16   2   23.29   10.45
  -1  16  -2    1.91   12.39
   1  16   2   -5.92   12.58
   1 -16   2   -0.04   14.46
  -1 -16  -2    7.94   14.75
   1  16   3  355.28   31.05
  -1  16  -3  319.98   27.77
   1  16   3  276.38   19.87
  -1  16  -3  337.51   26.66
   1  16   3  264.45   27.40
   1  16   3  281.94   20.42
  -1  16  -3  336.37   27.32
  -1 -16  -3  338.59   29.72
   1 -16   3  409.25   27.86
   1  16   4  104.98   19.44
   1  16   4  145.18   21.73
  -1  16  -4   94.65   18.23
  -1  16  -4   82.29   16.22
   1  16   4   90.12   14.94
   1  16   4   81.15   12.93
  -1  16  -4   99.31   16.44
   1 -16   4  109.75   16.48
  -1 -16  -4   91.06   19.51
   1  16   5   40.25   12.02
   1  16   5  128.10   23.25
   1  16   5   79.03   18.80
  -1  16  -5   71.97   16.96
  -1  16  -5   68.31   16.88
   1  16   5   65.06   15.34
   1 -16   5   49.62   15.31
  -1 -16  -5   49.65   18.58
   1 -16   5   58.71   14.99
   1  16   6   13.17   16.25
   1  16   6   14.40   11.50
   1  16   6   23.24   18.74
  -1  16  -6   -4.64   12.87
  -1  16  -6    9.41   15.02
   1  16   6   -5.24   14.08
   1 -16   6    9.51   15.30
  -1 -16  -6    9.11   15.28
   1 -16   6   13.78   11.89
  -1 -16  -6   -7.82   16.54
  -1  16  -7   14.65   14.66
   1  16   7   -6.53   16.98
   1  16   7    3.03   10.93
   1  16   7   13.42   18.04
   1  16   7   31.43   32.89
  -1 -16  -7   24.62   19.60
   1 -16   7   11.42   16.70
  -1 -16  -7   12.78   16.88
   1  16   8   63.23   20.45
  -1  16  -8   56.40   21.56
   1  16   8   63.59   21.39
  -1  16  -8   61.05   18.83
   1  16   8   24.49   19.92
  -1 -16  -8   14.27   19.84
  -1 -16  -8   37.10   19.65
   1 -16   8   63.78   21.69
  -1  17   8   34.80   19.33
  -1  17   8   48.13   20.37
   1  17  -8   23.80   14.88
  -1  17   8   30.98   16.10
  -1  17   8   72.74   23.86
   1  17  -8   62.48   19.89
   1 -17  -8   60.48   22.41
  -1 -17   8   35.37   20.12
   1  17  -7   29.04   13.69
  -1  17   7   -9.95   13.00
   1  17  -7   10.22   16.79
  -1  17   7   -9.36   15.02
  -1  17   7   30.34   17.47
  -1  17   7    4.46   17.09
  -1 -17   7   22.99   16.80
   1 -17  -7   41.66   19.79
   1  17  -6    5.92   14.46
  -1  17   6   14.02   15.95
  -1  17   6  -12.09   16.41
  -1  17   6   28.12   16.12
  -1  17   6   29.78   14.30
   1  17  -6   -6.07   15.04
   1 -17  -6    0.03   16.26
  -1 -17   6   -3.29   13.53
  -1  17   5   70.11   16.16
   1  17  -5   81.50   16.71
   1  17  -5  129.11   19.34
  -1  17   5  101.75   22.50
  -1  17   5   93.64   16.75
   1  17  -5   52.89   18.88
  -1  17   5   70.34   17.69
  -1 -17   5  103.25   15.10
   1 -17  -5   96.22   21.09
  -1 -17   5  123.63   18.29
  -1  17   4  397.66   27.68
   1  17  -4  471.31   30.02
   1  17  -4  416.90   29.78
  -1  17   4  445.57   30.75
   1  17  -4  418.04   33.41
  -1  17   4  487.00   36.13
  -1  17   4  474.68   28.34
  -1 -17   4  426.24   30.96
   1 -17  -4  438.02   34.59
   1  17  -3   21.59   12.25
   1  17  -3   25.23   13.33
   1  17  -3   26.34   15.11
  -1  17   3   25.45   16.71
  -1  17   3    0.48   12.81
  -1  17   3   21.93   11.07
  -1 -17   3   53.86   16.26
   1 -17  -3   28.91   17.69
  -1  17   2   -6.66   12.37
  -1  17   2   -1.90   12.31
  -1  17   2   10.44   10.76
   1  17  -2   12.01   12.76
   1  17  -2   38.45   12.41
   1  17  -2   -3.62   12.75
   1  17  -2    0.29   10.97
  -1  17   2    4.70   15.26
  -1 -17   2   -5.52   14.25
  -1 -17   2    2.59   11.49
   1 -17  -2   24.39   16.85
  -1  17   1   33.66   14.00
   1  17  -1   20.60   10.63
   1  17  -1   11.55   13.40
   1  17  -1   16.92   12.67
  -1  17   1   19.00   13.02
   1  17  -1   16.75   14.16
  -1  17   1  -10.04   13.85
  -1 -17   1  -11.36   14.08
  -1 -17   1   11.03   12.08
   1 -17  -1   13.07   16.35
  -1  17   0   39.36   14.66
   1  17   0   19.97   13.86
   1  17   0   20.94   13.52
  -1  17   0   58.35   17.20
  -1  17   0   73.60   16.38
  -1  17   0   32.83   15.20
   1  17   0   54.03   16.02
   1  17   0   45.41   10.97
  -1 -17   0   49.14   17.85
   1 -17   0   63.96   18.12
  -1 -17   0   49.56   13.66
  -1  17  -1   70.44   15.20
  -1  17  -1  107.58   18.72
   1  17   1   72.86   17.09
   1  17   1   79.12   12.03
   1  17   1   93.60   18.60
  -1  17  -1   81.62   16.80
   1  17   1   80.46   17.61
  -1 -17  -1   84.13   18.47
   1 -17   1  122.91   19.43
  -1  17  -2  192.51   22.19
  -1  17  -2  177.27   21.03
  -1  17  -2  217.60   22.78
   1  17   2  196.33   17.95
   1  17   2  110.40   18.45
   1  17   2  197.06   26.34
   1  17   2  187.82   23.34
  -1 -17  -2  183.97   22.58
   1 -17   2  205.34   22.68
  -1  17  -3  -11.37   12.22
   1  17   3   -9.57   13.88
   1  17   3   -0.67   10.20
   1  17   3    6.41   14.50
  -1  17  -3    2.76   13.01
  -1  17  -3    0.38   12.47
   1 -17   3   12.23   14.42
  -1 -17  -3   24.23   15.99
   1  17   4  162.40   21.31
  -1  17  -4  135.78   20.31
   1  17   4  194.00   17.77
   1  17   4  125.53   23.95
  -1  17  -4  227.08   24.81
  -1  17  -4  173.07   23.72
   1  17   4  130.84   15.06
   1 -17   4  238.58   23.51
  -1 -17  -4  163.50   23.32
   1  17   5   31.51   17.44
   1  17   5   19.96   17.13
  -1  17  -5   34.55   16.84
   1  17   5   46.87   14.38
  -1  17  -5   49.50   16.59
   1  17   5   42.14   12.57
  -1 -17  -5   37.26   18.22
   1 -17   5   37.92   14.08
   1 -17   5   37.83   13.53
   1  17   6   13.41   15.67
   1  17   6   32.22   17.86
  -1  17  -6    8.35   15.99
   1  17   6   29.47   12.17
   1  17   6    3.56   17.31
  -1  17  -6   -9.15   13.48
   1 -17   6   15.04   11.86
  -1 -17  -6  -15.20   17.23
   1  17   7   36.26   14.16
  -1  17  -7   55.88   19.33
   1  17   7   74.57   35.37
   1  17   7   38.51   18.18
   1  17   7   61.09   22.02
  -1  17  -7   16.76   15.85
   1 -17   7   59.66   19.32
  -1 -17  -7   80.49   21.50
  -1 -17  -7   44.12   20.71
   1  17   8   -1.12   18.08
   1  17   8    4.13   12.71
   1  17   8   -7.65   18.85
  -1  17  -8  -31.04   17.34
  -1  17  -8    3.63   16.10
   1  17   8   -1.41   18.70
  -1 -17  -8    4.33   20.00
   1 -17   8   15.84   19.45
  -1 -17  -8    0.13   17.05
   1  18  -8    8.11   13.76
   1  18  -8   10.23   18.08
  -1  18   8   34.11   20.03
  -1  18   8   31.71   22.74
  -1  18   8    3.65   22.29
  -1  18   8   -5.52   14.64
   1 -18  -8   16.52   21.11
  -1 -18   8   19.24   18.71
   1  18  -7   23.45   18.39
  -1  18   7    2.39   17.24
  -1  18   7   -1.98   16.88
   1  18  -7   20.26   13.91
  -1  18   7   29.02   18.92
  -1  18   7    2.86   14.03
   1 -18  -7    0.13   17.39
  -1 -18   7   22.88   20.05
   1  18  -6   -5.29   13.79
  -1  18   6   19.13   15.96
  -1  18   6  -21.65   14.55
  -1  18   6    1.80   17.75
   1  18  -6  -12.18   13.03
  -1  18   6  -23.05   11.78
   1 -18  -6   -8.96   16.71
  -1 -18   6   23.66   15.19
  -1  18   5  101.43   18.66
  -1  18   5   95.88   16.65
   1  18  -5  103.92   20.84
   1  18  -5   97.43   19.49
  -1  18   5  126.17   24.40
  -1  18   5  111.40   19.51
   1  18  -5  101.74   18.86
  -1 -18   5  139.43   17.42
  -1 -18   5  109.14   19.24
   1 -18  -5  111.29   21.61
   1  18  -4   14.88   14.58
   1  18  -4   31.35   14.24
  -1  18   4   13.97   14.95
   1  18  -4   16.90   13.32
  -1  18   4   30.98   18.21
  -1  18   4   17.12   12.54
  -1  18   4   28.60   13.66
   1 -18  -4   33.01   19.05
  -1 -18   4   47.39   16.72
   1  18  -3   28.86   13.01
   1  18  -3   21.12   13.76
  -1  18   3   35.62   14.04
   1  18  -3   32.93   23.22
  -1  18   3   44.11   18.59
  -1  18   3   33.69   11.56
   1  18  -3   11.03   16.45
  -1  18   3    1.13   12.40
  -1 -18   3    5.52   15.21
   1 -18  -3   25.89   18.27
  -1  18   2   91.34   17.17
   1  18  -2  128.37   16.56
  -1  18   2  104.25   20.10
   1  18  -2   97.99   17.70
   1  18  -2   81.78   18.72
   1  18  -2  105.44   16.58
   1 -18  -2   97.78   20.72
  -1 -18   2  128.54   20.58
  -1  18   1  -15.95   14.12
   1  18  -1   -1.80   12.88
  -1  18   1   16.80   13.65
   1  18  -1    1.89    9.96
   1  18  -1   13.23   12.79
   1  18  -1  -11.79   12.24
   1 -18  -1    9.44   15.88
  -1 -18   1   -6.89   15.36
  -1  18   0   33.85   15.60
  -1  18   0    7.35   13.05
   1  18   0   19.74   10.48
   1  18   0   11.52   14.99
   1  18   0    5.59   14.05
   1  18   0    2.56   13.18
  -1  18   0   -7.07   13.44
  -1  18   0   11.35   12.26
   1 -18   0    1.91   16.48
  -1 -18   0   31.12   15.95
   1  18   1   -5.82   13.92
   1  18   1    1.28   13.85
  -1  18  -1    4.84   13.86
  -1  18  -1   13.91   13.43
   1  18   1  -16.20    8.85
   1  18   1   17.73   14.26
  -1  18  -1    4.82   12.33
  -1 -18  -1    3.96   15.75
   1 -18   1   19.14   16.40
  -1  18  -2   76.27   16.23
  -1  18  -2   53.25   16.12
   1  18   2   92.55   12.70
  -1  18  -2   77.17   17.91
   1  18   2   29.59   17.20
   1  18   2   86.46   17.37
  -1 -18  -2   69.17   18.23
   1 -18   2   74.92   17.93
   1  18   3    0.81   16.35
   1  18   3    4.01   11.04
  -1  18  -3   34.70   13.61
  -1  18  -3  -14.45   12.04
   1  18   3   -0.27   14.40
  -1  18  -3   -9.55   12.39
   1 -18   3   -8.80   14.83
  -1 -18  -3    5.74   14.66
   1  18   4   19.46   11.66
   1  18   4    3.14   16.08
   1  18   4    4.40    9.00
  -1  18  -4    0.79   14.58
  -1  18  -4   49.93   17.40
   1  18   4   16.98   16.48
  -1  18  -4   -2.76   14.02
  -1 -18  -4   20.15   17.99
   1 -18   4  -10.46   13.84
   1  18   5  -19.14   17.27
  -1  18  -5   11.84   14.92
   1  18   5   -4.01   15.60
   1  18   5   -6.88   13.74
   1  18   5   22.79   13.51
  -1  18  -5   -1.20   14.39
  -1 -18  -5    2.72   16.43
   1 -18   5   11.36   12.06
   1 -18   5   19.75   13.85
   1  18   6   -1.17   11.53
   1  18   6  -32.87   16.61
  -1  18  -6    9.38   16.02
   1  18   6  -13.05   17.66
  -1  18  -6   -5.53   14.50
   1  18   6   31.53   15.67
  -1 -18  -6  -12.74   17.87
   1 -18   6   -0.83   14.06
   1 -18   6  -11.34   14.50
   1  18   7    5.81   18.62
   1  18   7   15.13   20.45
  -1  18  -7   11.15   15.57
   1  18   7  -16.86   16.05
  -1  18  -7   16.18   18.63
   1  18   7    4.99   12.68
   1 -18   7    9.53   16.26
  -1 -18  -7   17.08   20.92
  -1  19   7  -17.68   16.60
  -1  19   7  -31.50   12.46
  -1  19   7  -21.30   15.71
   1  19  -7   32.05   23.16
   1  19  -7   -5.12   13.25
  -1  19   7    3.38   18.45
   1 -19  -7  -12.48   18.72
  -1 -19   7    6.38   17.44
  -1  19   6    4.22   15.91
  -1  19   6   -3.35   18.71
   1  19  -6   -0.63   15.95
  -1  19   6   60.63   36.65
  -1  19   6   -5.05   12.62
   1  19  -6   11.27   14.55
   1 -19  -6   13.76   18.41
  -1 -19   6   15.24   15.73
   1  19  -5  111.80   21.84
  -1  19   5   95.48   19.56
   1  19  -5  111.05   20.25
  -1  19   5   93.10   17.88
  -1  19   5  104.39   23.36
   1  19  -5  107.60   18.41
  -1  19   5   79.16   16.79
  -1 -19   5   75.01   17.68
   1 -19  -5  108.57   22.34
  -1 -19   5  142.55   20.70
  -1  19   4   -5.04   16.27
  -1  19   4  -18.94    9.73
  -1  19   4    8.57   15.07
   1  19  -4    7.28   13.39
   1  19  -4  -10.59   13.08
   1  19  -4   -0.46   14.99
  -1  19   4    2.36   12.84
  -1 -19   4   -2.44   15.57
   1 -19  -4   23.86   19.02
   1  19  -3  162.17   18.48
   1  19  -3  112.71   20.68
   1  19  -3  110.31   18.73
   1  19  -3  130.67   26.20
  -1  19   3  162.04   20.84
  -1  19   3  130.50   22.90
  -1  19   3  175.11   19.66
  -1  19   3  147.09   16.32
  -1 -19   3  134.50   21.21
   1 -19  -3  173.98   25.22
   1  19  -2  -11.57   14.43
  -1  19   2   12.01   13.35
  -1  19   2   22.93   16.76
  -1  19   2    3.86   13.43
   1  19  -2  -18.35   12.56
   1  19  -2  -18.81   10.63
   1  19  -2    1.65   13.39
   1 -19  -2    5.14   17.13
  -1 -19   2    6.28   15.79
   1  19  -1   18.07   15.94
   1  19  -1   -8.09   12.40
  -1  19   1    2.39   13.28
  -1  19   1   -9.85   11.85
   1  19  -1   -4.37   12.95
  -1  19   1    6.88   15.99
   1  19  -1  -15.09    9.65
  -1 -19   1    8.68   15.79
   1 -19  -1  -15.01   15.26
   1  19   0  184.96   21.87
  -1  19   0  181.81   19.45
   1  19   0  194.72   18.51
  -1  19   0  193.38   21.73
   1  19   0  210.44   24.81
  -1  19   0  138.29   22.33
   1  19   0  160.24   23.00
  -1  19   0  237.05   24.48
   1 -19   0  174.62   23.05
  -1 -19   0  178.75   24.29
  -1  19  -1   47.40   16.52
   1  19   1   82.26   18.45
   1  19   1   55.89   11.74
   1  19   1   45.66   16.90
  -1  19  -1   62.61   17.64
  -1  19  -1   54.14   14.97
   1  19   1   50.02   16.84
  -1  19  -1   74.86   19.75
  -1 -19  -1   51.28   18.88
   1 -19   1   71.22   18.95
   1  19   2   73.09   20.44
  -1  19  -2   66.15   17.57
  -1  19  -2   72.97   17.58
   1  19   2   67.64   17.25
  -1  19  -2   83.46   16.66
   1  19   2   74.99   12.23
  -1 -19  -2   57.48   18.50
   1 -19   2   86.09   18.93
  -1  19  -3  238.05   25.08
  -1  19  -3  228.29   26.04
   1  19   3  217.85   20.13
   1  19   3  193.25   24.76
   1  19   3  228.21   26.89
  -1  19  -3  167.73   22.74
   1 -19   3  244.51   24.82
  -1 -19  -3  199.79   25.67
  -1  19  -4   54.25   18.82
   1  19   4   43.72   17.25
  -1  19  -4   32.60   16.95
   1  19   4   27.96   13.24
   1  19   4   22.03   19.26
  -1  19  -4   22.46   16.95
  -1 -19  -4   19.83   18.08
   1 -19   4   18.10   16.00
   1  19   5   51.40   20.90
   1  19   5   91.23   16.17
   1  19   5   75.87   22.75
   1  19   5   59.22   20.74
  -1  19  -5   94.59   19.20
  -1  19  -5   61.05   18.48
   1 -19   5   64.94   16.88
   1 -19   5  102.48   18.29
  -1 -19  -5   63.59   22.36
  -1  19  -6  -16.12   17.88
  -1  19  -6    8.91   16.14
   1  19   6  -17.07   14.66
   1  19   6   17.62   33.64
   1  19   6   -9.86   10.65
   1  19   6   -0.46   18.03
   1 -19   6   23.91   18.29
  -1 -19  -6   12.58   19.67
   1  19   7    2.31   13.36
  -1  19  -7    7.75   16.45
   1  19   7  -21.34   16.93
   1  19   7   13.62   20.35
   1  19   7  -31.22   17.73
  -1  19  -7    8.02   19.54
  -1 -19  -7    0.02   20.19
   1 -19   7   -6.39   16.58
  -1  20   6   42.99   22.48
  -1  20   6   25.60   17.87
  -1  20   6   23.67   14.50
   1  20  -6   23.62   15.91
  -1  20   6   19.57   17.86
   1  20  -6   27.95   17.24
   1 -20  -6   48.90   23.24
  -1 -20   6   26.96   16.48
   1  20  -5   56.26   20.08
  -1  20   5   85.94   22.70
   1  20  -5   86.29   18.56
  -1  20   5   69.86   18.98
  -1  20   5   60.45   14.77
   1  20  -5  116.72   20.86
  -1  20   5   78.02   17.05
  -1 -20   5   93.28   20.78
   1 -20  -5  104.57   24.37
   1  20  -4    6.86   15.17
   1  20  -4  -15.62   13.20
  -1  20   4   -3.28   14.78
  -1  20   4   -6.09   16.59
  -1  20   4    3.18   15.25
   1  20  -4  -14.19   13.51
  -1  20   4  -13.64   12.06
   1 -20  -4  -15.50   15.81
  -1 -20   4  -34.26   15.04
   1  20  -3   48.10   22.58
  -1  20   3   54.31   20.62
  -1  20   3   56.48   17.13
   1  20  -3   25.66   15.85
   1  20  -3   74.17   19.91
  -1  20   3   93.59   18.28
   1  20  -3   86.44   16.36
   1 -20  -3   51.89   20.27
  -1 -20   3   67.76   19.47
  -1  20   2    4.07   13.52
   1  20  -2   -1.87   13.64
  -1  20   2   18.20   18.66
   1  20  -2   16.85   16.74
   1  20  -2   14.59   12.72
   1  20  -2   14.21   14.57
  -1  20   2   -5.57   13.77
  -1 -20   2   -9.14   16.11
   1 -20  -2   21.70   17.95
   1  20  -1   99.18   19.12
  -1  20   1   92.10   21.28
   1  20  -1  137.48   21.30
   1  20  -1  103.47   14.84
  -1  20   1   69.45   16.09
   1  20  -1   72.16   18.46
  -1  20   1  129.20   18.99
  -1 -20   1  105.77   20.58
   1 -20  -1   83.91   21.08
   1  20   0  124.94   20.01
  -1  20   0   86.39   19.42
  -1  20   0  117.10   17.28
  -1  20   0   91.30   18.71
   1  20   0   94.80   18.76
   1  20   0  110.89   19.90
   1  20   0   98.29   14.18
  -1  20   0   87.00   19.25
  -1 -20   0   87.60   21.07
   1 -20   0  113.97   22.57
   1  20   1   30.26   17.24
  -1  20  -1    3.52   12.92
  -1  20  -1   -9.83   14.32
   1  20   1   11.29   10.14
   1  20   1  -12.87   15.19
  -1  20  -1   51.10   21.34
  -1  20  -1   11.57   16.02
   1  20   1  -11.72   14.72
  -1 -20  -1    3.88   17.61
   1 -20   1    4.47   17.18
  -1  20  -2   28.72   14.14
  -1  20  -2    5.46   16.40
   1  20   2    3.99   15.95
  -1  20  -2   13.72   16.37
   1  20   2    8.51   17.93
  -1 -20  -2   14.62   16.36
   1 -20   2   -2.39   16.49
   1  20   3  -10.75   15.24
   1  20   3   14.35   10.98
  -1  20  -3   32.01   17.79
  -1  20  -3   -8.19   14.68
  -1  20  -3    0.09   12.90
   1  20   3   36.45   18.14
   1 -20   3    6.82   16.17
  -1 -20  -3   36.20   32.28
  -1  20  -4   -3.53   15.10
   1  20   4   -0.50   16.36
   1  20   4   -8.75   17.22
   1  20   4    3.71   12.42
  -1  20  -4   -0.76   16.74
   1 -20   4   10.91   16.66
  -1 -20  -4    5.82   17.55
   1  20   5    7.41   17.61
  -1  20  -5   -6.64   14.72
  -1  20  -5   11.38   15.71
   1  20   5  -19.48   18.83
   1  20   5   20.74   18.06
  -1 -20  -5   27.81   20.41
   1 -20   5   -7.41   18.91
   1 -20   5   -4.03   14.92
   1  20   6  -21.70   16.17
  -1  20  -6  -18.21   16.85
   1  20   6    2.20   20.13
   1  20   6   18.99   16.04
   1  20   6   -1.78   11.38
  -1  20  -6    5.60   16.96
   1 -20   6   -9.84   14.85
  -1 -20  -6    2.92   20.05
  -1  21   6   19.45   18.41
   1  21  -6   71.49   18.09
   1  21  -6   53.86   19.50
  -1  21   6   23.77   23.06
  -1  21   6   31.03   15.10
  -1  21   6   40.93   18.52
   1 -21  -6   31.41   21.47
  -1 -21   6   56.83   19.23
   1  21  -5    1.68   15.58
   1  21  -5  -11.86   14.07
   1  21  -5  -21.40   16.49
  -1  21   5   18.87   18.70
  -1  21   5  -10.92   16.30
  -1  21   5   18.56   17.45
  -1  21   5   -3.88   14.67
   1 -21  -5   29.53   22.34
  -1 -21   5   33.25   18.09
   1  21  -4   28.20   18.53
   1  21  -4   10.58   15.56
  -1  21   4   -1.01   15.34
   1  21  -4   21.49   15.47
   1  21  -4  -10.14   14.04
  -1  21   4   22.69   14.20
  -1  21   4   26.58   20.72
  -1  21   4   21.09   16.58
  -1 -21   4  -10.61   16.62
   1 -21  -4   -5.22   17.76
   1  21  -3   17.85   21.24
  -1  21   3   60.78   17.79
  -1  21   3   31.43   16.79
   1  21  -3   12.16   14.03
   1  21  -3   25.24   17.44
  -1  21   3    9.10   17.99
   1  21  -3    0.01   22.94
   1 -21  -3   13.92   18.64
  -1 -21   3   66.84   20.53
   1  21  -2  127.53   17.30
  -1  21   2   86.76   21.72
   1  21  -2   79.29   20.00
  -1  21   2  111.24   18.45
  -1  21   2   91.03   19.35
   1  21  -2   91.56   26.48
   1  21  -2   94.63   20.66
  -1 -21   2  105.76   22.28
  -1  21   1   23.82   16.03
  -1  21   1   13.36   18.41
   1  21  -1   28.47   16.40
   1  21  -1   31.97   16.61
   1  21  -1    7.79   15.89
   1  21  -1   24.65   12.11
  -1  21   1   32.88   15.94
   1 -21  -1   12.22   18.25
  -1 -21   1   47.76   19.83
  -1  21   0  -37.19   17.41
   1  21   0   -0.67   15.61
  -1  21   0    1.93   15.30
   1  21   0   46.25   17.53
   1  21   0   27.64   11.58
  -1  21   0   25.38   15.12
   1  21   0   31.02   16.99
  -1  21   0   32.92   19.11
   1 -21   0   38.05   18.94
  -1 -21   0   16.99   17.14
  -1  21  -1  155.03   20.33
  -1  21  -1  157.72   24.56
   1  21   1  176.05   16.55
   1  21   1  179.82   26.00
   1  21   1  141.23   22.28
  -1  21  -1  167.20   24.17
   1  21   1  169.04   25.02
  -1  21  -1  135.78   23.66
   1 -21   1  148.62   24.35
  -1 -21  -1  195.37   26.21
   1  21   2   18.14   19.46
  -1  21  -2   -7.79   16.00
  -1  21  -2  -17.26   12.59
  -1  21  -2   10.90   17.17
  -1  21  -2   28.55   18.51
   1  21   2   -1.60   15.37
   1 -21   2   -8.88   17.20
  -1 -21  -2   19.73   19.48
   1  21   3   -6.90   15.42
   1  21   3   -0.43   17.44
  -1  21  -3    2.67   15.48
  -1  21  -3   18.40   16.87
  -1 -21  -3   10.46   18.60
   1 -21   3  -21.18   16.10
  -1  21  -4   44.16   18.55
   1  21   4   55.84   20.23
  -1  21  -4   64.11   20.83
  -1  21  -4   54.76   18.50
   1  21   4   44.72   21.02
  -1 -21  -4   61.11   22.40
   1 -21   4   86.61   20.88
   1  21   5   85.39   25.54
   1  21   5   90.88   24.00
  -1  21  -5   86.68   20.83
   1  21   5   54.67   20.78
  -1  21  -5   87.99   21.42
   1 -21   5  135.30   21.34
  -1 -21  -5   82.98   23.81
  -1  21  -6   61.53   19.61
   1  21   6   29.36   24.11
   1  21   6   34.74   12.31
  -1  21  -6   43.20   21.17
   1  21   6   63.60   17.97
   1  21   6   35.56   20.71
   1 -21   6   27.11   18.79
  -1 -21  -6   31.95   22.50
   1 -21   6   43.50   16.68
  -1  22   5  -16.14   17.08
  -1  22   5   40.72   19.08
   1  22  -5    3.68   15.21
   1  22  -5  -25.27   19.44
   1  22  -5   24.25   17.16
  -1  22   5   -2.94   15.68
  -1  22   5    4.85   19.48
   1  22  -5  -15.90   16.87
  -1 -22   5   -5.93   18.25
   1 -22  -5   -4.69   19.97
   1  22  -4   -3.84   15.10
  -1  22   4  -11.77   12.65
   1  22  -4   26.30   19.67
  -1  22   4  -14.75   15.75
  -1  22   4   14.99   19.51
   1  22  -4    8.04   15.84
   1  22  -4   18.98   17.59
  -1  22   4   -4.73   15.80
   1 -22  -4    8.80   19.98
  -1 -22   4   16.87   19.38
  -1  22   3   27.14   16.53
   1  22  -3   37.71   17.70
  -1  22   3   44.19   17.68
   1  22  -3   30.18   27.94
   1  22  -3   40.16   15.01
   1  22  -3   26.45   20.02
  -1  22   3   30.71   21.14
   1 -22  -3   30.38   19.36
  -1 -22   3   32.67   20.20
  -1  22   2  144.64   20.39
   1  22  -2  180.18   19.52
  -1  22   2  141.23   22.05
  -1  22   2  168.15   25.93
   1  22  -2  144.77   23.33
   1 -22  -2  215.45   30.37
  -1 -22   2  184.60   26.38
   1  22  -1   22.90   18.04
  -1  22   1   24.39   20.06
  -1  22   1   25.83   15.13
  -1  22   1   44.99   17.83
   1  22  -1   14.95   17.18
   1  22  -1   25.61   17.79
  -1 -22   1   47.30   20.20
   1 -22  -1   24.20   20.45
   1  22   0   70.16   19.38
  -1  22   0   74.00   17.65
   1  22   0   77.96   13.60
   1  22   0   35.51   19.23
  -1  22   0   64.27   20.50
  -1  22   0   79.93   20.09
   1  22   0  100.99   21.59
   1 -22   0   93.87   23.24
  -1  22  -1    7.94   16.37
   1  22   1  -10.35   19.95
   1  22   1    2.28   10.52
  -1  22  -1   32.36   17.96
  -1  22  -1  -11.68   15.26
   1  22   1   -4.68   15.79
  -1  22  -1   -5.76   14.47
   1  22   1  -20.02   15.41
   1 -22   1   26.00   19.46
  -1 -22  -1   73.68   21.71
  -1  22  -2   27.82   28.68
  -1  22  -2   62.48   21.28
  -1  22  -2   47.31   17.05
   1  22   2   49.83   20.93
  -1  22  -2   36.62   19.47
   1  22   2   30.68   17.17
   1 -22   2   59.56   21.10
  -1 -22  -2   25.78   20.56
   1  22   3   19.68   19.77
   1  22   3   34.37   19.25
  -1  22  -3   30.67   21.88
  -1  22  -3   21.18   17.91
  -1  22  -3    5.03   16.45
   1 -22   3   57.63   20.57
  -1 -22  -3   10.41   19.27
   1  22   4   43.90   21.40
   1  22   4   27.10   19.48
  -1  22  -4   37.71   19.97
  -1  22  -4   32.85   18.00
  -1  22  -4   37.77   18.82
   1 -22   4   17.11   18.34
  -1 -22  -4   12.79   20.52
  -1  22  -5   26.30   18.36
   1  22   5   16.12   20.87
  -1  22  -5    2.98   19.99
   1  22   5  -17.24   18.10
  -1 -22  -5  -16.25   20.60
   1 -22   5   37.99   19.25
   1  23  -4   22.54   19.98
   1  23  -4   36.02   17.19
   1  23  -4    7.17   17.01
  -1  23   4   31.04   22.15
  -1  23   4   46.57   18.17
   1  23  -4   27.25   22.46
  -1  23   4   10.57   17.90
   1 -23  -4    8.16   19.95
  -1 -23   4   38.62   21.45
  -1  23   3    4.15   19.08
   1  23  -3   -4.96   27.29
  -1  23   3   -4.01   15.39
   1  23  -3    1.14   19.45
   1  23  -3  -16.36   12.97
  -1  23   3    3.29   16.99
   1  23  -3  -17.74   15.11
   1 -23  -3    0.16   19.71
  -1 -23   3    1.76   19.83
  -1  23   2    9.47   16.67
  -1  23   2   -8.26   19.70
  -1  23   2   -1.66   14.76
   1  23  -2    1.41   18.36
   1  23  -2   -5.76   12.58
   1  23  -2   19.07   17.56
   1 -23  -2    7.54   18.52
  -1  23   1   16.56   19.26
  -1  23   1   -6.22   13.83
   1  23  -1    5.62   14.01
   1  23  -1   11.22   20.09
   1  23  -1   -3.05   17.73
   1  23  -1    2.83   16.93
  -1  23   1  -10.05   15.21
  -1 -23   1  -21.27   17.92
   1 -23  -1   38.75   21.16
  -1  23   0  144.25   20.14
   1  23   0   89.75   14.63
  -1  23   0   79.70   22.57
  -1  23   0   90.53   21.58
   1  23   0   99.17   27.49
   1  23   0   85.27   25.78
   1  23   0  173.26   38.55
   1 -23   0   83.66   23.83
  -1 -23   0  104.37   24.63
   1  23   1   30.33   24.07
  -1  23  -1    4.82   15.40
  -1  23  -1    4.18   28.62
  -1  23  -1   -9.35   16.98
  -1 -23  -1   -0.08   19.97
   1 -23   1   -5.96   22.15
   1  23   2   44.73   21.00
  -1  23  -2   10.97   18.53
   1  23   2   20.83   19.31
  -1  23  -2  -18.07   14.66
  -1  23  -2    4.70   17.69
   1 -23   2   64.51   22.59
  -1 -23  -2    7.52   20.50
  -1  23  -3  -11.01   14.50
   1  23   3   10.17   19.44
  -1  23  -3   -2.43   17.33
   1  23   3   -5.85   16.65
  -1  23  -3   -0.17   17.88
   1 -23   3   -2.01   18.60
  -1 -23  -3   29.42   20.32
   1  23   4    3.76   17.24
  -1  23  -4   20.01   18.06
   1  23   4   10.77   20.14
  -1  23  -4   10.16   20.80
  -1  23  -4   25.38   19.14
  -1 -23  -4   25.22   21.54
   1 -23   4   11.52   19.66
   1  24  -3   30.27   20.82
  -1  24   3  -11.77   20.06
   1  24  -3    0.49   17.10
  -1  24   3    6.35   16.03
   1  24  -3    3.26   14.38
   1 -24  -3  -17.12   19.19
  -1 -24   3   -0.37   20.49
   1  24  -2   48.36   21.03
  -1  24   2    1.86   20.58
   1  24  -2   19.01   13.86
  -1  24   2    1.51   15.88
  -1  24   2   28.71   18.08
   1  24  -2   39.88   19.45
   1 -24  -2   31.44   23.41
  -1 -24   2   25.79   22.76
   1  24  -1  264.72   31.88
   1  24  -1  226.65   22.26
   1  24  -1  207.44   29.72
  -1  24   1  274.86   30.81
  -1  24   1  258.95   25.89
   1 -24  -1  229.85   31.15
  -1 -24   1  254.71   31.07
  -1  24   0   24.84   20.10
   1  24   0   36.35   19.84
   1  24   0   -1.56   10.95
   1  24   0   -4.07   17.77
  -1  24   0   -5.16   15.03
   1 -24   0   -7.52   19.77
  -1 -24   0  -21.64   19.94
  -1  24  -1   73.59   22.90
  -1  24  -1   87.82   21.15
  -1  24  -1   92.45   18.90
   1  24   1   71.25   22.46
   1  24   1   67.78   23.11
  -1 -24  -1   99.87   25.23
   1 -24   1   82.80   24.03
   1  24   2   22.90   21.26
  -1  24  -2   30.77   20.97
  -1  24  -2   53.93   18.59
   1  24   2   81.61   22.16
  -1  24  -2   44.78   21.18
   1 -24   2   38.89   22.71
  -1 -24  -2   35.65   22.49
  -1  24  -3    1.36   19.92
   1  24   3   25.89   19.67
  -1  24  -3   -8.81   16.44
   1  24   3   -7.18   20.04
  -1  24  -3    1.99   17.84
   1 -24   3   33.59   22.10
  -1 -24  -3   32.68   22.27
  -1  25   1   39.02   22.20
   1  25  -1   53.45   23.56
  -1  25   1   42.25   18.11
   1  25  -1   35.07   13.81
  -1  25   1   66.54   21.35
   1  25  -1    8.27   20.43
   1 -25  -1   63.23   25.37
  -1 -25   1   70.50   24.26
  -1  25   0   55.77   18.84
   1  25   0  104.48   25.70
   1  25   0   60.34   22.21
  -1  25   0   60.13   24.89
  -1  25   0  101.37   23.85
   1 -25   0   25.88   24.67
  -1 -25   0   70.72   25.02
  -1  25  -1   11.65   16.38
  -1  25  -1    6.49   19.52
   1  25   1   74.63   24.17
   1  25   1   17.65   19.79
  -1  25  -1   33.47   21.50
   1 -25   1    5.06   22.84
  -1 -25  -1   35.10   24.38
   2   0 -11   -1.09   12.69
   2   0 -11   13.46   16.30
  -2   0  11  -26.27   18.69
   2   0 -11   -4.69   11.98
   2   0 -10   46.94   17.35
  -2   0  10  120.14   24.43
   2   0 -10   89.33   16.13
   2   0 -10  111.86   16.23
   2   0  -9   25.36   15.57
  -2   0   9    4.33    9.11
   2   0  -9    4.34   11.15
  -2   0   9  -18.22   13.92
   2   0  -9   -0.97    9.70
  -2   0   8   68.48   18.66
   2   0  -8   81.20   14.25
   2   0  -8   76.53   14.19
  -2   0   8   74.51   12.83
   2   0  -8   59.97   17.01
  -2   0   7    3.75   13.28
   2   0  -7    0.78    9.36
   2   0  -7   -5.89   12.18
   2   0  -7    1.93    9.14
  -2   0   6   57.68   22.40
   2   0  -6   56.39   10.93
   2   0  -6   65.76   10.49
   2   0  -6   58.37   13.76
  -2   0   6   57.49    9.57
   2   0  -5   -1.01    9.11
   2   0  -5   -5.09    6.73
   2   0  -5   -5.66    6.27
   2   0  -5   -5.44    6.57
  -2   0   5   -6.05    9.33
  -2   0   5   -6.27    5.46
   2   0  -4   43.07    7.63
  -2   0   4   17.79    9.20
   2   0  -4   29.13    6.92
  -2   0   4   24.37    6.43
  -2   0   4   41.17    6.64
   2   0  -4   37.82    9.62
   2   0  -4   29.91    7.41
  -2   0   3   -0.92    5.63
   2   0  -3    0.05    5.14
   2   0  -3   -0.21    5.27
   2   0  -3  -11.14    5.62
   2   0  -3    6.22    6.31
  -2   0   3    0.27    4.65
  -2   0   3   -7.53    7.00
  -2   0   3   -2.53    5.64
  -2   0   2 4759.14  165.22
  -2   0   2 4598.27  166.47
   2   0  -2 4830.10  167.56
   2   0  -2 4659.58  166.59
  -2   0   2 4680.83  165.20
  -2   0   2 4741.69  166.05
  -2   0   2 4694.69  167.28
   2   0  -1   -2.82    4.23
   2   0  -1    1.60    3.09
  -2   0   1    0.87    2.65
  -2   0   1   -1.23    4.02
   2   0  -1    1.84    3.12
  -2   0   1    3.05    2.68
   2   0  -1   -1.47    4.75
  -2   0   1    6.43    4.09
   2   0   0   52.58    5.27
  -2   0   0   50.71    4.60
  -2   0   0   64.81    6.41
   2   0   0   44.65    5.64
  -2   0   0   46.16    5.03
  -2   0   0   51.16    5.39
  -2   0   0   37.40    4.62
   2   0   0   37.18    5.23
   2   0   0   41.77    4.83
   2   0   1   -4.78    4.82
  -2   0  -1   10.53    5.88
   2   0   1    4.52    6.87
  -2   0  -1    0.76    5.33
  -2   0  -1    0.17    4.36
  -2   0  -1    7.02    6.19
   2   0   1    7.94    6.27
  -2   0  -1   -0.78    5.51
   2   0   1    1.45    4.75
  -2   0  -1    1.75    4.78
   2   0   1    3.98    5.62
   2   0   1    0.78    3.79
   2   0   2 1132.56   45.21
  -2   0  -2 1156.29   44.98
  -2   0  -2 1117.10   44.47
   2   0   2 1139.07   44.07
   2   0   2 1128.10   45.06
  -2   0  -2 1161.06   42.32
  -2   0  -2 1136.50   44.91
   2   0   2 1116.73   44.72
  -2   0  -2 1187.03   44.43
  -2   0  -2 1113.22   42.00
   2   0   2 1147.39   42.26
   2   0   3    9.38    7.82
  -2   0  -3   -1.04    7.30
   2   0   3    8.20    8.46
  -2   0  -3   -6.89    7.23
  -2   0  -3   -1.90    7.00
  -2   0  -3   -2.47    5.23
   2   0   3   -7.19    6.72
  -2   0  -4  392.55   23.00
  -2   0  -4  385.75   22.98
  -2   0  -4  412.04   17.38
  -2   0  -4  425.84   22.90
   2   0   4  381.25   23.12
   2   0   4  390.48   24.57
  -2   0  -5   -5.32    7.91
   2   0   5   -1.32    9.19
  -2   0  -5   14.45    9.80
   2   0   5   -6.44   11.37
  -2   0  -5    2.08   11.81
  -2   0  -6  245.54   23.22
  -2   0  -6  277.61   21.87
   2   0   6  261.28   22.52
  -2   0  -6  253.82   22.65
   2   0   6  293.63   26.13
   2   0   7   25.08   15.98
  -2   0  -7   14.04   11.12
  -2   0  -7  -10.35   11.55
  -2   0  -7    2.20   12.96
  -2   0  -8   63.61   14.09
  -2   0  -8   80.21   18.87
   2   0   8   51.47   27.14
  -2   0  -8   46.51   15.48
   2   0   8   37.76   19.41
   2   0   9   30.08   18.32
  -2   0  -9  -17.96   13.05
  -2   0  -9   -9.86   14.90
   2   0   9  -25.90   10.54
  -2   0  -9    3.97   12.42
   2   0  10   79.48   19.42
   2   0  10  105.81   24.97
  -2   0 -10   27.12   14.98
  -2   0 -10   78.14   21.39
  -2   0 -10   50.53   21.12
   2   1 -11   -8.40   11.18
   2   1 -11   18.23   13.17
   2   1 -11   -8.63   17.24
  -2   1  11    4.53   20.66
   2  -1 -11   17.10   13.27
   2  -1 -11    0.18   19.25
  -2  -1  11   -1.71   20.13
   2  -1 -11    1.90   13.22
   2   1 -10   24.53   17.08
  -2   1  10   22.30   18.05
   2   1 -10   22.73   13.20
   2   1 -10   26.96   12.62
  -2   1  10   28.12   19.67
   2  -1 -10   30.60   14.17
   2  -1 -10   22.42   12.07
  -2  -1  10   26.39   18.98
   2  -1 -10   45.13   19.48
  -2   1   9   23.64   10.86
   2   1  -9   14.44   11.38
  -2   1   9    1.42   16.40
   2   1  -9   17.44   15.14
   2   1  -9    6.89   10.18
   2  -1  -9   16.77   11.70
   2  -1  -9   20.86   14.91
  -2  -1   9   28.14   11.91
   2  -1  -9   13.54   11.75
  -2  -1   9   22.30   17.13
  -2   1   8  215.22   29.45
   2   1  -8  184.71   19.99
  -2   1   8  256.25   27.15
   2   1  -8  238.17   25.33
   2   1  -8  214.13   19.49
  -2  -1   8  199.63   18.02
  -2  -1   8  281.95   27.41
   2  -1  -8  208.50   23.72
   2  -1  -8  202.67   20.27
   2  -1  -8  203.78   19.98
   2   1  -7   19.42   12.96
   2   1  -7    6.81    9.59
  -2   1   7    0.32   14.07
  -2   1   7   -3.30    7.88
   2   1  -7   -2.14    8.80
  -2  -1   7    7.97   14.19
   2  -1  -7   17.97   13.15
   2  -1  -7   -4.05    8.97
  -2  -1   7   -4.73    7.45
   2  -1  -7   12.63   10.40
   2   1  -6  371.28   21.31
   2   1  -6  367.08   21.14
  -2   1   6  368.30   21.11
   2   1  -6  363.57   25.69
  -2   1   6  340.15   30.74
   2  -1  -6  388.15   25.71
  -2  -1   6  359.71   21.41
   2  -1  -6  374.95   20.20
   2  -1  -6  367.86   22.09
   2  -1  -6  364.85   21.87
  -2  -1   6  339.87   25.36
   2   1  -5   10.01    9.21
   2   1  -5    0.07    6.95
  -2   1   5   -1.41    6.09
  -2   1   5   -9.62    8.90
  -2   1   5   -0.34    5.83
   2   1  -5    0.90    6.39
   2   1  -5   -4.73    5.94
   2  -1  -5    5.94    7.11
   2  -1  -5    5.34    9.07
  -2  -1   5    5.21    6.03
   2  -1  -5   -5.74    6.54
   2  -1  -5    7.38    6.94
  -2  -1   5  -12.84    9.51
   2   1  -4  345.13   21.21
  -2   1   4  332.26   17.83
   2   1  -4  337.52   17.14
  -2   1   4  349.84   17.62
   2   1  -4  348.05   17.39
  -2   1   4  357.71   19.95
   2   1  -4  373.98   17.37
  -2  -1   4  383.57   20.57
   2  -1  -4  367.75   18.41
   2  -1  -4  369.85   18.58
  -2  -1   4  333.21   16.54
  -2  -1   4  363.86   16.76
   2  -1  -4  352.57   21.76
   2   1  -3  554.12   25.80
   2   1  -3  544.63   22.02
  -2   1   3  534.07   24.06
   2   1  -3  557.06   22.22
   2   1  -3  537.21   23.34
  -2   1   3  540.45   23.01
  -2   1   3  520.74   23.47
   2  -1  -3  564.04   24.07
  -2  -1   3  568.90   24.78
   2  -1  -3  543.94   23.58
   2  -1  -3  562.71   25.90
  -2  -1   3  536.16   24.09
  -2  -1   3  545.17   21.76
   2  -1  -3  561.05   23.19
   2   1  -2  100.55    9.29
   2   1  -2  111.14    9.17
  -2   1   2   97.51    9.38
  -2   1   2   84.37    8.72
   2   1  -2   84.04    9.06
  -2   1   2   84.24    8.32
  -2   1   2  124.93   10.85
  -2  -1   2   81.61    8.71
  -2  -1   2   94.11    9.49
   2  -1  -2   89.86    9.91
   2  -1  -2  115.39    8.71
   2  -1  -2   95.45    9.41
  -2  -1   2   92.80    8.50
  -2   1   1  896.09   34.88
   2   1  -1  910.91   34.66
   2   1  -1  905.40   35.03
  -2   1   1  922.62   34.95
  -2   1   1  934.41   35.27
   2   1  -1  957.97   34.28
  -2   1   1  917.45   33.94
  -2  -1   1  934.47   34.41
   2  -1  -1  927.89   35.24
  -2  -1   1  873.14   34.53
  -2  -1   1  925.64   34.03
   2  -1  -1  923.90   34.04
   2   1   0    3.51    3.49
  -2   1   0    4.27    3.08
  -2   1   0    6.08    4.11
   2   1   0    8.20    5.05
   2   1   0    9.16    4.64
   2   1   0    4.35    3.48
  -2   1   0   10.23    3.90
   2   1   0    3.64    3.74
  -2   1   0    8.04    4.01
  -2  -1   0    9.37    4.49
   2  -1   0   -0.03    4.00
  -2  -1   0   15.77    4.07
  -2  -1   0   10.72    3.82
   2  -1   0    8.02    4.16
   2  -1   0    7.57    3.59
  -2  -1   0   13.07    3.62
   2  -1   0    8.22    4.80
  -2  -1   0    3.79    3.59
   2   1   1  461.45   19.69
   2   1   1  466.19   20.92
  -2   1  -1  421.40   20.08
   2   1   1  454.91   21.06
  -2   1  -1  474.15   20.83
   2   1   1  473.01   18.07
  -2   1  -1  488.71   20.73
  -2   1  -1  476.14   18.83
   2   1   1  466.82   19.07
  -2   1  -1  450.52   18.88
   2   1   1  456.37   20.74
  -2  -1  -1  475.31   20.64
  -2  -1  -1  475.38   19.46
   2  -1   1  467.58   20.42
   2  -1   1  426.60   19.01
  -2  -1  -1  466.35   18.57
   2  -1   1  445.84   20.73
  -2  -1  -1  448.64   20.53
   2  -1   1  427.39   21.56
  -2  -1  -1  433.78   19.26
   2  -1   1  434.46   21.00
   2   1   2  598.45   26.77
  -2   1  -2  589.96   23.57
  -2   1  -2  621.12   26.81
   2   1   2  588.94   27.12
  -2   1  -2  572.18   26.11
   2   1   2  611.71   27.49
  -2   1  -2  628.14   26.71
   2   1   2  577.90   23.60
  -2   1  -2  564.85   26.64
   2   1   2  607.98   25.31
  -2  -1  -2  602.12   23.82
  -2  -1  -2  582.03   26.56
   2  -1   2  584.34   26.97
   2  -1   2  577.25   23.60
  -2  -1  -2  588.14   23.97
  -2  -1  -2  580.98   26.75
  -2  -1  -2  603.08   25.53
  -2  -1  -2  596.87   26.56
   2  -1   2  598.34   25.87
  -2  -1  -2  585.90   24.33
   2  -1   2  571.48   27.14
   2   1   3  670.95   30.13
   2   1   3  649.02   29.35
  -2   1  -3  638.52   29.18
  -2   1  -3  628.64   29.16
  -2   1  -3  662.96   29.44
  -2   1  -3  642.23   25.37
   2   1   3  653.66   30.32
   2  -1   3  611.87   31.40
  -2  -1  -3  623.09   29.47
   2  -1   3  664.66   30.89
  -2  -1  -3  656.14   28.74
  -2  -1  -3  621.93   29.29
  -2  -1  -3  631.40   26.04
   2  -1   3  658.61   30.43
  -2  -1  -3  652.26   25.95
  -2   1  -4  289.28   19.18
   2   1   4  284.78   19.59
  -2   1  -4  250.38   19.01
   2   1   4  263.01   20.58
  -2   1  -4  260.68   18.31
  -2  -1  -4  242.03   13.58
   2  -1   4  291.28   21.17
  -2  -1  -4  277.20   19.10
  -2  -1  -4  272.54   19.07
  -2  -1  -4  231.82   18.39
   2   1   5   69.39   12.33
  -2   1  -5   65.04   12.71
  -2   1  -5   59.06   12.14
  -2   1  -5   67.50   11.17
   2   1   5   57.12   14.08
  -2  -1  -5   45.56   10.19
   2  -1   5   65.60   14.81
  -2  -1  -5   61.21   12.60
  -2  -1  -5   55.25   14.39
  -2   1  -6   34.12   12.76
   2   1   6   34.93   11.97
  -2   1  -6   28.57   11.02
  -2   1  -6   51.25   12.62
   2   1   6   78.87   16.75
   2  -1   6   59.97   17.36
  -2  -1  -6   43.82   12.55
  -2  -1  -6   57.47   12.49
  -2  -1  -6   33.88   11.25
   2  -1   6   74.75   15.28
   2   1   7   34.22   13.63
  -2   1  -7   28.05   13.17
  -2   1  -7   24.98   14.57
   2   1   7   16.03   15.76
  -2   1  -7   31.66   12.58
  -2  -1  -7    0.67   13.17
  -2  -1  -7   35.28   12.58
   2  -1   7   36.95   13.64
  -2  -1  -7   18.59   12.59
   2  -1   7   16.46   16.94
  -2   1  -8    7.74   14.01
  -2   1  -8    1.50   12.30
  -2   1  -8    1.25   10.65
   2   1   8   10.90   12.68
   2   1   8    4.83   16.66
  -2  -1  -8   -2.21   14.67
   2  -1   8  -17.11   14.77
  -2  -1  -8    4.38   14.26
  -2  -1  -8    5.80   11.11
   2  -1   8    5.01   11.25
  -2   1  -9   19.35   11.63
  -2   1  -9   19.09   16.68
   2   1   9  -11.27   16.42
   2   1   9   -8.68   13.44
  -2   1  -9  -15.56   14.11
  -2  -1  -9   -2.01   11.82
  -2  -1  -9   12.01   14.88
  -2  -1  -9  -10.54   14.07
   2  -1   9  -11.52   15.67
   2  -1   9   -1.32   12.42
  -2   1 -10   28.83   17.72
  -2   1 -10   28.10   13.67
   2   1  10   31.37   21.15
   2   1  10   34.55   21.43
  -2   1 -10    0.49   15.60
   2  -1  10   42.28   22.94
  -2  -1 -10    9.53   15.63
  -2  -1 -10   20.65   17.15
  -2  -1 -10    8.07   17.24
   2  -1  10   34.80   15.45
  -2   2  11   10.70   20.11
   2   2 -11   37.63   20.14
   2   2 -11    9.81   12.35
   2   2 -11   14.12   12.03
  -2  -2  11   37.54   23.68
   2  -2 -11    9.08   12.60
   2  -2 -11   25.57   14.99
   2  -2 -11    6.62   17.85
   2   2 -10   10.14   10.75
   2   2 -10   22.15   12.70
  -2   2  10   23.06   18.73
   2   2 -10   12.49   16.06
  -2   2  10   21.56   12.63
   2  -2 -10    2.60   12.42
   2  -2 -10   39.31   19.56
  -2  -2  10   25.77   20.13
   2  -2 -10   16.70   12.36
   2   2  -9   97.46   14.53
   2   2  -9   67.09   14.48
  -2   2   9   82.33   21.28
   2   2  -9  105.38   20.11
   2  -2  -9   83.36   20.03
   2  -2  -9   79.77   14.74
  -2  -2   9   67.55   20.16
   2  -2  -9   76.10   15.65
  -2   2   8   20.96   10.32
   2   2  -8    3.10    9.65
   2   2  -8  -15.27   12.61
   2   2  -8  -12.37    9.59
  -2   2   8   31.65   17.58
   2  -2  -8    1.88   12.79
  -2  -2   8   -7.46    7.46
  -2  -2   8   21.47   16.07
   2  -2  -8   -3.81    9.48
   2  -2  -8    0.52   10.97
  -2   2   7   37.66   10.75
   2   2  -7   28.64   11.22
   2   2  -7   27.63    9.77
  -2   2   7   33.47   14.99
   2   2  -7   17.89   13.60
  -2  -2   7   29.29    8.86
  -2  -2   7   56.99   15.91
   2  -2  -7   29.33   10.27
   2  -2  -7   19.78   10.21
   2  -2  -7   13.83   11.18
   2  -2  -7   31.24   11.19
  -2   2   6   -7.19   12.11
   2   2  -6    1.84    8.39
  -2   2   6   18.55    8.57
   2   2  -6    2.11    7.44
   2   2  -6   16.29   10.83
  -2  -2   6   13.23    6.99
   2  -2  -6   12.17    9.04
  -2  -2   6   11.82   11.27
   2  -2  -6    6.35    9.24
   2  -2  -6   10.15    8.76
  -2   2   5  349.10   22.28
   2   2  -5  354.73   22.30
   2   2  -5  357.92   18.21
   2   2  -5  304.38   18.39
  -2   2   5  319.48   19.06
  -2  -2   5  350.86   17.35
  -2  -2   5  326.51   21.91
   2  -2  -5  347.40   20.18
   2  -2  -5  339.16   19.77
   2  -2  -5  294.09   18.80
   2   2  -4  199.22   12.25
  -2   2   4  196.14   13.79
  -2   2   4  159.39   13.24
  -2   2   4  197.31   15.16
   2   2  -4  190.77   16.36
   2   2  -4  189.24   12.11
   2  -2  -4  199.89   14.13
   2  -2  -4  205.94   14.51
   2  -2  -4  203.41   14.20
   2  -2  -4  222.14   16.89
  -2  -2   4  190.34   16.98
  -2  -2   4  172.66   11.09
  -2  -2   4  193.93   15.87
   2   2  -3  812.35   31.52
  -2   2   3  773.72   32.40
  -2   2   3  777.57   32.05
  -2   2   3  781.25   32.09
   2   2  -3  805.59   33.90
   2  -2  -3  790.03   31.76
   2  -2  -3  810.24   32.38
   2  -2  -3  796.42   32.26
   2  -2  -3  788.94   34.17
   2  -2  -3  838.23   33.03
  -2  -2   3  803.75   32.76
   2   2  -2  135.33   10.51
  -2   2   2  132.04   11.24
  -2   2   2  133.63   11.09
   2   2  -2  142.38   11.38
   2   2  -2  114.96   11.61
  -2   2   2  106.07   10.24
  -2   2   2  106.57    9.84
  -2  -2   2   97.12   10.77
   2  -2  -2  111.97    9.07
  -2  -2   2  117.87    9.19
  -2  -2   2   96.54   10.24
   2  -2  -2  118.37   10.74
   2  -2  -2  116.25   10.73
   2  -2  -2  138.83   11.46
   2   2  -1 2106.85   77.78
  -2   2   1 2179.38   77.50
   2   2  -1 2148.27   77.13
  -2   2   1 2189.47   78.96
   2   2  -1 2246.74   77.69
  -2   2   1 2195.34   78.25
  -2  -2   1 2159.06   77.42
   2  -2  -1 2107.35   78.08
  -2  -2   1 2151.94   77.06
  -2  -2   1 2073.77   77.55
   2   2   0  449.39   18.23
   2   2   0  453.11   19.53
   2   2   0  440.91   17.05
   2   2   0  449.52   18.68
  -2   2   0  443.28   19.00
   2   2   0  457.04   18.97
  -2   2   0  439.55   17.12
  -2   2   0  420.62   18.66
  -2   2   0  458.58   19.42
  -2   2   0  450.83   17.22
  -2  -2   0  437.34   18.61
   2  -2   0  441.14   18.95
  -2  -2   0  417.01   18.59
  -2  -2   0  454.19   17.22
   2  -2   0  434.72   19.33
   2  -2   0  436.01   18.85
  -2  -2   0  439.64   18.04
   2  -2   0  431.54   17.28
   2  -2   0  440.99   16.94
  -2  -2   0  415.95   18.11
  -2   2  -1 5042.59  176.35
  -2   2  -1 4997.52  175.46
   2   2   1 4979.13  174.63
  -2   2  -1 4989.31  176.28
  -2   2  -1 5097.27  174.54
   2   2   1 4947.67  176.19
  -2   2  -1 4882.30  174.70
   2   2   1 4964.63  174.03
  -2   2  -1 5037.81  176.28
   2   2   1 4955.90  176.32
   2   2   1 4889.94  175.96
   2  -2   1 4913.58  175.52
  -2  -2  -1 4928.45  176.18
   2  -2   1 4809.12  174.67
   2  -2   1 5011.54  176.14
   2  -2   1 5056.88  174.47
  -2  -2  -1 4998.00  174.32
  -2  -2  -1 4867.34  175.42
  -2  -2  -1 4853.08  175.91
  -2  -2  -1 5019.46  174.73
   2  -2   1 5018.47  176.47
  -2  -2  -1 5019.17  176.19
   2  -2   1 4945.17  176.13
   2   2   2  118.57    9.48
   2   2   2  124.72   13.34
   2   2   2  133.42   13.35
  -2   2  -2  144.78   13.16
  -2   2  -2  124.06   13.04
   2   2   2  132.31   13.93
  -2   2  -2  118.38   12.39
  -2   2  -2  120.77    9.34
   2   2   2  126.11   10.75
  -2   2  -2  127.01   12.71
  -2  -2  -2  136.55   11.67
   2  -2   2  141.99   12.72
   2  -2   2  130.78    9.22
   2  -2   2  121.56   11.60
  -2  -2  -2  144.88   13.54
  -2  -2  -2  132.73   11.05
  -2  -2  -2  131.87   11.69
   2  -2   2  175.57   14.81
  -2  -2  -2  132.23   10.16
  -2  -2  -2  107.24   10.98
  -2   2  -3  149.85   14.24
  -2   2  -3  146.75   14.70
   2   2   3  164.65   16.01
  -2   2  -3  152.12    9.65
   2   2   3  160.43   14.67
   2   2   3  164.85   15.11
  -2   2  -3  161.52   14.24
   2  -2   3  139.76   13.96
  -2  -2  -3  179.95   15.17
  -2  -2  -3  149.94   14.25
  -2  -2  -3  150.45   13.51
  -2  -2  -3  171.73   11.36
  -2  -2  -3  153.88   11.74
   2  -2   3  159.17   15.69
  -2   2  -4  144.94   14.10
   2   2   4  138.74   15.09
  -2   2  -4  154.51   14.42
  -2   2  -4  118.72   14.04
   2   2   4  144.61   15.61
   2  -2   4  130.17   15.51
  -2  -2  -4  111.96   10.56
  -2  -2  -4  119.93   11.79
   2  -2   4  129.19   13.21
  -2  -2  -4  116.14   13.70
  -2  -2  -4  113.71   13.41
  -2  -2  -4  137.39   14.08
  -2   2  -5   57.78   12.18
   2   2   5   55.22   11.83
   2   2   5   51.11   14.78
  -2   2  -5   88.42   13.83
  -2   2  -5   60.84   11.81
  -2  -2  -5   70.09   11.60
   2  -2   5   41.21   13.05
  -2  -2  -5   66.01   12.45
   2  -2   5   51.37   11.65
  -2  -2  -5   63.50   12.11
   2   2   6  634.40   34.52
  -2   2  -6  679.56   35.44
   2   2   6  631.04   37.24
  -2   2  -6  635.17   34.45
  -2   2  -6  638.86   33.51
   2  -2   6  649.28   34.43
  -2  -2  -6  635.87   33.93
   2  -2   6  636.23   37.66
  -2  -2  -6  624.36   34.16
  -2  -2  -6  631.55   34.80
  -2   2  -7   43.52   12.67
   2   2   7   47.88   15.41
   2   2   7   48.15   19.12
  -2   2  -7   44.87   14.49
  -2   2  -7   41.31   14.27
  -2  -2  -7   58.09   15.17
   2  -2   7   39.80   18.42
  -2  -2  -7   65.52   17.25
  -2  -2  -7   27.60   12.48
   2  -2   7   50.85   13.76
   2   2   8   -0.38   15.58
  -2   2  -8    2.89   14.05
  -2   2  -8   20.61   14.66
   2   2   8    6.98   12.59
  -2   2  -8   -8.12   10.00
  -2  -2  -8   -7.42   13.13
  -2  -2  -8    6.54   10.93
   2  -2   8    4.44   15.84
   2  -2   8    3.15   11.24
  -2  -2  -8   16.25   13.46
  -2   2  -9   56.97   17.48
  -2   2  -9   26.37   18.01
   2   2   9   50.59   15.72
  -2   2  -9   30.42   13.36
   2   2   9   36.95   21.68
   2  -2   9   52.18   15.30
   2  -2   9   19.18   18.58
  -2  -2  -9   29.64   16.71
  -2  -2  -9   55.91   19.23
  -2  -2  -9   39.15   14.41
  -2   2 -10   -2.32   16.49
   2   2  10  -34.41   16.61
  -2   2 -10   -9.07   17.08
   2   2  10   13.24   15.01
  -2  -2 -10   -0.78   16.44
   2  -2  10    8.39   13.82
   2  -2  10  -10.87   17.15
  -2  -2 -10   -2.06   14.56
   2   3 -11   26.50   13.76
  -2   3  11   23.81   23.78
   2   3 -11    5.55   12.01
   2   3 -11   50.93   21.20
   2  -3 -11   20.59   13.87
  -2  -3  11   60.65   23.02
   2  -3 -11   34.96   16.02
   2  -3 -11   24.30   18.74
   2   3 -10   72.00   20.03
   2   3 -10   44.88   14.33
  -2   3  10   50.28   21.38
   2   3 -10   44.07   12.85
   2  -3 -10   40.17   14.74
   2  -3 -10   51.55   13.98
   2  -3 -10   73.80   21.43
   2   3  -9   85.76   14.93
  -2   3   9   82.70   15.21
   2   3  -9   79.45   19.02
  -2   3   9   77.06   20.19
   2   3  -9   94.43   14.29
   2  -3  -9   96.51   20.83
   2  -3  -9   78.62   16.18
  -2  -3   9   73.73   19.63
   2  -3  -9   77.85   15.01
   2   3  -8   32.79   15.51
   2   3  -8   38.09   11.30
   2   3  -8   39.91   11.54
  -2   3   8   27.73   12.21
  -2   3   8   12.79   15.65
   2  -3  -8   70.37   18.68
   2  -3  -8   43.65   11.94
  -2  -3   8   30.91   17.44
   2  -3  -8   20.64   12.14
   2  -3  -8   24.27   12.65
  -2   3   7  217.47   18.94
   2   3  -7  193.46   21.29
  -2   3   7  182.84   20.80
   2   3  -7  176.91   17.03
   2   3  -7  175.40   17.95
  -2  -3   7  189.66   15.71
   2  -3  -7  205.97   20.89
  -2  -3   7  212.33   22.26
   2  -3  -7  176.00   18.61
   2  -3  -7  162.75   18.84
   2  -3  -7  189.80   19.86
  -2   3   6  182.58   19.01
   2   3  -6  138.54   14.35
   2   3  -6  131.85   17.08
  -2   3   6  128.69   14.43
   2   3  -6  134.00   14.29
  -2  -3   6  144.44   17.19
   2  -3  -6  192.00   17.20
   2  -3  -6  142.69   15.89
  -2  -3   6  129.91   12.53
   2  -3  -6  128.29   15.16
   2  -3  -6  162.17   15.04
   2   3  -5    1.92   11.24
   2   3  -5   -7.18    5.87
   2   3  -5  -12.55    7.82
  -2   3   5   -0.69    7.02
  -2   3   5    0.39    9.46
   2  -3  -5    5.45    8.47
  -2  -3   5    1.21    9.83
   2  -3  -5    6.28    8.19
   2  -3  -5    7.83    7.78
   2  -3  -5   26.44   10.61
  -2  -3   5    0.36    5.13
   2   3  -4  311.17   15.24
  -2   3   4  286.78   18.37
  -2   3   4  316.07   17.76
   2   3  -4  306.73   15.18
   2   3  -4  298.25   15.50
   2   3  -4  307.58   19.41
   2  -3  -4  315.71   18.07
  -2  -3   4  308.98   19.44
   2  -3  -4  287.43   17.87
   2  -3  -4  288.19   17.99
   2  -3  -4  289.82   19.26
  -2  -3   4  264.23   14.39
  -2   3   3   -2.97    5.89
   2   3  -3    8.59    7.13
  -2   3   3   10.47    6.73
   2   3  -3   -8.84    5.27
  -2   3   3   -4.98    6.21
   2   3  -3   12.82    7.80
   2  -3  -3    5.69    5.88
   2  -3  -3   -3.42    6.34
   2  -3  -3    5.14    7.40
   2  -3  -3   12.90    6.46
   2  -3  -3   -6.62    6.90
   2   3  -2  719.75   29.93
  -2   3   2  723.96   29.20
   2   3  -2  723.24   29.00
   2   3  -2  703.98   29.41
  -2   3   2  703.30   29.99
  -2   3   2  719.53   29.95
  -2   3   2  740.61   29.50
  -2  -3   2  707.51   29.25
   2  -3  -2  716.21   30.32
   2  -3  -2  694.56   30.13
  -2  -3   2  693.81   28.98
   2   3  -1  110.68   10.54
  -2   3   1   79.45    9.01
   2   3  -1   90.52    8.93
  -2   3   1   94.04    8.60
  -2   3   1  114.85   11.49
   2   3  -1   84.86    9.32
   2  -3  -1  123.91    9.81
  -2  -3   1  100.53    7.93
   2  -3  -1  121.28   11.95
  -2   3   0  294.17   15.92
   2   3   0  301.02   16.30
  -2   3   0  324.55   14.01
   2   3   0  328.68   15.67
  -2   3   0  301.17   16.27
  -2   3   0  334.74   16.98
   2   3   0  353.73   15.37
   2  -3   0  316.80   13.55
  -2  -3   0  323.06   15.72
  -2  -3   0  310.97   14.91
  -2  -3   0  316.28   15.77
   2  -3   0  311.43   13.99
   2  -3   0  320.12   13.62
   2  -3   0  301.03   15.97
   2  -3   0  302.71   16.17
   2  -3   0  370.20   18.23
  -2   3  -1  958.48   37.54
   2   3   1  930.03   34.62
   2   3   1  936.79   37.21
   2   3   1  976.54   37.93
   2   3   1  914.93   37.45
   2   3   1  946.67   34.40
  -2   3  -1  967.11   35.17
  -2   3  -1  919.97   35.76
  -2   3  -1  940.09   37.65
   2  -3   1  952.46   37.43
   2  -3   1  964.43   37.94
  -2  -3  -1  926.58   37.13
  -2  -3  -1  898.22   34.67
   2  -3   1  932.45   37.29
  -2  -3  -1  928.38   36.99
   2  -3   1  979.57   35.19
   2  -3   1  896.22   36.57
   2  -3   1  929.68   35.65
  -2  -3  -1  932.21   37.36
  -2  -3  -1  946.58   34.99
   2   3   2 4428.31  158.95
  -2   3  -2 4548.13  155.82
  -2   3  -2 4365.34  158.52
   2   3   2 4543.39  158.87
  -2   3  -2 4513.99  158.90
   2   3   2 4388.33  159.05
  -2   3  -2 4487.42  158.26
  -2   3  -2 4430.33  158.69
   2   3   2 4398.36  156.75
  -2  -3  -2 4441.54  158.71
   2  -3   2 4484.64  158.53
   2  -3   2 4205.79  156.62
   2  -3   2 4288.67  160.22
  -2  -3  -2 4446.46  156.34
  -2  -3  -2 4449.94  156.87
  -2  -3  -2 4406.82  157.41
   2  -3   2 4345.17  158.27
   2   3   3   -3.16    8.05
   2   3   3   14.63    6.44
  -2   3  -3    0.33    6.19
   2   3   3   -5.93    5.64
  -2   3  -3    0.21    6.36
   2   3   3    0.41    9.06
   2   3   3    6.52    8.02
  -2   3  -3    5.53    7.44
   2  -3   3    6.62    7.22
  -2  -3  -3    6.24    6.27
   2  -3   3   -4.68    8.12
  -2  -3  -3   -5.61    6.70
  -2  -3  -3   14.72    8.83
  -2  -3  -3   10.26    6.38
   2   3   4    5.36    6.23
  -2   3  -4  -11.08    8.47
  -2   3  -4    1.13    7.39
  -2   3  -4    3.73    7.72
   2   3   4    3.45   11.63
   2   3   4   -3.58    7.90
  -2  -3  -4   -4.02    7.03
   2  -3   4   -6.54    9.96
   2  -3   4    3.87    8.07
  -2  -3  -4   -3.50    8.64
  -2  -3  -4    8.62    7.53
  -2  -3  -4    6.62    6.32
   2   3   5   20.45   14.34
  -2   3  -5   47.47   10.41
   2   3   5   42.37   11.63
  -2   3  -5   56.40   11.97
  -2  -3  -5   74.05   12.83
  -2  -3  -5   43.12   12.53
   2  -3   5   55.43   12.21
   2  -3   5   31.92   11.88
  -2  -3  -5   49.15    9.20
   2   3   6   54.86   18.95
  -2   3  -6   27.59   13.51
   2   3   6   37.59   13.00
  -2   3  -6   57.38   14.74
  -2   3  -6   66.23   13.44
   2  -3   6   54.43   12.65
  -2  -3  -6   60.11   14.99
   2  -3   6   48.08   16.22
  -2  -3  -6   69.97   14.50
   2   3   7  274.14   25.34
  -2   3  -7  258.67   22.37
  -2   3  -7  232.93   25.42
  -2   3  -7  235.67   24.74
   2   3   7  208.85   24.97
   2  -3   7  246.66   26.63
  -2  -3  -7  241.00   25.61
  -2  -3  -7  302.19   25.76
   2  -3   7  270.99   23.91
  -2  -3  -7  275.85   29.82
   2   3   8   10.72   13.45
  -2   3  -8   -2.90   10.24
  -2   3  -8   -9.86   12.17
  -2   3  -8    3.98   13.14
   2   3   8   -3.19   15.74
  -2  -3  -8   -2.52   12.54
   2  -3   8   15.96   12.57
  -2  -3  -8  -12.81   13.72
  -2  -3  -8   -2.40   11.62
   2  -3   8  -11.72   16.29
   2   3   9   18.68   14.68
   2   3   9   23.33   19.27
  -2   3  -9    4.04   16.91
  -2   3  -9    9.99   15.00
   2  -3   9   30.99   13.76
  -2  -3  -9   20.30   15.33
   2  -3   9   47.63   34.97
  -2  -3  -9   15.56   15.47
  -2  -3  -9   40.72   14.98
  -2   3 -10  -19.45   16.00
   2   3  10   18.34   15.87
   2   3  10   -1.12   19.91
  -2   3 -10    2.98   16.55
   2  -3  10    8.62   20.31
  -2  -3 -10   -0.44   17.37
   2  -3  10    2.64   14.55
  -2  -3 -10    4.98   16.68
   2   4 -11   27.96   19.22
   2   4 -11    8.85   12.39
   2   4 -11    3.68   12.71
  -2   4  11  -11.40   20.69
   2  -4 -11   -7.95   13.60
  -2  -4  11   29.44   21.76
   2  -4 -11   -5.05   13.55
   2  -4 -11   28.03   19.03
  -2   4  10   28.60   20.20
   2   4 -10   33.87   13.37
   2   4 -10   -6.58   15.67
  -2   4  10   22.62   12.08
   2   4 -10    6.23   10.81
  -2  -4  10    7.73   20.23
   2  -4 -10    9.34   11.98
   2  -4 -10   12.36   14.06
   2  -4 -10    4.56   15.91
   2   4  -9  196.06   19.74
  -2   4   9  209.58   21.51
  -2   4   9  233.60   26.00
   2   4  -9  185.19   19.37
   2   4  -9  216.14   25.35
   2  -4  -9  226.31   30.79
  -2  -4   9  218.95   26.90
   2  -4  -9  180.65   22.72
   2  -4  -9  179.96   24.63
   2  -4  -9  210.80   22.64
  -2   4   8   77.95   19.37
   2   4  -8   96.41   13.61
   2   4  -8   92.45   14.54
   2   4  -8   85.66   18.49
  -2   4   8  111.56   15.99
  -2  -4   8   93.32   19.23
   2  -4  -8  127.88   16.17
   2  -4  -8  164.54   18.58
   2  -4  -8   98.04   16.18
   2  -4  -8   60.67   17.57
  -2   4   7   28.28   15.99
  -2   4   7   13.08   10.62
   2   4  -7   35.27   10.27
   2   4  -7   19.80   10.47
   2   4  -7   46.34   15.37
   2  -4  -7   29.63   14.71
   2  -4  -7   56.05   13.01
   2  -4  -7   28.78   12.01
   2  -4  -7   55.32   13.24
  -2  -4   7   24.83   14.90
  -2   4   6  154.46   16.19
   2   4  -6  140.46   14.53
   2   4  -6  168.54   18.96
   2   4  -6  143.96   14.69
  -2   4   6  172.09   19.25
   2  -4  -6  154.13   16.18
   2  -4  -6  174.35   17.53
  -2  -4   6  147.18   19.00
   2  -4  -6  152.17   16.35
   2  -4  -6  159.87   17.74
  -2  -4   6  139.55   12.83
   2   4  -5   46.75    8.94
   2   4  -5   39.65    8.17
   2   4  -5   58.21   13.82
  -2   4   5   59.46   10.36
  -2   4   5   62.82   12.11
   2  -4  -5   53.41   12.07
   2  -4  -5   59.72   11.20
  -2  -4   5   59.81   12.68
   2  -4  -5   66.35   12.46
  -2  -4   5   53.63    7.72
   2  -4  -5   60.67   10.32
   2   4  -4   65.69   11.14
   2   4  -4   77.38    8.00
  -2   4   4   70.98   10.64
  -2   4   4   76.72   10.57
   2  -4  -4   92.81   12.32
  -2  -4   4   78.25    7.53
   2  -4  -4   63.54   10.19
   2  -4  -4   74.33   11.25
  -2  -4   4   90.23    7.87
   2  -4  -4   62.35   13.77
   2   4  -3 4105.65  143.46
  -2   4   3 4009.40  144.92
  -2   4   3 4169.66  143.79
   2   4  -3 4073.02  145.51
   2   4  -3 3969.99  145.48
   2  -4  -3 4078.04  145.22
   2  -4  -3 4047.76  145.69
   2  -4  -3 3957.94  143.35
   2  -4  -3 3957.33  144.92
  -2  -4   3 3924.33  143.13
   2   4  -2  976.51   38.12
  -2   4   2 1018.04   38.80
   2   4  -2  950.76   37.85
  -2   4   2  977.20   39.24
  -2   4   2  993.62   36.59
   2   4  -2 1015.27   39.04
  -2   4   2  998.31   38.61
  -2   4   2  977.57   38.79
   2  -4  -2  942.57   36.23
  -2  -4   2  938.68   38.37
  -2  -4   2  942.48   37.36
  -2  -4   2  956.57   37.75
   2  -4  -2  951.49   39.19
  -2   4   1 1508.23   55.55
   2   4  -1 1345.15   54.03
   2   4  -1 1530.85   55.56
   2   4  -1 1344.69   54.46
  -2   4   1 1568.05   56.01
   2   4  -1 1506.27   53.43
  -2   4   1 1496.80   55.73
  -2  -4   1 1478.97   55.05
  -2  -4   1 1486.93   54.96
   2  -4  -1 1490.63   55.40
  -2  -4   1 1441.82   53.22
   2  -4  -1 1470.29   55.77
   2  -4  -1 1493.93   55.48
  -2  -4   1 1436.79   53.11
   2   4   0 4704.82  167.00
   2   4   0 4706.74  167.21
  -2   4   0 4807.40  166.19
  -2   4   0 4708.77  166.15
  -2   4   0 4903.40  168.22
  -2   4   0 4699.22  167.55
  -2   4   0 4683.74  169.63
   2   4   0 4944.96  168.07
  -2  -4   0 4747.42  167.86
  -2  -4   0 4619.85  166.95
   2  -4   0 4730.26  167.57
  -2  -4   0 4750.95  167.00
  -2  -4   0 4698.71  167.63
   2  -4   0 4720.23  167.91
   2  -4   0 4686.39  167.89
   2  -4   0 4549.60  166.00
   2  -4   0 4611.94  165.93
  -2   4  -1 2993.56  107.54
   2   4   1 2927.56  107.40
   2   4   1 3005.76  107.58
   2   4   1 2966.45  104.38
   2   4   1 3052.24  107.33
  -2   4  -1 3101.93  107.79
   2   4   1 2859.19  104.45
   2   4   1 2831.46  106.73
  -2   4  -1 3064.11  105.22
  -2   4  -1 2962.07  105.97
   2  -4   1 2910.99  105.86
  -2  -4  -1 3002.97  107.12
   2  -4   1 2938.70  107.28
  -2  -4  -1 2842.50  107.06
   2  -4   1 2949.30  105.21
   2  -4   1 2945.96  106.38
   2  -4   1 3016.76  107.64
  -2  -4  -1 3011.08  107.14
  -2  -4  -1 2888.68  107.21
  -2  -4  -1 3023.21  105.10
   2  -4   1 2911.39  106.36
   2   4   2  269.31   16.15
   2   4   2  321.21   18.23
  -2   4  -2  294.60   13.53
  -2   4  -2  296.59   17.94
   2   4   2  292.91   14.44
   2   4   2  294.09   18.82
   2   4   2  300.88   18.60
  -2   4  -2  276.86   17.91
   2  -4   2  304.61   17.80
  -2  -4  -2  310.56   14.58
   2  -4   2  283.62   16.92
  -2  -4  -2  289.34   17.17
   2  -4   2  268.85   17.48
  -2  -4  -2  258.71   17.49
  -2  -4  -2  297.78   15.01
  -2  -4  -2  252.10   17.30
  -2   4  -3    4.00    7.49
   2   4   3    5.26    6.12
   2   4   3   -3.59    8.76
   2   4   3   -7.26    7.52
   2   4   3   -1.43    7.97
  -2   4  -3   -2.88    8.10
  -2   4  -3    7.66    7.82
   2  -4   3   -0.65    9.12
  -2  -4  -3    6.87    7.44
  -2  -4  -3   -3.81    7.45
  -2  -4  -3    2.71    6.38
  -2  -4  -3   -0.19    7.99
   2  -4   3    6.12    8.30
  -2  -4  -3    2.87    6.40
  -2   4  -4 2588.15   96.12
  -2   4  -4 2511.34   97.03
   2   4   4 2546.68   97.31
  -2   4  -4 2587.63   96.05
   2   4   4 2586.18   97.21
  -2  -4  -4 2462.44   96.49
  -2  -4  -4 2542.53   92.21
   2  -4   4 2527.44   96.14
  -2  -4  -4 2535.28   96.57
  -2  -4  -4 2595.70   94.83
  -2  -4  -4 2484.99   93.49
   2  -4   4 2556.70   96.87
   2   4   5  224.71   20.87
   2   4   5  235.65   23.08
  -2   4  -5  255.90   19.23
  -2   4  -5  236.74   21.06
  -2   4  -5  205.78   19.86
  -2  -4  -5  241.35   19.38
  -2  -4  -5  218.02   16.62
  -2  -4  -5  216.21   20.35
  -2  -4  -5  246.95   14.12
   2  -4   5  219.26   21.90
   2  -4   5  231.77   19.40
  -2  -4  -5  247.95   20.28
  -2   4  -6  292.94   24.47
   2   4   6  275.56   28.09
  -2   4  -6  317.62   22.98
  -2   4  -6  289.48   25.82
   2   4   6  340.96   25.81
   2  -4   6  286.40   26.44
  -2  -4  -6  298.47   20.47
  -2  -4  -6  301.87   24.87
  -2  -4  -6  307.60   23.97
   2  -4   6  304.90   23.50
  -2  -4  -6  319.88   24.10
   2   4   7  445.27   35.75
   2   4   7  477.07   32.26
  -2   4  -7  454.70   30.15
  -2   4  -7  489.94   31.62
  -2   4  -7  478.40   32.83
  -2  -4  -7  508.40   31.44
   2  -4   7  454.19   34.62
  -2  -4  -7  479.18   33.00
  -2  -4  -7  500.29   31.28
   2  -4   7  443.57   30.32
  -2   4  -8   16.05   15.47
  -2   4  -8   10.46   12.88
   2   4   8   -9.79   15.70
   2   4   8    6.61   12.68
   2  -4   8  -11.60   10.46
  -2  -4  -8   27.95   14.47
  -2  -4  -8    0.15   13.54
   2  -4   8    3.44   16.53
  -2  -4  -8   24.86   13.09
   2   4   9   80.75   17.86
  -2   4  -9   90.00   19.39
   2   4   9   73.47   23.14
   2  -4   9   53.28   15.21
  -2  -4  -9   83.39   18.06
  -2  -4  -9   70.24   19.06
  -2  -4  -9   60.49   18.36
   2  -4   9   38.32   32.25
  -2   4 -10   35.79   14.29
  -2   4 -10   30.16   17.89
   2   4  10    5.91   14.61
  -2   4 -10    3.62   17.80
   2   4  10   -8.10   20.60
  -2  -4 -10    0.69   16.92
  -2  -4 -10   10.35   15.06
   2  -4  10   38.91   21.31
   2   5 -11  102.47   18.43
  -2   5  11  101.26   25.78
   2   5 -11   88.69   24.47
   2  -5 -11   82.81   18.93
  -2  -5  11   85.56   23.72
   2  -5 -11   81.01   19.31
   2  -5 -11   93.14   24.68
  -2   5  10   39.77   21.14
   2   5 -10   35.18   18.80
   2   5 -10   67.72   14.54
  -2   5  10   57.15   16.57
   2   5 -10   45.65   13.71
   2  -5 -10   26.96   16.40
   2  -5 -10   54.88   18.82
  -2  -5  10   47.83   21.20
   2  -5 -10   18.76   14.99
   2   5  -9   31.66   16.11
  -2   5   9    6.96   10.57
   2   5  -9   28.49   12.17
   2   5  -9   19.58   11.41
  -2   5   9   -2.88   17.03
   2  -5  -9   21.45   12.20
   2  -5  -9    3.22   12.20
   2  -5  -9   28.17   12.07
   2  -5  -9    7.24   14.91
  -2  -5   9    6.73   16.74
   2   5  -8  441.99   27.55
  -2   5   8  488.60   30.53
   2   5  -8  583.16   35.91
   2   5  -8  522.55   28.21
  -2   5   8  561.90   36.10
   2  -5  -8  522.29   29.75
   2  -5  -8  501.76   31.53
   2  -5  -8  496.03   34.53
   2  -5  -8  517.75   31.57
  -2  -5   8  505.43   35.31
   2   5  -7   19.68   10.13
  -2   5   7   31.86   15.67
   2   5  -7   20.13   13.66
   2   5  -7   30.60   10.69
  -2   5   7   42.42   12.46
   2  -5  -7   10.14   11.76
  -2  -5   7    8.54   14.48
   2  -5  -7   21.99   13.86
   2  -5  -7   19.28   12.93
   2  -5  -7   39.12   11.36
   2   5  -6   10.45   11.31
   2   5  -6    5.19    7.53
  -2   5   6   37.17   13.64
  -2   5   6    7.94    9.49
   2  -5  -6   12.77   10.74
   2  -5  -6   13.13   12.69
   2  -5  -6   -1.62    8.38
  -2  -5   6   20.79   13.54
   2  -5  -6   27.45   11.86
  -2  -5   6   -3.57    6.51
  -2   5   5   90.61   12.88
  -2   5   5   82.54   13.19
   2   5  -5   87.06    9.89
   2  -5  -5   74.34   12.53
  -2  -5   5   80.25   16.06
   2  -5  -5   72.19   15.17
  -2  -5   5   76.72    8.52
   2   5  -4 1131.51   43.31
  -2   5   4 1106.73   46.61
   2   5  -4 1159.32   47.69
   2   5  -4 1155.58   47.59
  -2   5   4 1184.20   46.11
  -2  -5   4 1123.57   43.08
   2  -5  -4 1121.17   47.53
   2  -5  -4 1120.99   46.56
   2  -5  -4 1153.64   46.94
   2   5  -3  178.35   14.48
   2   5  -3  178.64   10.54
  -2   5   3  195.39   13.51
  -2   5   3  175.82   14.71
   2   5  -3  189.90   14.82
   2  -5  -3  189.13   15.49
   2  -5  -3  192.93   14.31
   2  -5  -3  170.59   12.16
  -2  -5   3  168.66   11.26
   2  -5  -3  191.23   15.12
   2   5  -2   18.09    6.96
   2   5  -2   13.69    7.42
  -2   5   2   15.15    6.03
  -2   5   2   25.40    8.92
  -2   5   2   12.38    6.99
  -2   5   2    9.51    6.66
  -2   5   2   19.23    7.77
  -2  -5   2   22.07    7.40
  -2  -5   2   18.52    6.27
   2  -5  -2   29.82    7.43
  -2  -5   2   19.03    6.18
   2  -5  -2   20.33    8.60
   2  -5  -2   19.84    5.56
  -2   5   1  429.79   20.86
   2   5  -1  423.88   18.40
  -2   5   1  412.97   20.55
  -2   5   1  416.30   22.91
  -2   5   1  404.10   18.26
  -2   5   1  413.98   21.02
   2   5  -1  369.93   17.13
   2   5  -1  410.92   20.48
   2  -5  -1  410.76   19.87
   2  -5  -1  399.90   20.90
  -2  -5   1  389.06   19.61
  -2  -5   1  407.55   19.45
  -2  -5   1  390.31   17.52
  -2  -5   1  421.77   20.55
  -2  -5   1  393.34   16.94
   2  -5  -1  424.70   20.46
   2   5   0  269.13   15.04
  -2   5   0  261.59   16.54
  -2   5   0  269.88   13.31
   2   5   0  254.44   15.61
  -2   5   0  265.87   16.13
  -2   5   0  259.14   13.60
  -2   5   0  298.15   17.13
   2   5   0  261.91   16.34
   2  -5   0  266.59   13.11
  -2  -5   0  273.36   14.57
  -2  -5   0  266.54   14.91
   2  -5   0  253.19   16.39
   2  -5   0  265.89   15.93
   2  -5   0  263.23   13.02
  -2  -5   0  260.45   15.59
  -2  -5   0  279.37   16.75
   2  -5   0  256.98   16.23
   2   5   1  103.15   10.49
   2   5   1   79.24   10.15
  -2   5  -1   83.62    8.06
   2   5   1   70.96    9.67
  -2   5  -1   88.22    9.11
  -2   5  -1  100.38   10.22
  -2   5  -1   88.79   10.04
   2   5   1   95.94   10.53
   2  -5   1   97.00    8.47
   2  -5   1  100.75    9.96
  -2  -5  -1   89.27   10.09
   2  -5   1   74.69    8.74
  -2  -5  -1   91.08   10.19
  -2  -5  -1   89.80   10.02
  -2  -5  -1   80.58    7.53
   2  -5   1   90.99    8.67
   2  -5   1   66.89    8.85
   2   5   2  451.72   23.24
   2   5   2  418.58   18.54
   2   5   2  420.36   22.50
   2   5   2  422.23   22.63
  -2   5  -2  413.86   18.73
  -2   5  -2  434.61   22.42
  -2   5  -2  434.69   22.62
  -2   5  -2  426.79   17.66
  -2  -5  -2  461.74   22.25
   2  -5   2  405.41   21.47
   2  -5   2  421.08   21.87
  -2  -5  -2  403.82   18.43
  -2  -5  -2  421.92   22.22
  -2  -5  -2  413.26   21.66
  -2  -5  -2  436.99   19.45
   2  -5   2  433.65   22.24
   2   5   3  148.03   14.10
   2   5   3  126.42   11.61
   2   5   3  132.49   15.15
   2   5   3  136.98   14.10
  -2   5  -3  136.36   13.37
  -2   5  -3  142.20   14.04
   2  -5   3  136.07   14.65
  -2  -5  -3  152.83   11.83
  -2  -5  -3  155.41   14.27
  -2  -5  -3  141.30   14.65
  -2  -5  -3  147.55   12.30
  -2  -5  -3  157.79   15.13
   2  -5   3  132.97   13.62
  -2   5  -4  140.44   14.18
  -2   5  -4  110.06   16.41
  -2   5  -4   97.71   11.97
   2   5   4   88.90   13.84
   2   5   4  106.63   15.72
   2  -5   4   98.03   12.16
  -2  -5  -4  111.93   14.00
  -2  -5  -4  107.84   12.20
  -2  -5  -4  119.67   10.66
  -2  -5  -4  122.97   13.93
   2  -5   4   68.11   12.35
  -2  -5  -4  117.43   12.97
  -2   5  -5    9.58   10.41
   2   5   5   16.58   10.98
  -2   5  -5   18.71    9.53
   2   5   5   13.98   12.78
  -2   5  -5   29.36   11.31
  -2  -5  -5   21.21    9.56
   2  -5   5    9.59    9.16
  -2  -5  -5   12.72    7.53
  -2  -5  -5   10.78   10.87
  -2  -5  -5   13.36    8.94
   2  -5   5    2.48   11.24
  -2  -5  -5    2.29    8.89
   2   5   6   30.28   14.54
  -2   5  -6   41.61   11.89
   2   5   6   39.57   14.16
  -2   5  -6   40.21   14.05
  -2   5  -6   35.18   14.00
  -2  -5  -6   36.76   11.41
  -2  -5  -6   49.39   15.02
  -2  -5  -6   27.30   12.91
  -2  -5  -6   33.56   12.05
   2  -5   6   22.13   15.13
   2  -5   6   30.59   12.12
  -2   5  -7   59.53   15.84
  -2   5  -7   33.81   13.72
   2   5   7   65.07   16.09
   2   5   7   53.07   18.30
  -2  -5  -7   56.77   14.11
   2  -5   7   62.28   19.00
  -2  -5  -7   47.71   15.32
  -2  -5  -7   67.86   15.29
   2  -5   7   41.47   13.84
  -2  -5  -7   67.00   13.62
   2   5   8   23.84   14.76
   2   5   8   25.80   18.10
  -2   5  -8   17.81   15.41
  -2   5  -8    8.19   13.76
   2  -5   8   13.65   12.78
   2  -5   8   24.03   17.19
  -2  -5  -8   12.19   14.04
  -2  -5  -8   41.87   15.83
  -2  -5  -8   40.49   12.83
  -2   5  -9  -12.63   12.63
   2   5   9    4.41   12.89
  -2   5  -9    7.12   10.41
  -2   5  -9  -18.89   13.62
   2   5   9   -1.34   18.05
  -2  -5  -9   12.03   13.70
  -2  -5  -9  -17.54   13.99
   2  -5   9  -12.30   11.40
  -2  -5  -9    6.51   15.50
   2  -5   9    7.21   17.77
  -2   5 -10   17.60   17.41
  -2   5 -10   31.88   21.23
   2   5  10  -24.90   13.30
   2   5  10    8.73   20.93
  -2   5 -10   17.34   14.46
   2  -5  10   30.22   19.59
  -2  -5 -10   -5.05   14.59
  -2  -5 -10   27.93   19.08
  -2   6  11   21.83   21.62
   2   6 -11   13.53   20.07
   2   6 -11   19.88   13.99
   2  -6 -11   17.86   17.07
   2  -6 -11   46.90   17.41
   2  -6 -11   39.75   21.33
  -2  -6  11   26.55   20.44
   2   6 -10   18.43   12.52
   2   6 -10   75.71   20.37
  -2   6  10   25.13   15.88
  -2   6  10   61.59   23.20
   2  -6 -10   39.91   15.29
   2  -6 -10   42.83   14.76
   2  -6 -10   29.31   18.33
   2  -6 -10   28.69   15.43
  -2  -6  10   37.58   19.79
   2   6  -9  157.69   18.85
  -2   6   9  206.08   26.18
  -2   6   9  168.03   20.87
   2   6  -9  167.36   22.93
   2  -6  -9  180.17   24.15
  -2  -6   9  180.61   25.07
   2  -6  -9  206.26   21.30
   2  -6  -9  242.70   21.86
   2  -6  -9  204.42   23.20
  -2   6   8  221.72   22.12
  -2   6   8  230.20   25.21
   2   6  -8  178.80   18.53
   2   6  -8  209.81   23.50
   2  -6  -8  230.90   21.26
   2  -6  -8  194.19   21.55
  -2  -6   8  193.40   24.07
   2  -6  -8  221.37   24.76
   2  -6  -8  207.48   24.19
   2   6  -7   61.02   12.22
  -2   6   7   87.56   15.66
  -2   6   7   86.51   18.39
   2   6  -7   97.72   17.75
  -2  -6   7  110.79   18.55
   2  -6  -7  104.24   16.39
   2  -6  -7   83.97   15.67
   2  -6  -7  108.81   18.14
   2   6  -6   16.59    8.65
  -2   6   6   29.19   10.87
   2   6  -6   14.24   11.69
  -2   6   6   25.78   14.02
   2  -6  -6   19.60   12.22
   2  -6  -6   12.81   11.03
   2  -6  -6   14.69   11.58
  -2  -6   6   -1.21   11.49
  -2   6   5  331.80   22.23
  -2   6   5  347.56   21.98
   2   6  -5  334.04   17.83
   2   6  -5  336.57   23.35
   2  -6  -5  307.63   21.55
   2  -6  -5  283.85   24.60
  -2  -6   5  333.35   17.33
   2  -6  -5  360.33   21.79
   2   6  -4  463.94   25.23
  -2   6   4  480.39   25.11
  -2   6   4  505.54   24.56
   2   6  -4  478.57   25.86
   2   6  -4  460.36   20.88
   2  -6  -4  497.95   25.54
   2  -6  -4  474.24   25.34
  -2  -6   4  476.68   20.90
  -2  -6   4  449.80   20.86
   2  -6  -4  485.50   25.78
  -2  -6   4  461.91   21.82
   2  -6  -4  489.93   25.24
   2   6  -3  293.30   14.69
  -2   6   3  319.19   17.04
   2   6  -3  286.50   17.28
   2   6  -3  287.01   18.85
  -2   6   3  282.07   18.55
   2  -6  -3  288.06   15.42
  -2  -6   3  282.72   14.18
   2  -6  -3  250.23   17.55
   2  -6  -3  289.35   19.29
  -2  -6   3  293.28   15.05
  -2  -6   3  274.69   16.16
   2  -6  -3  269.55   18.23
   2   6  -2  394.28   17.13
   2   6  -2  353.00   17.98
  -2   6   2  403.19   20.33
  -2   6   2  362.14   19.80
  -2   6   2  384.65   17.44
   2   6  -2  401.53   20.58
  -2  -6   2  353.61   17.68
   2  -6  -2  403.84   20.23
  -2  -6   2  348.72   18.91
   2  -6  -2  373.49   20.93
  -2  -6   2  338.61   18.11
   2  -6  -2  370.39   17.02
  -2   6   1  250.19   13.77
   2   6  -1  204.62   13.42
  -2   6   1  229.05   16.30
   2   6  -1  238.38   11.94
  -2   6   1  271.29   12.72
   2   6  -1  224.91   13.82
  -2   6   1  244.31   16.40
   2   6  -1  250.23   15.92
   2  -6  -1  248.24   14.99
   2  -6  -1  233.02   15.67
   2  -6  -1  225.39   16.55
   2  -6  -1  235.65   12.17
  -2  -6   1  229.79   15.79
  -2  -6   1  248.01   11.90
   2   6   0 1246.07   46.68
   2   6   0 1089.13   46.46
  -2   6   0 1214.74   47.13
  -2   6   0 1248.66   44.75
  -2   6   0 1221.03   45.11
   2   6   0 1255.11   47.38
  -2   6   0 1226.99   47.56
  -2   6   0 1178.68   46.72
  -2  -6   0 1209.95   46.10
  -2  -6   0 1147.45   47.05
   2  -6   0 1218.18   45.67
   2  -6   0 1173.14   46.86
   2  -6   0 1192.91   49.07
  -2  -6   0 1095.37   52.35
   2  -6   0 1224.87   47.01
  -2   6  -1    4.32    4.73
  -2   6  -1    3.20    6.85
  -2   6  -1    2.87    6.63
   2   6   1    9.29    7.18
   2   6   1   -0.41    7.53
  -2   6  -1    9.30    6.68
   2   6   1    7.24    7.84
  -2   6  -1   -0.22    6.46
  -2  -6  -1    6.14    8.00
  -2  -6  -1    3.72    5.51
  -2  -6  -1    0.74    6.19
   2  -6   1    4.62    5.84
  -2  -6  -1    0.02    6.83
   2  -6   1    4.47    6.77
   2  -6   1    0.38    6.77
   2   6   2    8.74    4.95
  -2   6  -2   -3.28    7.19
  -2   6  -2    5.26    4.53
  -2   6  -2    1.29    7.90
   2   6   2   -0.83    8.63
  -2   6  -2   -4.10    5.71
   2   6   2    8.71    8.35
   2   6   2    5.88    7.66
  -2  -6  -2   -1.32    7.67
  -2  -6  -2   15.02    8.15
   2  -6   2   14.12    8.04
  -2  -6  -2    0.11    6.73
  -2  -6  -2   -0.53    4.81
   2  -6   2    6.50    6.03
  -2  -6  -2    8.87    6.84
   2  -6   2    9.07    7.48
   2   6   3  229.62   18.52
   2   6   3  256.06   19.80
  -2   6  -3  217.57   17.76
   2   6   3  232.35   14.15
  -2   6  -3  222.33   18.36
   2   6   3  229.22   19.12
  -2  -6  -3  248.07   18.30
  -2  -6  -3  210.48   14.33
  -2  -6  -3  215.34   14.67
   2  -6   3  224.79   17.17
  -2  -6  -3  235.14   17.82
  -2  -6  -3  217.74   17.68
   2  -6   3  265.27   18.98
  -2   6  -4  475.36   28.13
   2   6   4  470.18   27.23
  -2   6  -4  495.66   25.95
  -2  -6  -4  440.87   22.10
  -2  -6  -4  488.69   27.29
  -2  -6  -4  451.48   26.08
  -2  -6  -4  461.39   23.63
   2  -6   4  477.65   25.49
  -2  -6  -4  463.56   25.42
   2   6   5   50.52   16.08
   2   6   5   69.05   13.77
  -2   6  -5   73.87   15.66
  -2   6  -5   91.80   14.26
  -2  -6  -5   83.00   12.69
  -2  -6  -5   71.74   12.24
  -2  -6  -5   85.58   15.30
  -2  -6  -5   80.07   10.16
   2  -6   5   80.90   13.46
   2  -6   5   76.07   14.40
  -2  -6  -5   74.21   13.00
  -2   6  -6  641.19   35.20
   2   6   6  635.58   36.20
   2   6   6  629.37   38.43
  -2   6  -6  590.32   36.05
  -2  -6  -6  644.96   33.92
   2  -6   6  665.82   34.30
  -2  -6  -6  591.50   35.95
  -2  -6  -6  585.75   34.47
  -2  -6  -6  624.04   31.74
   2  -6   6  590.54   37.08
   2   6   7  113.22   22.66
  -2   6  -7   74.32   15.58
  -2   6  -7  156.50   19.84
   2   6   7  132.16   20.07
   2  -6   7  123.63   22.11
  -2  -6  -7  116.19   16.43
  -2  -6  -7  128.46   19.09
   2  -6   7  159.51   19.23
  -2  -6  -7  132.83   19.47
  -2  -6  -7  129.46   19.71
  -2   6  -8  264.89   29.97
  -2   6  -8  298.38   26.81
  -2   6  -8  211.59   24.73
   2   6   8  217.47   24.37
   2   6   8  195.56   26.01
   2  -6   8  246.72   23.11
  -2  -6  -8  284.44   27.03
   2  -6   8  243.60   29.88
  -2  -6  -8  304.52   34.28
  -2  -6  -8  185.70   23.35
  -2  -6  -8  200.80   22.57
  -2   6  -9   26.84   12.78
  -2   6  -9   -5.75   14.64
   2   6   9  -25.62   12.25
  -2  -6  -9   17.08   14.37
   2  -6   9   -1.79   16.46
   2  -6   9    8.12   11.71
  -2  -6  -9   -6.36   14.65
  -2  -6  -9   17.76   15.33
  -2   6 -10  134.87   22.93
  -2   6 -10  137.90   25.46
   2   6  10  121.12   23.08
   2   6  10  124.25   26.36
  -2  -6 -10  121.07   23.38
   2  -6  10   68.28   24.30
  -2  -6 -10  145.00   25.75
  -2   7  11    5.35   21.23
   2   7 -11    9.01   13.11
   2   7 -11   16.28   18.94
   2  -7 -11  -11.86   18.84
   2  -7 -11  -15.48   12.28
   2  -7 -11    7.75   16.02
  -2  -7  11   11.65   20.01
   2   7 -10    6.47   12.02
   2   7 -10   27.24   17.69
  -2   7  10  -14.23   12.32
  -2   7  10  -21.48   17.28
   2  -7 -10  -13.82   12.52
   2  -7 -10   -3.20   12.81
   2  -7 -10   -2.37   16.10
  -2  -7  10   23.34   18.46
   2  -7 -10    7.82   12.62
   2   7  -9   20.38   16.72
   2   7  -9   13.62   11.54
  -2   7   9   26.84   18.18
  -2   7   9  -10.02   11.38
  -2  -7   9   36.75   19.69
   2  -7  -9   13.97   13.79
   2  -7  -9  -20.11   12.04
   2  -7  -9   30.98   16.79
   2   7  -8  191.19   23.14
  -2   7   8  205.14   21.67
  -2   7   8  177.88   23.97
   2   7  -8  167.97   18.39
   2  -7  -8  188.47   20.11
  -2  -7   8  179.70   24.54
   2  -7  -8  171.76   22.33
   2  -7  -8  169.00   20.64
   2   7  -7   93.19   12.93
   2   7  -7  111.31   19.16
  -2   7   7   94.13   16.83
  -2   7   7  147.06   20.50
   2  -7  -7  105.48   17.03
   2  -7  -7   82.86   17.58
   2  -7  -7  107.45   16.41
   2  -7  -7  100.77   16.25
  -2  -7   7   77.46   19.10
  -2   7   6  142.46   17.20
   2   7  -6  146.66   13.90
   2   7  -6  134.76   18.43
   2  -7  -6  142.68   18.25
   2  -7  -6  177.38   19.13
   2  -7  -6  145.42   17.67
  -2  -7   6  160.94   19.36
   2  -7  -6  152.03   17.74
  -2   7   5  765.86   35.54
   2   7  -5  724.67   31.60
   2   7  -5  752.47   36.34
  -2   7   5  740.55   35.85
   2  -7  -5  756.28   35.91
  -2  -7   5  701.51   31.48
   2  -7  -5  747.66   36.86
   2  -7  -5  741.64   35.57
   2  -7  -5  762.76   36.43
   2   7  -4   15.53    6.43
  -2   7   4   13.77    9.30
   2   7  -4   17.72    9.74
   2   7  -4   16.67    9.76
  -2   7   4   18.35    9.01
   2  -7  -4    9.34    8.68
  -2  -7   4   10.60    5.63
   2  -7  -4   10.22    9.87
  -2  -7   4   10.40    7.25
   2  -7  -4    5.17    9.82
  -2  -7   4   20.23    6.34
   2  -7  -4   33.70   10.36
   2   7  -3  198.40   15.07
  -2   7   3  178.19   19.62
  -2   7   3  192.81   14.70
   2   7  -3  200.62   16.95
   2   7  -3  196.69   12.59
  -2  -7   3  192.35   14.55
  -2  -7   3  184.22   12.79
   2  -7  -3  214.75   16.69
   2  -7  -3  209.41   13.49
   2  -7  -3  228.67   17.66
  -2   7   2   39.90    9.08
   2   7  -2   31.63    6.56
   2   7  -2   19.08    6.65
  -2   7   2   46.87    7.61
  -2   7   2   22.69    9.02
   2   7  -2   28.42    8.40
  -2   7   2   31.97    8.78
   2  -7  -2   18.80    7.73
   2  -7  -2   30.45    6.52
  -2  -7   2   18.70    8.11
   2  -7  -2   26.61    9.28
  -2  -7   2   41.14    6.77
   2   7  -1  272.81   15.99
  -2   7   1  346.56   18.25
   2   7  -1  279.21   13.82
  -2   7   1  294.15   15.75
   2   7  -1  294.37   16.55
   2   7  -1  304.63   18.13
  -2   7   1  312.37   18.86
  -2   7   1  318.84   15.07
   2  -7  -1  314.39   18.00
   2  -7  -1  278.83   18.43
  -2  -7   1  286.52   13.70
  -2  -7   1  300.72   17.85
  -2   7   0 1358.75   51.08
   2   7   0 1330.84   52.56
  -2   7   0 1406.45   53.12
  -2   7   0 1365.80   53.51
   2   7   0 1334.72   53.16
  -2   7   0 1387.06   50.41
   2  -7   0 1338.34   50.79
   2  -7   0 1340.36   52.76
  -2  -7   0 1378.85   52.16
  -2  -7   0 1340.65   53.36
   2  -7   0 1341.40   53.04
   2   7   1 4423.97  158.91
  -2   7  -1 4487.99  158.80
  -2   7  -1 4390.99  157.47
   2   7   1 4528.10  159.04
  -2   7  -1 4407.27  155.48
   2   7   1 4418.41  158.59
  -2   7  -1 4497.24  159.17
  -2   7  -1 4418.41  157.61
   2  -7   1 4332.52  157.39
  -2  -7  -1 4407.69  158.72
  -2  -7  -1 4381.70  158.41
   2  -7   1 4269.04  157.16
  -2  -7  -1 4414.23  155.76
   2  -7   1 4243.27  158.47
  -2   7  -2   21.34    6.95
   2   7   2   12.13    4.98
  -2   7  -2   10.80    9.25
  -2   7  -2   23.65    8.90
   2   7   2    4.02    9.05
   2   7   2   30.24    9.77
   2   7   2    9.68    8.89
   2   7   2    3.32    6.39
  -2  -7  -2   17.41    5.26
   2  -7   2   13.37    6.90
  -2  -7  -2    9.17    7.17
  -2  -7  -2   19.29    9.61
  -2  -7  -2    2.24    8.28
   2   7   3 1081.87   47.18
   2   7   3 1098.25   46.87
   2   7   3 1064.64   46.33
   2   7   3 1055.99   42.38
  -2   7  -3 1092.28   46.57
  -2   7  -3 1132.25   46.13
  -2  -7  -3 1105.94   42.74
  -2  -7  -3 1134.36   45.67
   2  -7   3 1076.85   45.61
  -2  -7  -3 1088.65   46.34
  -2  -7  -3 1035.00   42.23
   2  -7   3 1077.52   45.80
   2   7   4   49.22   13.21
   2   7   4   51.24   12.93
  -2   7  -4   27.40   11.44
  -2   7  -4   54.86   13.71
  -2  -7  -4   40.71    9.61
   2  -7   4   40.03   12.05
   2  -7   4   51.87   11.48
  -2  -7  -4   38.72   11.71
  -2  -7  -4   49.97    9.46
  -2  -7  -4   40.71   12.24
  -2   7  -5   23.53   10.40
   2   7   5   13.53   13.99
  -2   7  -5   21.63   13.22
   2   7   5   13.43   11.76
   2  -7   5    6.99    9.41
  -2  -7  -5   17.38   10.62
   2  -7   5    5.08   13.38
  -2  -7  -5   28.09   10.64
  -2  -7  -5   10.70   11.50
  -2  -7  -5    1.78   13.79
  -2   7  -6  443.62   30.05
   2   7   6  507.15   32.85
   2   7   6  466.65   34.14
  -2   7  -6  440.29   31.24
  -2  -7  -6  479.58   28.93
  -2  -7  -6  456.31   30.95
   2  -7   6  392.93   28.32
   2  -7   6  478.58   32.64
   2   7   7   42.14   17.29
   2   7   7   -1.13   15.76
  -2   7  -7   16.55   13.92
  -2   7  -7   34.33   15.14
  -2  -7  -7   27.85   13.05
  -2  -7  -7    0.41   12.30
  -2  -7  -7   31.96   15.28
   2  -7   7   27.43   12.69
   2  -7   7   30.73   16.34
  -2   7  -8   35.25   14.91
  -2   7  -8    9.89   13.96
   2   7   8   39.03   17.78
   2   7   8    6.89   16.75
   2  -7   8   26.26   12.20
  -2  -7  -8   26.33   13.43
   2  -7   8   12.83   15.95
  -2  -7  -8   15.08   15.63
  -2  -7  -8   11.80   14.65
  -2   7  -9   15.89   15.15
  -2   7  -9   58.10   19.13
   2   7   9   38.41   16.05
   2   7   9   36.06   23.80
   2  -7   9   23.27   14.06
  -2  -7  -9   20.75   14.69
  -2  -7  -9   64.97   18.82
  -2  -7  -9   78.12   15.69
   2  -7   9   43.54   19.71
   2   7  10    5.38   15.56
  -2   7 -10   36.33   19.31
   2   7  10  -24.11   20.82
  -2   7 -10   10.75   16.64
  -2  -7 -10    9.84   18.18
  -2  -7 -10   22.88   15.84
   2  -7  10   19.03   21.53
   2   8 -10   17.52   17.47
  -2   8  10   -2.95   18.68
  -2   8  10    0.18   13.77
   2   8 -10  -16.34   11.63
  -2  -8  10   19.73   18.51
   2  -8 -10   -7.44   12.84
   2  -8 -10   33.47   15.17
   2  -8 -10  -28.18   16.44
  -2   8   9   27.14   13.51
  -2   8   9   -9.44   16.45
   2   8  -9   -1.30   15.12
  -2  -8   9  -25.10   15.29
   2  -8  -9   -8.45   14.95
   2  -8  -9   -5.65   12.64
   2  -8  -9   -2.34   12.99
  -2   8   8   17.66   16.16
   2   8  -8   15.00   10.46
  -2   8   8    3.03   12.60
   2   8  -8   27.24   16.20
  -2  -8   8   30.36   17.85
   2  -8  -8   40.96   14.82
   2  -8  -8   20.66   14.09
   2  -8  -8   13.04   14.99
   2  -8  -8   35.83   13.58
  -2   8   7  123.77   19.85
   2   8  -7  120.02   19.50
  -2   8   7  173.00   20.60
   2   8  -7  113.38   14.82
   2  -8  -7  168.81   20.27
   2  -8  -7  118.12   18.84
  -2  -8   7  131.69   19.99
   2  -8  -7  174.37   21.99
   2  -8  -7  173.68   19.92
   2   8  -6   59.02   14.43
   2   8  -6   63.81   10.82
  -2   8   6   70.98   17.86
  -2   8   6   69.02   14.80
   2  -8  -6   73.45   13.89
   2  -8  -6   90.37   15.32
   2  -8  -6   72.93   15.21
   2  -8  -6   88.25   15.75
  -2  -8   6   58.57   14.67
   2   8  -5  754.39   36.08
   2   8  -5  662.00   30.75
  -2   8   5  678.31   39.36
   2   8  -5  762.83   37.15
  -2   8   5  708.35   34.87
   2  -8  -5  721.21   36.21
   2  -8  -5  701.32   35.44
   2  -8  -5  741.89   36.07
   2  -8  -5  753.73   36.28
   2   8  -4    4.01    8.57
  -2   8   4    0.42    8.96
   2   8  -4   12.19    6.95
  -2   8   4   -1.80    9.46
   2   8  -4    8.35    9.78
   2  -8  -4   16.66    8.96
   2  -8  -4    8.03    8.50
  -2  -8   4   -2.40    7.19
  -2  -8   4    8.51    6.38
   2  -8  -4   -3.58    9.75
  -2   8   3  136.79   14.83
   2   8  -3  147.92   15.49
   2   8  -3  145.07   11.43
   2   8  -3  134.51   13.86
  -2   8   3  132.37   13.41
  -2   8   3  165.63   16.78
  -2  -8   3  136.95   13.65
   2  -8  -3  112.02   11.79
   2  -8  -3  159.93   15.39
   2  -8  -3  153.17   14.78
   2   8  -2    7.16    6.28
   2   8  -2   17.53    8.57
  -2   8   2   15.81    8.91
  -2   8   2   -1.00    6.23
  -2   8   2    8.82    7.14
   2   8  -2   16.53    6.47
  -2   8   2    4.96    8.45
   2  -8  -2    6.12    7.76
   2  -8  -2   13.38    6.46
  -2  -8   2   17.90    6.03
   2  -8  -2    3.80    8.45
  -2  -8   2   17.13    8.43
  -2   8   1  129.24   13.40
   2   8  -1  105.28   10.97
  -2   8   1  125.06   11.29
  -2   8   1  113.79   10.52
   2   8  -1  127.16   13.36
  -2   8   1  131.97   13.56
   2   8  -1  158.73   12.52
   2   8  -1   97.28    9.18
   2  -8  -1  111.80    9.92
   2  -8  -1  120.40   12.94
  -2  -8   1  145.27   13.35
   2  -8  -1  121.07   11.96
  -2  -8   1  124.66    9.05
  -2   8   0 1413.02   56.59
   2   8   0 1430.49   56.35
   2   8   0 1450.32   55.63
  -2   8   0 1449.28   55.84
  -2   8   0 1437.68   54.04
  -2   8   0 1421.94   52.89
   2  -8   0 1416.77   53.68
  -2  -8   0 1293.27   51.51
   2  -8   0 1467.21   56.21
  -2  -8   0 1442.48   56.24
   2  -8   0 1458.24   56.00
  -2  -8   0 1394.97   51.69
  -2  -8   0 1471.75   55.11
  -2   8  -1  612.46   27.47
   2   8   1  583.95   28.69
  -2   8  -1  599.15   29.29
  -2   8  -1  588.09   28.85
   2   8   1  643.46   29.62
   2   8   1  618.92   29.49
  -2   8  -1  597.35   24.45
   2  -8   1  637.02   27.90
  -2  -8  -1  631.10   28.68
  -2  -8  -1  614.16   29.45
  -2  -8  -1  603.38   25.58
   2   8   2   55.62    6.47
   2   8   2   65.32    8.62
   2   8   2   44.94   10.30
   2   8   2   52.83   10.92
   2   8   2   72.50   11.41
  -2   8  -2   42.59    9.80
  -2   8  -2   57.95   11.35
  -2   8  -2   56.21    8.75
  -2  -8  -2   64.26    9.19
   2  -8   2   49.49    8.69
  -2  -8  -2   58.69   10.54
  -2  -8  -2   57.55   11.58
  -2  -8  -2   66.30    6.60
   2   8   3  844.36   38.71
  -2   8  -3  795.71   37.89
  -2   8  -3  872.03   37.88
   2   8   3  846.23   38.34
   2   8   3  785.04   32.94
   2   8   3  803.21   38.86
   2  -8   3  817.46   36.95
  -2  -8  -3  817.85   37.76
  -2  -8  -3  794.49   33.06
  -2  -8  -3  786.21   37.18
   2  -8   3  787.80   37.08
  -2  -8  -3  837.37   34.12
   2   8   4  425.29   27.27
   2   8   4  359.97   26.78
  -2   8  -4  392.20   24.69
  -2  -8  -4  403.90   20.66
  -2  -8  -4  409.99   25.48
   2  -8   4  372.40   25.48
  -2  -8  -4  378.87   21.30
  -2  -8  -4  438.30   26.07
   2  -8   4  378.88   23.64
  -2   8  -5    4.85   10.25
  -2   8  -5    8.06   10.06
   2   8   5    2.48   12.80
   2   8   5   11.14   11.66
  -2  -8  -5    7.30   10.91
   2  -8   5    0.57    9.25
  -2  -8  -5    0.89    9.52
  -2  -8  -5    0.59   11.15
  -2  -8  -5    9.50    8.65
   2  -8   5    7.84   12.89
   2   8   6  129.23   21.00
  -2   8  -6   92.44   17.32
  -2   8  -6  119.05   17.61
   2   8   6   75.45   18.94
   2  -8   6   97.13   17.80
  -2  -8  -6  102.48   19.02
  -2  -8  -6   58.56   14.63
   2  -8   6  108.64   16.48
  -2  -8  -6  125.70   16.48
  -2   8  -7  466.39   31.45
   2   8   7  428.91   35.13
   2   8   7  471.35   33.49
  -2   8  -7  398.46   33.15
   2  -8   7  403.45   33.87
  -2  -8  -7  480.95   30.26
  -2  -8  -7  506.66   30.16
  -2  -8  -7  460.23   32.34
   2  -8   7  483.42   30.43
  -2   8  -8    7.37   14.97
   2   8   8   18.30   15.65
  -2   8  -8   14.05   14.54
   2   8   8   -4.48   17.56
   2  -8   8   21.81   16.79
  -2  -8  -8   -5.53   12.79
   2  -8   8   22.44   12.67
  -2  -8  -8   10.74   13.73
  -2  -8  -8   15.89   13.70
  -2   8  -9   14.68   17.33
  -2   8  -9    7.80   14.60
   2   8   9  -33.39   17.16
   2   8   9   -4.79   15.30
  -2  -8  -9   -6.84   13.16
  -2  -8  -9    0.40   15.03
   2  -8   9  -16.68   10.67
  -2  -8  -9   29.39   15.07
   2  -8   9   14.46   17.45
  -2   8 -10   39.67   18.54
  -2   8 -10   33.02   18.22
   2   8  10   20.52   17.93
   2   8  10   32.33   24.49
  -2  -8 -10   63.55   20.86
  -2  -8 -10   40.54   15.37
  -2  -8 -10   17.88   17.55
   2  -8  10   32.47   20.56
  -2   9  10   53.81   21.82
  -2   9  10  143.64   21.63
   2   9 -10   85.35   22.53
   2   9 -10   38.97   13.86
  -2  -9  10   38.94   20.95
   2  -9 -10   73.19   20.01
   2  -9 -10   54.08   18.28
   2  -9 -10   95.21   22.24
   2  -9 -10   51.39   16.37
   2   9  -9   73.25   29.08
  -2   9   9   38.11   16.57
  -2   9   9   10.59   17.84
   2   9  -9    8.33   11.34
   2  -9  -9    8.75   16.94
   2  -9  -9   25.70   15.19
   2  -9  -9    2.95   13.87
   2  -9  -9    7.18   15.20
  -2  -9   9    8.52   21.84
  -2   9   8  172.09   23.56
   2   9  -8  165.84   24.06
   2   9  -8  154.63   16.40
  -2   9   8  129.68   21.05
  -2  -9   8  162.69   23.96
   2  -9  -8  139.64   20.32
   2  -9  -8  181.69   22.57
   2  -9  -8  149.28   20.48
   2  -9  -8  180.01   22.74
   2   9  -7  202.56   18.53
   2   9  -7  229.61   25.31
  -2   9   7  221.89   22.61
  -2   9   7  221.27   25.38
   2  -9  -7  258.24   25.21
   2  -9  -7  202.74   21.69
  -2  -9   7  196.18   22.53
   2  -9  -7  180.55   21.73
   2  -9  -7  182.75   21.26
   2   9  -6  334.34   26.43
   2   9  -6  315.86   20.66
  -2   9   6  326.87   25.42
  -2   9   6  325.11   26.45
   2  -9  -6  302.11   24.73
   2  -9  -6  315.43   25.80
   2  -9  -6  302.27   25.68
   2  -9  -6  293.72   25.62
  -2   9   5  189.22   19.91
   2   9  -5  141.52   13.87
   2   9  -5  125.56   17.02
  -2   9   5  163.14   18.11
   2   9  -5  139.03   17.37
   2  -9  -5  174.69   18.72
   2  -9  -5  154.59   18.07
   2  -9  -5  160.83   17.67
   2  -9  -5  169.58   18.38
   2   9  -4    1.54    8.71
  -2   9   4    6.38    9.49
   2   9  -4   -0.39    7.32
  -2   9   4   15.78   10.23
   2   9  -4    9.43   10.76
  -2  -9   4    1.83    6.40
   2  -9  -4    3.00    8.50
   2  -9  -4    2.32   10.41
  -2  -9   4    6.62    8.07
   2   9  -3    1.96    6.98
   2   9  -3   27.39   12.15
   2   9  -3   18.26    7.64
  -2   9   3   14.36    9.60
  -2   9   3   22.62    8.78
  -2   9   3   23.71    8.84
  -2  -9   3   13.23    8.96
   2  -9  -3   16.49   10.74
   2   9  -2   42.01   10.77
  -2   9   2   53.03    9.62
   2   9  -2   44.93    8.43
  -2   9   2   60.40   10.54
   2   9  -2   29.75    7.63
  -2   9   2   36.85   10.41
  -2   9   2   43.52    8.30
   2  -9  -2   42.51   10.71
  -2  -9   2   58.30   10.46
   2  -9  -2   30.49    9.14
   2  -9  -2   50.64    7.82
  -2  -9   2   41.33    7.32
  -2   9   1   33.64    7.65
   2   9  -1   39.16    8.90
   2   9  -1   19.31    5.60
  -2   9   1   11.00    8.24
  -2   9   1    9.59    9.03
  -2   9   1   27.05    7.19
   2   9  -1   28.94    8.11
   2   9  -1   24.97    9.03
  -2  -9   1   23.43    5.63
   2  -9  -1   12.94    9.57
   2  -9  -1   26.88    9.55
  -2  -9   1   33.18    9.68
   2  -9  -1   23.20    6.54
  -2   9   0  220.05   17.42
   2   9   0  257.43   17.86
  -2   9   0  230.79   15.04
  -2   9   0  216.20   13.42
  -2   9   0  225.84   18.33
   2   9   0  218.69   17.43
  -2  -9   0  230.02   18.06
   2  -9   0  224.90   17.93
  -2  -9   0  232.83   12.32
  -2  -9   0  191.18   12.82
   2   9   1 1669.14   64.69
  -2   9  -1 1584.91   62.79
  -2   9  -1 1656.40   64.19
   2   9   1 1645.22   64.22
   2   9   1 1630.06   64.62
  -2   9  -1 1657.58   64.80
  -2   9  -1 1583.98   59.59
  -2  -9  -1 1673.92   60.86
  -2  -9  -1 1569.81   64.44
   2  -9   1 1614.87   63.12
  -2  -9  -1 1694.60   64.15
   2   9   2   18.25   11.06
  -2   9  -2    9.92    8.38
   2   9   2   15.11    5.15
  -2   9  -2   18.42    9.47
   2   9   2   24.20    9.18
  -2   9  -2    7.95    9.60
   2   9   2    7.27    6.11
   2   9   2   24.35   10.61
  -2  -9  -2    7.24    7.47
  -2  -9  -2   10.33    8.92
  -2  -9  -2   27.33   11.35
   2  -9   2   19.96    8.23
  -2   9  -3  395.74   25.19
   2   9   3  400.20   19.42
   2   9   3  404.94   26.35
   2   9   3  417.01   25.75
   2  -9   3  409.61   20.25
  -2  -9  -3  417.29   25.27
   2  -9   3  378.06   23.82
  -2  -9  -3  434.33   25.59
  -2  -9  -3  391.80   19.70
  -2  -9  -3  415.40   21.27
   2   9   4   90.69   17.72
  -2   9  -4   93.83   14.24
  -2   9  -4   77.74   13.85
   2   9   4   60.87   15.23
  -2  -9  -4   47.02   13.51
   2  -9   4   62.21   12.28
   2  -9   4   82.00   14.16
  -2  -9  -4   59.02   10.32
  -2  -9  -4   73.17   10.78
  -2  -9  -4   77.88   14.55
   2   9   5   -0.06   13.93
   2   9   5  -11.23   12.23
  -2   9  -5    5.01   10.68
  -2   9  -5    8.64   12.12
   2  -9   5   10.18   13.22
   2  -9   5   15.92   10.82
  -2  -9  -5    2.53    9.67
  -2  -9  -5   14.57   12.93
  -2  -9  -5   10.46   11.97
  -2  -9  -5   -5.97    9.18
   2   9   6   19.53   17.00
   2   9   6  -16.08   13.95
  -2   9  -6    5.69   13.23
  -2   9  -6    3.03   13.60
  -2  -9  -6   21.80   14.88
   2  -9   6    1.00   16.06
   2  -9   6   18.16   11.76
  -2  -9  -6   23.53   13.74
  -2  -9  -6    5.93   11.68
   2   9   7   71.86   18.90
   2   9   7   37.38   17.62
  -2   9  -7   55.26   16.39
  -2   9  -7   53.15   16.54
   2  -9   7   71.57   14.98
   2  -9   7   40.80   18.14
  -2  -9  -7   45.46   16.20
  -2  -9  -7   56.64   15.74
  -2  -9  -7  103.31   17.43
  -2   9  -8   57.71   17.83
  -2   9  -8   43.13   16.47
   2   9   8   32.17   20.45
   2   9   8   26.28   16.55
  -2  -9  -8   40.31   16.19
   2  -9   8   39.89   14.10
   2  -9   8   45.78   18.16
  -2  -9  -8   45.15   16.38
  -2  -9  -8   69.49   17.48
   2   9   9   -4.97   15.54
   2   9   9   32.35   20.24
  -2   9  -9    5.93   15.33
  -2   9  -9   29.87   16.99
   2  -9   9    4.26   17.57
   2  -9   9   11.09   12.99
  -2  -9  -9   21.16   17.03
  -2  -9  -9    6.01   15.95
  -2  -9  -9    2.64   13.61
   2   9  10   16.48   21.65
   2   9  10    1.54   16.66
  -2   9 -10   33.07   19.61
  -2   9 -10   43.66   17.80
  -2  -9 -10   32.85   15.80
   2  -9  10  -15.08   18.33
  -2  -9 -10   -0.13   16.45
  -2  -9 -10  -13.34   16.64
  -2  10  10  105.59   23.13
   2  10 -10   88.87   23.39
   2  10 -10   72.48   14.89
  -2  10  10  116.57   24.45
   2 -10 -10  143.86   24.33
   2 -10 -10   93.57   20.68
   2 -10 -10  132.02   21.57
  -2 -10  10  125.75   25.25
  -2  10   9    3.66   16.48
  -2  10   9   -9.94   16.75
   2  10  -9   22.27   12.10
   2  10  -9    2.96   16.12
  -2 -10   9    2.64   17.08
   2 -10  -9   38.13   16.17
   2 -10  -9    1.66   14.06
   2 -10  -9   26.85   17.79
   2 -10  -9   -9.95   12.72
  -2  10   8   63.47   16.50
  -2  10   8   93.56   19.67
   2  10  -8   86.94   13.92
   2  10  -8   94.45   19.96
  -2 -10   8   69.28   18.78
   2 -10  -8   70.17   17.12
   2 -10  -8  120.93   19.34
   2 -10  -8   97.85   19.08
   2 -10  -8   74.37   18.68
  -2  10   7   -6.47   12.38
   2  10  -7    2.80   10.21
  -2  10   7   17.32   14.87
   2  10  -7   -0.71   13.08
   2 -10  -7  -10.53   12.36
  -2 -10   7   -8.67   14.26
   2 -10  -7   10.44   11.62
   2 -10  -7   13.85   13.26
   2 -10  -7   -4.76   12.78
   2  10  -6   56.68   16.40
  -2  10   6   36.70   15.18
  -2  10   6   38.72   15.04
   2  10  -6   42.81   11.11
   2 -10  -6   60.16   15.78
   2 -10  -6   28.45   14.40
   2 -10  -6   45.33   13.96
   2 -10  -6   48.59   15.04
  -2  10   5  149.37   17.58
  -2  10   5  149.52   17.66
   2  10  -5  133.30   19.55
   2  10  -5  151.41   17.17
   2  10  -5  148.41   14.46
   2 -10  -5  145.38   18.09
  -2 -10   5  156.68   15.90
   2  10  -4   86.34   14.85
  -2  10   4   82.13   15.54
   2  10  -4   72.12   12.56
  -2  10   4  108.21   13.84
   2  10  -4  105.13   11.79
  -2  10   4   53.79   11.04
  -2 -10   4   92.47   11.93
  -2 -10   4  114.79   11.52
   2 -10  -4   71.07   14.80
   2 -10  -4   95.61   14.93
  -2  10   3  114.67   12.24
   2  10  -3   88.27   10.66
   2  10  -3   97.99   14.14
  -2  10   3  104.69   12.71
  -2  10   3  115.06   15.38
  -2  10   3  117.87   12.76
   2  10  -3   93.90   11.12
   2 -10  -3  122.32   14.42
  -2 -10   3  127.19   13.56
   2 -10  -3   91.65   14.43
  -2  10   2  183.52   18.64
   2  10  -2  190.77   14.31
   2  10  -2  178.99   14.64
  -2  10   2  194.21   17.50
  -2  10   2  214.20   14.92
   2  10  -2  179.88   17.92
   2  10  -2  193.18   14.81
  -2  10   2  220.67   14.84
   2 -10  -2  186.60   18.85
  -2 -10   2  184.27   13.16
   2 -10  -2  184.00   16.48
  -2 -10   2  195.69   17.25
  -2  10   1  373.39   19.93
   2  10  -1  347.32   20.73
  -2  10   1  372.70   23.78
   2  10  -1  388.29   23.04
   2  10  -1  391.63   21.79
  -2  10   1  392.88   19.21
  -2  10   1  406.43   22.11
   2  10  -1  358.69   17.48
   2 -10  -1  363.73   23.26
  -2 -10   1  407.76   23.38
   2  10   0  446.34   25.04
  -2  10   0  437.03   20.39
  -2  10   0  437.03   22.40
  -2  10   0  454.85   25.55
  -2  10   0  439.18   24.27
   2  10   0  449.21   24.73
  -2 -10   0  469.35   25.76
  -2 -10   0  433.81   19.91
   2 -10   0  438.54   24.99
  -2  10  -1    0.38    7.33
  -2  10  -1    8.22    7.88
   2  10   1    3.05    9.25
   2  10   1   -8.10    8.52
  -2  10  -1    6.26    5.82
   2  10   1   -2.44    8.04
  -2  10  -1   11.59    9.29
   2 -10   1    9.69    9.22
  -2 -10  -1    4.81    8.53
  -2 -10  -1  -11.96    9.96
  -2 -10  -1   -0.42    7.05
   2  10   2  173.45   17.85
  -2  10  -2  122.53   14.23
   2  10   2  146.84   17.13
  -2  10  -2  120.70   13.44
   2  10   2  130.38   11.17
   2  10   2  115.50   14.82
  -2  10  -2  117.72   14.07
  -2 -10  -2  135.67   14.64
   2 -10   2  137.21   13.22
   2  10   3   84.30   11.00
   2  10   3  101.08   15.64
   2  10   3   93.65   15.33
  -2  10  -3   76.21   13.79
  -2  10  -3   88.85   21.54
   2  10   3   99.77   14.94
   2  10   3  114.36   10.88
  -2 -10  -3  106.16   10.10
   2 -10   3  114.06   15.16
   2 -10   3  109.75   11.88
  -2 -10  -3  102.90   14.41
  -2 -10  -3   98.16   11.73
  -2 -10  -3  100.06   15.69
  -2  10  -4   22.16   10.87
  -2  10  -4   17.40   11.40
   2  10   4   14.72   12.87
   2  10   4   20.01   13.13
  -2 -10  -4   21.52   10.02
  -2 -10  -4   21.51    9.26
   2 -10   4  -13.60   11.44
  -2 -10  -4   19.39   11.40
  -2 -10  -4   15.57   12.64
   2 -10   4    8.61   10.69
   2  10   5  -13.93   14.04
   2  10   5   28.16   15.04
  -2  10  -5   20.90   12.85
  -2  10  -5   11.63   13.24
   2 -10   5    7.77   14.19
  -2 -10  -5   -0.77   13.40
  -2 -10  -5   -0.78   10.22
   2 -10   5   13.77   11.91
  -2 -10  -5   14.53   13.05
  -2  10  -6  807.79   43.39
  -2  10  -6  709.89   39.44
   2  10   6  781.80   44.31
   2  10   6  751.65   43.55
  -2 -10  -6  750.05   42.09
   2 -10   6  721.97   38.90
  -2 -10  -6  691.61   39.49
  -2 -10  -6  828.46   38.31
   2 -10   6  752.37   42.33
  -2  10  -7   75.08   17.65
   2  10   7   63.41   21.04
  -2  10  -7   63.84   18.27
   2  10   7   47.74   17.04
  -2 -10  -7   74.63   17.74
  -2 -10  -7   50.51   14.95
   2 -10   7   49.63   14.13
  -2 -10  -7   73.02   17.01
   2 -10   7   55.35   17.08
   2  10   8  116.48   21.61
  -2  10  -8   73.71   17.76
   2  10   8   86.96   23.96
  -2  10  -8  104.54   31.25
  -2 -10  -8   81.25   19.41
  -2 -10  -8  139.22   20.25
   2 -10   8  108.94   19.26
  -2 -10  -8  125.57   20.12
  -2  10  -9   59.80   18.84
  -2  10  -9   47.48   18.38
   2  10   9  115.77   25.55
   2  10   9  112.41   24.43
  -2 -10  -9   45.76   19.25
  -2 -10  -9   71.48   17.37
  -2 -10  -9   94.36   19.72
   2 -10   9   14.11   18.18
  -2  11  10   -3.69   22.03
   2  11 -10  -14.95   16.70
  -2  11  10   -2.99   18.72
   2  11 -10    7.86   12.51
  -2 -11  10   14.49   18.50
   2 -11 -10   -7.74   14.24
   2 -11 -10   34.42   17.09
   2 -11 -10    6.07   17.55
  -2  11   9    2.54   15.51
   2  11  -9   48.23   12.46
  -2  11   9   20.80   18.59
   2  11  -9   25.39   17.93
   2 -11  -9   24.48   16.61
   2 -11  -9   46.04   17.86
   2 -11  -9   54.53   26.70
   2 -11  -9   27.07   16.42
  -2 -11   9   82.76   20.95
  -2  11   8  494.19   35.34
   2  11  -8  459.12   28.35
   2  11  -8  566.52   38.47
  -2  11   8  512.65   35.39
  -2 -11   8  471.06   36.90
   2 -11  -8  442.39   34.88
   2 -11  -8  559.76   34.88
   2 -11  -8  422.56   33.74
   2 -11  -8  554.17   36.43
  -2  11   7   23.64   14.77
   2  11  -7   46.11   15.21
  -2  11   7   11.31   13.79
   2  11  -7   33.28   11.24
   2 -11  -7   59.66   19.14
  -2 -11   7   -8.03   14.34
   2 -11  -7   31.56   15.28
   2 -11  -7   27.29   14.65
   2 -11  -7   31.80   14.31
   2  11  -6   52.07   11.05
  -2  11   6   43.28   15.87
  -2  11   6   86.16   17.28
   2  11  -6   48.10   14.87
   2 -11  -6   74.17   17.31
   2 -11  -6   73.61   15.76
  -2  11   5   -0.48   12.18
   2  11  -5    1.87   11.06
  -2  11   5   -8.76   12.86
   2  11  -5   -6.56   12.82
   2  11  -5   -8.52    8.72
   2 -11  -5   -6.92    9.65
  -2 -11   5   -8.72    9.88
   2 -11  -5   -3.85   13.23
   2  11  -4    9.22    8.55
  -2  11   4   18.82   12.28
   2  11  -4   20.78   11.41
  -2  11   4    9.41   10.58
   2  11  -4    6.25    9.47
  -2  11   4    1.93   10.81
  -2 -11   4    0.24   10.21
   2 -11  -4    5.66   11.79
   2 -11  -4   -8.75    9.41
  -2  11   3    3.30   10.36
   2  11  -3  -14.05    7.31
  -2  11   3    0.51   10.99
  -2  11   3   -1.18    8.64
   2  11  -3   -0.91    8.67
  -2  11   3    1.32    9.40
   2  11  -3   -8.47    9.10
  -2 -11   3    5.09   10.03
   2 -11  -3    5.29   11.01
   2 -11  -3   -7.40    7.91
  -2  11   2    5.91    9.61
   2  11  -2    6.37    7.84
   2  11  -2    4.98    7.08
   2  11  -2   10.29    8.05
  -2  11   2   11.41    9.90
  -2  11   2   -3.77    7.44
   2  11  -2   -6.08    8.87
  -2  11   2    3.01    8.51
  -2 -11   2    4.74   10.15
   2 -11  -2    2.71   10.33
  -2  11   1   11.98    7.27
  -2  11   1   13.13    7.92
   2  11  -1    8.82    5.89
   2  11  -1   18.30    9.33
  -2  11   1   11.73    9.01
   2  11  -1   12.30   13.09
  -2  11   1   21.56   10.00
   2  11  -1   12.83    8.63
  -2 -11   1   14.12    4.68
  -2 -11   1   18.65    6.47
   2 -11  -1   15.90   10.30
  -2 -11   1    8.22   10.52
  -2  11   0  401.64   23.09
   2  11   0  359.41   23.12
   2  11   0  369.98   23.02
  -2  11   0  326.88   23.47
  -2  11   0  375.67   18.18
  -2  11   0  378.27   20.92
  -2 -11   0  366.25   18.35
   2 -11   0  346.20   23.08
  -2 -11   0  347.22   24.09
  -2  11  -1  105.02   13.69
  -2  11  -1   91.01   13.65
  -2  11  -1   98.04    9.97
   2  11   1   97.73   13.54
   2  11   1  110.24   17.69
  -2  11  -1  100.91   12.55
   2  11   1  109.30   13.64
   2 -11   1   95.26   13.45
  -2 -11  -1  104.93   14.48
  -2 -11  -1  119.69   10.96
  -2 -11  -1   98.47   14.23
   2  11   2  523.91   30.12
  -2  11  -2  477.67   28.14
   2  11   2  564.86   42.22
   2  11   2  553.76   29.77
  -2  11  -2  527.57   28.90
  -2  11  -2  476.30   27.29
   2 -11   2  483.21   26.42
  -2 -11  -2  525.50   25.14
  -2 -11  -2  500.59   29.89
  -2 -11  -2  526.72   28.75
   2  11   3  122.48   13.00
   2  11   3  122.16   17.01
   2  11   3  155.72   18.51
   2  11   3  135.44   16.69
  -2  11  -3  119.39   15.90
   2  11   3  140.60   11.73
  -2  11  -3  133.57   16.37
   2 -11   3  154.22   15.84
  -2 -11  -3  124.42   13.33
  -2 -11  -3  137.26   16.69
  -2 -11  -3  148.12   18.02
  -2  11  -4  391.62   28.04
  -2  11  -4  414.03   28.56
   2  11   4  406.41   30.67
   2  11   4  435.52   29.99
   2  11   4  439.63   25.22
  -2 -11  -4  419.86   28.84
   2 -11   4  417.62   28.42
  -2 -11  -4  402.34   22.68
  -2 -11  -4  461.67   29.47
  -2 -11  -4  426.49   23.97
   2 -11   4  441.61   27.09
   2  11   5   -6.76   14.93
  -2  11  -5    5.08   12.56
   2  11   5    4.23   14.85
  -2  11  -5    7.92   12.36
  -2 -11  -5   -0.59   13.23
   2 -11   5   22.64   11.53
   2 -11   5   11.54   14.65
  -2 -11  -5    3.39   13.63
  -2 -11  -5   13.30   10.94
   2  11   6  178.44   23.38
  -2  11  -6  197.23   22.52
   2  11   6  135.72   23.26
  -2  11  -6  185.41   22.44
   2 -11   6  150.49   21.29
  -2 -11  -6  194.98   19.39
  -2 -11  -6  193.17   21.51
   2 -11   6  183.85   20.05
  -2 -11  -6  185.19   22.63
   2  11   7   73.02   20.72
  -2  11  -7  113.53   20.17
  -2  11  -7  112.30   19.06
   2  11   7   81.31   21.30
  -2 -11  -7   81.39   19.05
   2 -11   7   76.79   15.97
  -2 -11  -7   82.10   17.92
  -2 -11  -7   90.79   16.81
   2 -11   7   98.13   20.15
  -2  11  -8    6.04   14.38
  -2  11  -8   13.68   23.27
   2  11   8   -9.06   18.95
   2  11   8  -28.27   14.75
  -2 -11  -8    7.58   14.65
   2 -11   8   -6.49   15.85
  -2 -11  -8  -25.78   14.35
  -2 -11  -8    2.45   14.16
   2 -11   8   16.75   13.03
  -2  11  -9   19.26   18.37
   2  11   9   -0.74   16.85
   2  11   9  -10.48   19.63
  -2  11  -9   -7.47   15.67
   2 -11   9   12.83   18.20
  -2 -11  -9   24.51   15.79
  -2 -11  -9   21.58   16.80
  -2 -11  -9    7.87   16.27
   2  12 -10   35.58   14.27
  -2  12  10   37.45   36.10
   2  12 -10   18.69   18.75
  -2 -12  10   38.35   21.09
   2 -12 -10   62.11   18.48
   2 -12 -10   29.86   17.15
   2 -12 -10   36.40   22.09
   2  12  -9    8.01   11.52
   2  12  -9   33.63   18.65
  -2  12   9   11.26   18.28
  -2  12   9   -1.25   14.81
  -2 -12   9    3.77   16.99
   2 -12  -9   49.37   18.02
   2 -12  -9   23.83   20.41
   2 -12  -9    4.64   17.58
  -2  12   8   70.43   20.20
  -2  12   8   33.61   17.98
   2  12  -8   71.67   20.17
   2 -12  -8   78.55   18.22
   2 -12  -8   53.69   18.43
   2 -12  -8   41.38   17.57
   2 -12  -8   81.27   18.84
   2  12  -7    6.43   10.61
  -2  12   7    4.62   14.28
   2  12  -7   29.34   14.75
  -2  12   7   -8.23   13.17
  -2 -12   7   12.29   14.66
   2 -12  -7    7.27   13.83
   2 -12  -7   -2.55   13.77
   2  12  -6  446.28   26.43
  -2  12   6  553.46   34.89
  -2  12   6  531.31   31.93
   2  12  -6  509.01   32.67
   2 -12  -6  493.95   31.68
   2 -12  -6  458.89   33.11
  -2  12   5   97.79   15.91
   2  12  -5  107.76   14.17
  -2  12   5   81.13   17.69
   2  12  -5   74.16   15.34
  -2  12   5  148.78   20.69
   2  12  -5   93.54   15.42
  -2 -12   5   84.98   14.08
   2 -12  -5   92.58   18.02
   2 -12  -5  115.36   16.42
  -2  12   4   20.61   12.33
  -2  12   4   22.58   11.83
  -2  12   4   40.76   14.05
   2  12  -4   27.42   13.47
   2  12  -4   54.87   15.28
   2  12  -4   37.24   10.66
  -2  12   4   29.52   13.91
   2 -12  -4   29.44   14.05
  -2 -12   4   47.08   13.24
  -2  12   3   41.89   11.23
   2  12  -3   43.47   13.93
  -2  12   3   28.30   11.61
   2  12  -3   28.26   10.10
  -2  12   3   32.39   10.32
   2  12  -3   66.39   11.78
  -2  12   3   35.41   12.77
   2 -12  -3   48.43   13.73
  -2 -12   3   39.62   12.40
  -2  12   2  365.83   20.63
  -2  12   2  308.04   20.53
  -2  12   2  388.54   23.30
   2  12  -2  361.47   19.59
   2  12  -2  307.40   20.80
   2  12  -2  364.12   24.74
   2  12  -2  351.15   21.44
  -2  12   2  357.89   25.68
  -2 -12   2  313.95   23.95
   2 -12  -2  316.97   24.67
   2  12  -1   28.56    9.48
   2  12  -1   22.10    9.89
  -2  12   1    9.51    8.47
  -2  12   1   21.75    8.56
  -2  12   1   20.42   11.62
   2  12  -1   18.74    6.73
  -2  12   1   16.64    9.78
   2  12  -1   13.53    9.74
   2 -12  -1   16.54   12.22
  -2 -12   1   14.50    6.79
  -2 -12   1   23.07    6.99
  -2 -12   1   11.47   14.27
  -2  12   0   22.22    8.95
  -2  12   0   22.78   10.51
   2  12   0   27.63   12.11
  -2  12   0   27.08   11.41
   2  12   0   55.41   16.29
  -2  12   0   28.17    6.87
  -2 -12   0   40.02    8.60
  -2 -12   0    9.30   12.49
  -2  12  -1  163.01   18.01
   2  12   1  198.34   19.53
  -2  12  -1  214.14   18.06
   2  12   1  243.27   20.05
   2  12   1  195.85   20.95
  -2  12  -1  195.77   20.20
  -2 -12  -1  205.28   20.42
   2 -12   1  189.12   19.17
  -2 -12  -1  204.88   15.71
   2  12   2   -3.54   11.08
  -2  12  -2    1.75   10.96
   2  12   2    0.03   10.89
   2  12   2   -2.61   12.03
  -2  12  -2  -13.67   10.42
  -2 -12  -2    4.58    8.81
   2 -12   2  -14.97    9.37
  -2 -12  -2   -4.58   12.14
  -2 -12  -2    0.40   10.02
   2  12   3    5.00   13.42
   2  12   3    6.61    8.42
  -2  12  -3   11.72   11.38
  -2  12  -3   -6.37   11.66
  -2  12  -3   -2.21   10.78
   2  12   3    5.12   13.46
   2  12   3   25.15   13.76
   2  12   3   13.25    6.93
   2  12   3   -5.09    7.06
  -2 -12  -3    0.81   11.54
   2 -12   3   -1.96    9.66
  -2 -12  -3    2.80    8.77
  -2 -12  -3   14.57   13.18
  -2  12  -4    8.22   11.53
   2  12   4    2.15   14.13
  -2  12  -4   11.57   12.74
   2  12   4   10.03   11.32
   2  12   4  -17.36   13.55
   2 -12   4    4.90    9.55
   2 -12   4    0.32   12.33
  -2 -12  -4   -0.91   10.32
   2 -12   4  -10.38   10.28
  -2 -12  -4    1.04   12.43
  -2 -12  -4    6.86   13.49
   2  12   5  134.25   20.32
   2  12   5  132.30   20.76
  -2  12  -5  126.18   19.27
  -2  12  -5  138.94   21.82
   2 -12   5  134.28   18.77
  -2 -12  -5  123.73   19.17
  -2 -12  -5  125.45   15.08
  -2 -12  -5  135.87   19.67
   2 -12   5  110.09   16.15
  -2  12  -6   33.40   13.56
   2  12   6   22.33   16.73
  -2  12  -6    7.23   14.61
   2  12   6   16.58   15.86
   2 -12   6   11.68   11.50
   2 -12   6   14.16   15.00
  -2 -12  -6   26.07   15.13
  -2 -12  -6    0.84   13.50
  -2 -12  -6   26.75   12.23
  -2  12  -7   47.50   16.89
   2  12   7   80.53   20.81
   2  12   7   82.92   20.66
  -2  12  -7   41.38   17.53
   2 -12   7   31.41   13.57
  -2 -12  -7   36.15   14.91
  -2 -12  -7   44.58   18.72
  -2 -12  -7   56.48   17.70
   2 -12   7   68.75   18.50
  -2  12  -8  278.67   29.60
   2  12   8  297.05   32.56
  -2  12  -8  269.35   32.95
   2  12   8  228.54   40.10
  -2 -12  -8  256.12   28.67
   2 -12   8  242.86   28.46
  -2 -12  -8  294.21   28.37
  -2 -12  -8  285.12   29.60
   2 -12   8  285.48   25.02
   2  12   9   24.96   21.34
  -2  12  -9   15.93   18.15
  -2  12  -9   30.31   21.36
  -2 -12  -9   40.63   18.30
   2 -12   9   27.20   20.68
  -2 -12  -9    7.43   18.00
  -2 -12  -9   40.30   18.15
   2  13  -9   17.17   12.66
  -2  13   9    9.38   17.01
   2  13  -9   31.80   18.80
  -2  13   9  -10.62   16.67
   2 -13  -9    5.17   16.22
  -2 -13   9   17.03   19.92
   2 -13  -9   33.90   18.47
  -2  13   8   36.48   19.08
   2  13  -8   65.04   19.74
  -2  13   8   52.81   19.65
   2  13  -8   72.90   14.82
   2 -13  -8  105.75   21.75
   2 -13  -8   70.28   19.50
  -2 -13   8   37.38   18.31
  -2  13   7   15.67   15.71
   2  13  -7    2.33   14.17
  -2  13   7   14.29   15.18
   2  13  -7   -9.42   10.14
   2 -13  -7   17.67   15.28
  -2 -13   7   -1.43   15.47
   2 -13  -7   -4.25   13.67
   2  13  -6   48.48   11.81
   2  13  -6   60.19   15.48
  -2  13   6   38.83   14.34
  -2  13   6   58.06   17.82
  -2  13   6   61.61   15.01
   2 -13  -6   27.25   16.37
   2  13  -5  -14.19   11.18
  -2  13   5    7.54   12.60
  -2  13   5    3.86   14.05
   2  13  -5   14.39   11.25
   2  13  -5   10.11   15.00
  -2  13   5  -10.84   11.11
   2 -13  -5    5.03   15.33
  -2 -13   5   21.79   12.54
   2  13  -4   32.43   14.58
  -2  13   4   27.62   14.50
  -2  13   4   13.88   12.42
  -2  13   4   36.75   13.28
   2  13  -4   42.44   11.44
   2  13  -4   28.24   15.70
  -2  13   4   27.98   12.82
  -2 -13   4   40.83   13.66
   2 -13  -4   46.03   15.69
  -2  13   3   -3.07   12.97
   2  13  -3    0.06    9.81
   2  13  -3   -1.05   11.50
   2  13  -3   -4.18    9.10
  -2  13   3    1.32   10.05
  -2  13   3    7.57   10.36
  -2  13   3    1.19   11.37
   2 -13  -3    1.73   13.54
  -2  13   2   95.92   13.17
   2  13  -2   80.83   14.91
  -2  13   2  116.84   15.30
   2  13  -2   68.38   14.31
  -2  13   2   75.64   14.94
  -2  13   2   96.11   12.57
   2  13  -2  105.45   11.77
   2  13  -2   91.39   12.98
   2 -13  -2  109.03   16.77
  -2 -13   2  121.15   16.57
   2  13  -1   38.53    8.09
   2  13  -1   54.78   11.76
  -2  13   1   43.34   13.91
   2  13  -1   38.61   11.77
   2  13  -1   24.88   11.72
  -2  13   1   33.68   10.16
  -2  13   1   34.23   11.16
   2 -13  -1   63.20   14.37
  -2 -13   1   35.86   13.43
  -2 -13   1   44.04    8.63
  -2 -13   1   42.32    8.20
  -2  13   0  118.22   17.05
  -2  13   0  104.65   14.10
  -2  13   0  129.38   14.13
  -2  13   0  125.89   11.92
   2  13   0  113.51   15.71
   2  13   0  105.50   15.11
   2  13   0  103.30   15.12
   2 -13   0  108.29   16.61
  -2 -13   0  136.16   12.62
  -2 -13   0  123.28   16.75
   2  13   1  708.44   36.12
  -2  13  -1  685.88   34.21
   2  13   1  667.89   37.18
  -2  13  -1  739.65   35.47
  -2  13  -1  635.60   48.58
   2  13   1  689.56   35.87
  -2 -13  -1  676.37   31.46
   2 -13   1  730.41   36.34
  -2 -13  -1  737.50   37.63
  -2  13  -2  554.50   31.73
  -2  13  -2  567.12   32.58
   2  13   2  543.21   32.52
   2  13   2  537.20   33.33
  -2  13  -2  533.07   30.90
   2  13   2  566.81   32.83
  -2 -13  -2  566.29   32.18
   2 -13   2  577.26   31.12
  -2 -13  -2  591.99   28.49
  -2 -13  -2  629.18   34.79
  -2  13  -3   14.57   12.82
   2  13   3   20.01    7.22
   2  13   3    0.14   12.81
   2  13   3   13.11    7.94
   2  13   3    5.66   14.06
  -2  13  -3   22.39   13.04
   2  13   3    7.32    9.23
  -2  13  -3   23.42   14.11
  -2 -13  -3   22.03   14.31
  -2 -13  -3   35.86   13.53
   2 -13   3    6.30   10.88
  -2 -13  -3   14.66   10.97
   2  13   4   84.59   11.17
  -2  13  -4  103.62   16.72
   2  13   4  127.28   15.27
   2  13   4   58.20   30.02
  -2  13  -4   97.12   17.00
   2  13   4   72.61   17.13
  -2 -13  -4  116.12   17.81
   2 -13   4   73.71   14.49
  -2 -13  -4   97.94   14.08
   2 -13   4  101.09   13.54
  -2 -13  -4   81.50   17.27
  -2  13  -5  -12.82   12.30
  -2  13  -5   14.60   13.84
   2  13   5  -23.49   18.13
   2  13   5   -6.03   15.07
   2  13   5    2.39   12.37
  -2 -13  -5   -6.58   14.39
   2 -13   5   -3.57   10.54
  -2 -13  -5  -16.04   14.20
   2 -13   5   -6.10   12.22
  -2  13  -6    4.52   12.99
   2  13   6   10.40   17.20
  -2  13  -6    4.72   14.78
   2  13   6   19.01   18.57
  -2 -13  -6   11.04   15.87
   2 -13   6    2.67   11.34
  -2 -13  -6  -13.74   14.12
  -2 -13  -6    4.99   11.52
   2 -13   6   15.52   15.53
   2  13   7    8.66   17.20
   2  13   7    4.35   17.56
  -2  13  -7    7.23   13.36
  -2  13  -7   14.92   16.18
  -2 -13  -7  -11.87   14.87
   2 -13   7   13.01   15.98
  -2 -13  -7  -17.48   14.90
   2 -13   7  -11.48   11.17
  -2 -13  -7   15.10   13.61
   2  13   8   30.16   19.92
  -2  13  -8  -18.13   14.87
   2  13   8    1.62   18.50
  -2  13  -8    7.63   15.27
  -2 -13  -8    4.70   14.66
  -2 -13  -8    7.08   16.77
  -2 -13  -8    7.13   17.06
   2 -13   8    6.44   15.92
   2 -13   8   47.60   18.42
  -2  13  -9    8.86   17.14
   2  13   9   39.45   20.80
  -2  13  -9   49.68   20.87
   2  13   9   13.06   22.87
  -2 -13  -9   41.95   18.44
   2 -13   9   64.38   21.74
  -2 -13  -9   64.12   25.47
  -2 -13  -9   71.41   21.09
  -2  14   9    0.95   16.73
  -2  14   9    8.64   18.59
   2  14  -9    4.62   11.99
   2  14  -9    1.14   17.96
  -2 -14   9    2.55   17.81
   2 -14  -9   -6.24   28.53
  -2  14   8   80.19   21.32
   2  14  -8   68.33   14.17
   2  14  -8   92.06   22.02
  -2  14   8   90.66   21.08
  -2 -14   8   76.68   20.83
   2 -14  -8   96.27   21.54
  -2  14   7   43.93   19.28
   2  14  -7    4.48   15.58
  -2  14   7   19.38   12.98
   2  14  -7   41.24   10.99
  -2  14   7   21.37   15.75
   2 -14  -7   25.73   17.08
   2  14  -6    3.54   13.53
   2  14  -6    8.44   14.67
  -2  14   6   10.94   16.65
  -2  14   6   18.92   12.45
   2  14  -6   13.76   11.36
  -2  14   6    4.05   13.99
   2 -14  -6   20.34   15.95
  -2  14   5  385.62   27.82
   2  14  -5  430.86   29.14
  -2  14   5  375.18   27.80
   2  14  -5  353.34   25.17
   2  14  -5  420.25   31.51
  -2  14   5  371.28   27.21
  -2  14   5  416.64   32.57
   2 -14  -5  360.43   30.30
  -2 -14   5  411.21   29.62
   2  14  -4    7.79   10.55
  -2  14   4   21.86   15.38
   2  14  -4  -19.28   12.18
   2  14  -4   18.17   11.53
  -2  14   4    4.90   12.03
  -2  14   4   30.62   13.50
  -2  14   4   -1.30   12.83
  -2 -14   4   11.03   13.33
   2 -14  -4   22.85   15.26
   2  14  -3  270.66   21.43
   2  14  -3  213.57   22.78
  -2  14   3  226.90   21.83
  -2  14   3  306.66   27.41
  -2  14   3  263.37   21.29
   2  14  -3  264.49   20.64
   2 -14  -3  252.96   26.59
  -2 -14   3  255.41   24.05
   2  14  -2   17.79    9.24
  -2  14   2   18.63   11.20
   2  14  -2   30.85   21.27
  -2  14   2   26.90   13.78
   2  14  -2   15.76   10.60
   2  14  -2   28.66   14.09
  -2  14   2   23.72   10.06
  -2  14   2   19.15   11.12
  -2 -14   2   29.62   14.32
   2 -14  -2   26.05   14.30
  -2  14   1  236.11   23.87
   2  14  -1  188.94   20.69
   2  14  -1  230.13   20.29
  -2  14   1  203.77   17.28
   2  14  -1  222.32   15.36
  -2  14   1  215.97   21.84
   2  14  -1  219.76   21.76
  -2  14   1  202.91   18.97
   2 -14  -1  254.03   24.19
  -2 -14   1  219.97   15.31
  -2 -14   1  201.04   16.14
  -2 -14   1  225.12   22.08
  -2  14   0  -11.95    9.08
  -2  14   0    8.36   10.85
   2  14   0   -1.47   11.55
   2  14   0   -9.56   10.49
   2  14   0   -9.71   10.62
  -2  14   0   12.43    7.37
  -2  14   0   -7.22   12.22
   2 -14   0   16.49   13.75
  -2 -14   0   12.83    9.62
  -2 -14   0   -9.98   13.44
   2  14   1  214.11   22.17
   2  14   1  217.15   23.37
  -2  14  -1  220.21   23.14
   2  14   1  225.46   22.58
  -2  14  -1  208.97   20.32
  -2  14  -1  206.41   21.84
   2 -14   1  174.61   19.31
  -2 -14  -1  240.37   25.03
  -2 -14  -1  196.13   18.24
   2  14   2   66.04   16.04
  -2  14  -2   60.53   14.09
  -2  14  -2   35.25   13.44
   2  14   2   58.94   14.78
   2  14   2   64.27   14.74
  -2  14  -2   62.64   13.83
  -2 -14  -2   32.17   16.44
  -2 -14  -2   61.73   11.84
   2 -14   2   42.20   14.22
   2  14   3    2.09    6.90
   2  14   3    9.29    8.28
   2  14   3    2.89   14.68
  -2  14  -3   22.14   13.24
   2  14   3   28.77    9.75
  -2  14  -3  -15.92   12.33
  -2  14  -3    6.93   12.51
   2  14   3   -6.41   13.97
  -2 -14  -3    2.23   13.02
  -2 -14  -3   -6.71   13.05
   2 -14   3   22.82   12.53
  -2 -14  -3   13.42   11.47
   2  14   4   -0.43   10.54
   2  14   4   -5.34    8.61
  -2  14  -4   26.49   14.18
  -2  14  -4   -2.49   12.72
   2  14   4    0.65   14.81
   2  14   4   10.48   15.41
  -2 -14  -4    3.35   13.98
  -2 -14  -4   18.83   14.97
  -2 -14  -4    5.05   11.27
   2 -14   4   13.42   12.22
   2 -14   4   13.43   11.48
  -2  14  -5   27.54   15.32
   2  14   5   27.05   17.13
  -2  14  -5   30.16   14.99
   2  14   5   24.44   13.17
   2  14   5   56.88   18.81
   2 -14   5   36.26   13.51
  -2 -14  -5   47.02   16.37
   2 -14   5   84.51   17.13
   2  14   6  112.08   22.32
   2  14   6  119.29   17.47
   2  14   6  117.09   23.48
  -2  14  -6  134.99   20.47
  -2  14  -6   96.65   18.27
  -2 -14  -6  121.40   20.46
   2 -14   6   97.48   15.97
   2 -14   6   87.80   20.74
  -2 -14  -6  105.44   20.80
   2  14   7   39.32   19.72
  -2  14  -7    8.70   15.96
   2  14   7   50.52   19.56
   2 -14   7   22.77   14.04
  -2 -14  -7   21.85   18.08
  -2 -14  -7   13.27   13.59
  -2 -14  -7   20.88   17.21
  -2  14  -8    8.04   16.41
   2  14   8    9.54   17.97
   2  14   8   21.42   20.03
  -2  14  -8   13.99   18.97
  -2 -14  -8   32.94   18.22
  -2 -14  -8    7.64   14.59
   2 -14   8  -18.13   15.08
  -2 -14  -8    9.62   18.58
   2  15  -9   -5.15   12.46
  -2  15   9   -6.61   19.16
  -2  15   9  -25.78   15.94
   2  15  -9   24.79   20.41
  -2  15   9  -14.34   20.86
   2 -15  -9   10.90   17.19
  -2 -15   9  -13.94   18.82
  -2  15   8  -30.87   14.85
  -2  15   8   -6.32   13.23
  -2  15   8  -11.88   17.62
   2  15  -8   -0.68   11.48
   2  15  -8   -3.10   18.59
   2 -15  -8   21.54   18.27
  -2 -15   8  -19.60   14.55
   2  15  -7   71.15   17.52
  -2  15   7   59.37   17.76
  -2  15   7   77.80   21.44
  -2  15   7   84.59   18.65
   2  15  -7   98.30   19.90
   2 -15  -7   85.44   19.97
   2  15  -6   25.54   14.82
  -2  15   6   -0.35   12.55
  -2  15   6   10.18   14.03
   2  15  -6   24.53   16.96
  -2  15   6   18.15   17.07
   2  15  -6   23.42   11.69
  -2  15   6   18.49   14.31
   2 -15  -6   -4.04   15.05
  -2  15   5   59.50   18.67
  -2  15   5   45.32   14.28
  -2  15   5   51.41   14.92
   2  15  -5   49.10   13.18
   2  15  -5   89.34   16.03
  -2  15   5   68.33   15.91
   2  15  -5   34.57   16.30
  -2 -15   5   90.75   15.87
   2 -15  -5   93.11   18.11
  -2  15   4   40.94   13.83
   2  15  -4   55.42   13.86
  -2  15   4   42.86   14.90
  -2  15   4   39.04   13.84
   2  15  -4   45.34   12.93
  -2  15   4   85.89   18.55
   2  15  -4   58.86   18.30
   2 -15  -4   44.30   16.64
  -2 -15   4   75.91   16.65
   2  15  -3  548.41   34.35
  -2  15   3  506.33   31.27
  -2  15   3  471.75   34.57
  -2  15   3  502.93   29.63
   2  15  -3  477.12   29.46
   2  15  -3  525.14   28.82
  -2  15   3  515.08   28.79
   2  15  -3  452.14   28.98
  -2 -15   3  520.52   32.06
   2 -15  -3  495.57   34.94
   2  15  -2  229.03   21.50
  -2  15   2  186.05   20.74
  -2  15   2  220.47   18.76
   2  15  -2  208.36   18.19
  -2  15   2  194.61   21.64
   2  15  -2  260.04   33.06
   2  15  -2  171.82   22.09
  -2 -15   2  234.94   24.59
   2 -15  -2  178.84   22.76
  -2 -15   2  215.70   16.53
   2  15  -1   19.32    8.53
  -2  15   1   32.56   24.74
   2  15  -1   18.48   10.69
   2  15  -1    4.04   11.68
  -2  15   1   24.11   13.49
  -2  15   1   13.05    9.72
   2  15  -1   14.14   12.29
  -2 -15   1    6.30    9.61
  -2 -15   1   20.43   14.26
   2 -15  -1    1.15   15.01
  -2 -15   1   10.31   13.81
   2  15   0  272.24   24.87
  -2  15   0  248.83   15.58
  -2  15   0  227.84   21.30
   2  15   0  280.04   24.07
   2  15   0  239.64   23.74
  -2  15   0  237.43   25.21
   2 -15   0  272.97   25.96
  -2 -15   0  245.22   19.25
  -2 -15   0  260.77   24.96
   2  15   1  154.03   19.19
  -2  15  -1  195.74   21.65
  -2  15  -1  210.49   21.00
  -2  15  -1  151.80   18.36
   2  15   1  153.14   19.90
   2  15   1  150.19   19.25
  -2 -15  -1  181.40   22.50
  -2 -15  -1  190.20   18.31
   2 -15   1  160.07   19.10
   2  15   2   48.85   15.55
  -2  15  -2   55.85   14.99
   2  15   2   35.12   14.53
  -2  15  -2   23.30   13.63
   2  15   2   38.43   15.40
  -2  15  -2   45.57   14.40
   2 -15   2   30.56   14.31
  -2 -15  -2   15.09   15.50
  -2 -15  -2   28.75   11.55
   2  15   3   83.86   18.18
  -2  15  -3   58.49   15.95
   2  15   3   83.99   19.46
  -2  15  -3   61.41   15.96
  -2  15  -3  104.29   17.62
   2  15   3  101.38    9.85
  -2 -15  -3  100.83   17.74
  -2 -15  -3   63.91   18.45
  -2 -15  -3  107.68   14.94
   2 -15   3  109.06   16.32
   2  15   4    0.82   15.10
   2  15   4    2.83    8.91
   2  15   4   20.44   15.46
   2  15   4   -4.43   10.96
  -2  15  -4   28.96   15.17
  -2  15  -4    9.78   13.89
  -2 -15  -4   -6.15   15.15
   2 -15   4   -5.44   11.42
  -2 -15  -4   22.30   14.84
   2 -15   4   21.00   13.19
   2  15   5    5.66   16.00
   2  15   5   18.93   16.17
   2  15   5   -9.31    8.86
  -2  15  -5  -17.97   13.41
  -2  15  -5   11.71   14.45
   2  15   5   14.22   12.95
  -2 -15  -5    4.72   14.38
   2 -15   5    6.81   14.27
  -2 -15  -5   22.27   15.83
   2 -15   5  -10.00   10.39
   2  15   6   37.68   15.75
   2  15   6   33.50   18.44
  -2  15  -6   11.30   14.89
  -2  15  -6   27.99   15.79
   2  15   6   57.02   21.27
  -2 -15  -6   37.33   17.74
   2 -15   6   29.60   13.83
   2 -15   6   17.87   15.83
  -2 -15  -6   62.83   20.01
   2  15   7    7.67   18.22
   2  15   7   66.62   17.85
  -2  15  -7   52.36   20.20
   2  15   7   55.55   20.24
  -2  15  -7   10.20   14.58
  -2 -15  -7   24.33   18.54
   2 -15   7   24.76   12.77
   2 -15   7   38.71   20.04
  -2 -15  -7   44.28   19.72
   2  15   8    6.91   18.54
  -2  15  -8   -6.80   15.90
   2  15   8  -22.41   17.44
  -2  15  -8   20.00   20.40
   2 -15   8  -13.52   17.41
  -2 -15  -8    4.53   17.45
  -2 -15  -8    2.63   14.67
  -2 -15  -8  -19.95   20.86
  -2  16   8   57.57   16.27
  -2  16   8   70.80   21.05
   2  16  -8   65.20   15.17
  -2  16   8   72.76   23.41
   2  16  -8   76.31   21.25
  -2 -16   8   47.86   19.58
   2 -16  -8   78.31   21.22
   2  16  -7  170.76   22.76
   2  16  -7  124.55   16.48
  -2  16   7  107.70   19.01
  -2  16   7  175.49   22.20
  -2  16   7  181.76   26.39
  -2  16   7  160.82   21.97
   2 -16  -7  160.18   24.07
  -2  16   6   24.04   15.61
  -2  16   6   24.00   15.24
  -2  16   6   22.63   14.48
   2  16  -6   31.09   13.07
   2  16  -6   45.52   19.67
  -2  16   6   79.41   20.82
   2  16  -6   45.70   16.02
   2 -16  -6   65.02   19.59
  -2 -16   6   71.06   16.18
   2  16  -5  724.36   40.15
  -2  16   5  862.90   47.98
   2  16  -5  818.02   42.45
   2  16  -5  801.17   46.46
  -2  16   5  861.15   41.58
  -2  16   5  847.35   42.86
  -2  16   5  825.58   41.63
  -2 -16   5  852.99   40.98
   2 -16  -5  824.03   46.02
  -2  16   4   53.18   17.52
   2  16  -4   62.73   15.05
   2  16  -4   60.99   17.47
   2  16  -4   45.64   12.68
  -2  16   4   32.85   14.34
  -2  16   4   36.17   14.38
  -2  16   4   41.00   14.13
  -2 -16   4   66.79   16.56
   2 -16  -4   32.07   17.10
  -2  16   3   21.42   12.44
   2  16  -3   26.56   12.34
  -2  16   3   43.87   17.35
   2  16  -3   22.12   15.08
  -2  16   3    8.65   11.95
   2  16  -3    9.66   12.35
   2  16  -3   15.26   11.72
  -2  16   3    9.84   11.88
  -2 -16   3   31.50   17.98
  -2 -16   3   18.27   15.92
   2 -16  -3   30.46   16.63
  -2  16   2   21.94   12.34
  -2  16   2   -1.82   14.97
  -2  16   2   -3.43   11.86
  -2  16   2   29.31   12.04
   2  16  -2   18.53   10.29
   2  16  -2    6.56   14.62
   2  16  -2   20.90   15.84
   2  16  -2    3.05   11.58
  -2 -16   2   19.38   16.32
  -2 -16   2   18.29   10.71
   2 -16  -2   13.30   15.20
   2  16  -1   -6.74    8.08
   2  16  -1   10.25   13.24
  -2  16   1   -1.99   10.99
   2  16  -1    5.88   13.23
   2  16  -1   20.47   11.27
  -2  16   1   -0.29   13.95
  -2  16   1   -1.00    9.37
  -2  16   1  -23.30   11.96
   2 -16  -1  -24.99   13.80
  -2 -16   1   -9.64   14.20
  -2 -16   1    6.64   10.68
  -2  16   0  207.82   21.79
  -2  16   0  209.95   21.72
   2  16   0  166.16   19.69
  -2  16   0  217.62   23.86
   2  16   0  172.11   20.76
   2  16   0  186.24   21.03
  -2 -16   0  187.14   23.31
  -2 -16   0  229.31   19.67
   2 -16   0  208.87   22.52
  -2  16  -1  178.57   20.45
   2  16   1  165.77   21.16
   2  16   1  165.20   21.28
   2  16   1  143.21   19.71
  -2  16  -1  174.84   19.48
  -2  16  -1  165.49   21.29
   2 -16   1  179.71   21.60
  -2 -16  -1  159.93   22.25
  -2 -16  -1  156.08   16.71
  -2  16  -2   23.51   14.49
   2  16   2   14.35   14.09
   2  16   2    6.69   14.38
  -2  16  -2   12.14   13.15
   2  16   2   -3.00   12.75
  -2  16  -2   13.26   13.47
   2 -16   2   33.61   15.47
  -2 -16  -2   -7.80   14.91
  -2 -16  -2   18.13   12.55
  -2  16  -3  152.34   20.01
   2  16   3  150.01   20.78
  -2  16  -3  202.57   21.89
  -2  16  -3  143.96   19.65
   2  16   3  134.12   20.91
   2 -16   3  165.31   18.73
  -2 -16  -3  158.79   17.44
  -2 -16  -3  168.87   22.72
   2  16   4  126.05   20.28
  -2  16  -4  142.40   20.98
   2  16   4  145.83   22.20
  -2  16  -4  115.40   19.42
   2  16   4  129.95   14.84
   2  16   4  115.74   12.50
   2 -16   4  128.36   16.94
   2 -16   4  112.71   17.63
  -2 -16  -4   89.30   19.71
  -2 -16  -4  112.41   19.95
   2  16   5   30.80   17.69
  -2  16  -5   57.91   17.70
   2  16   5   48.20   11.59
   2  16   5   45.48   19.66
  -2  16  -5   37.51   15.96
   2  16   5   41.87   13.84
   2 -16   5   74.49   16.53
  -2 -16  -5   21.17   15.34
   2 -16   5   26.92   15.48
  -2 -16  -5   35.86   17.42
   2  16   6   14.28   10.97
   2  16   6   32.75   15.60
  -2  16  -6   12.10   15.23
   2  16   6  -10.82   17.41
  -2  16  -6   15.04   16.62
   2  16   6   41.54   20.09
  -2 -16  -6   13.74   16.52
   2 -16   6   13.75   16.62
   2 -16   6   32.12   13.28
  -2 -16  -6  -22.90   15.49
  -2  16  -7   38.51   16.52
   2  16   7   26.04   18.90
   2  16   7   25.26   18.50
   2  16   7   37.63   17.44
   2  16   7   18.87   11.86
  -2  16  -7   19.83   17.89
  -2 -16  -7   -1.19   15.62
  -2 -16  -7    5.81   19.42
   2 -16   7    8.20   16.39
  -2  16  -8    3.40   16.34
   2  16   8    7.50   18.87
   2  16   8   13.56   21.32
   2  16   8  -17.32   17.53
  -2  16  -8   -3.19   20.01
  -2 -16  -8   26.06   20.43
   2 -16   8   -0.95   18.34
  -2 -16  -8    2.08   19.55
  -2  17   8  -26.72   16.30
   2  17  -8   15.66   13.20
  -2  17   8   14.06   17.62
   2  17  -8    5.05   16.91
  -2  17   8   29.72   19.14
  -2  17   8   11.19   16.49
  -2 -17   8  -11.68   15.57
   2 -17  -8    6.13   18.20
  -2  17   7   13.78   18.37
   2  17  -7   -9.36   14.48
  -2  17   7   20.95   16.47
   2  17  -7    6.43   10.83
  -2  17   7    0.20   13.62
  -2  17   7    7.07   16.61
   2 -17  -7    9.62   19.75
  -2  17   6   11.63   14.55
  -2  17   6  -19.35   14.82
  -2  17   6   -4.94   13.31
  -2  17   6   13.07   15.84
   2  17  -6  -15.08   12.28
   2  17  -6   -4.20   18.74
   2  17  -6   -8.94   13.75
   2 -17  -6   -4.18   16.61
  -2 -17   6    6.03   14.44
   2  17  -5   80.91   19.65
  -2  17   5   77.80   16.90
  -2  17   5  108.03   27.84
   2  17  -5  100.95   16.19
  -2  17   5   88.58   16.99
   2  17  -5   96.54   17.35
  -2  17   5  119.09   18.15
   2 -17  -5   97.60   20.38
  -2 -17   5  145.33   19.62
   2  17  -4  217.05   22.05
  -2  17   4  241.76   23.76
  -2  17   4  201.86   22.46
   2  17  -4  291.03   28.91
   2  17  -4  280.98   23.46
  -2  17   4  264.31   24.01
  -2  17   4  261.38   32.93
   2 -17  -4  175.26   24.32
  -2 -17   4  268.03   25.37
  -2  17   3  258.26   23.45
   2  17  -3  181.75   20.31
   2  17  -3  191.25   22.92
  -2  17   3  223.48   20.84
  -2  17   3  280.51   29.37
   2  17  -3  227.68   23.04
  -2  17   3  167.03   20.10
   2  17  -3  230.75   24.40
  -2 -17   3  218.57   23.37
  -2 -17   3  246.48   18.33
   2 -17  -3  224.70   24.88
   2  17  -2  242.51   20.82
  -2  17   2  269.09   25.37
  -2  17   2  342.20   30.78
  -2  17   2  279.62   21.66
   2  17  -2  273.01   27.34
  -2  17   2  298.22   24.53
   2  17  -2  271.40   24.99
   2  17  -2  323.73   28.03
  -2 -17   2  310.17   21.22
  -2 -17   2  316.85   29.18
   2 -17  -2  310.05   29.83
   2  17  -1   85.76   18.50
   2  17  -1   28.37   12.89
  -2  17   1   65.82   17.48
   2  17  -1   58.19   15.90
   2  17  -1   59.65   11.25
  -2  17   1   83.28   15.37
  -2  17   1   57.40   13.56
  -2  17   1   91.30   17.33
  -2 -17   1   37.14   17.46
   2 -17  -1   82.84   19.85
  -2 -17   1   91.40   13.83
   2  17   0  113.08   20.47
  -2  17   0  195.18   21.26
   2  17   0  155.80   20.34
  -2  17   0  214.40   22.37
   2  17   0  130.11   19.32
  -2  17   0  174.06   22.59
  -2 -17   0  164.50   16.76
  -2 -17   0  213.77   24.12
   2 -17   0  173.90   22.14
  -2  17  -1    1.99   13.22
   2  17   1   18.76   14.68
  -2  17  -1   -4.09   12.88
   2  17   1   19.56   15.72
   2  17   1   38.44   16.70
  -2  17  -1    4.29   12.63
   2 -17   1    4.31   14.65
  -2 -17  -1   24.22   12.76
  -2 -17  -1    1.27   13.86
   2  17   2  102.45   18.38
  -2  17  -2   91.20   17.84
  -2  17  -2  111.32   18.68
   2  17   2  111.02   19.05
   2  17   2  114.69   20.09
  -2  17  -2  122.25   19.10
  -2 -17  -2  139.67   16.16
  -2 -17  -2   89.93   18.68
   2 -17   2  106.86   19.01
  -2  17  -3   17.66   13.91
   2  17   3   11.35   15.75
  -2  17  -3    4.92   14.03
  -2  17  -3   35.47   15.19
   2  17   3   32.46   15.21
  -2 -17  -3   17.06   12.12
  -2 -17  -3   24.88   16.39
   2 -17   3   25.04   14.53
  -2  17  -4  132.42   20.36
   2  17   4  143.07   24.40
   2  17   4  145.98   23.82
  -2  17  -4  153.68   20.38
   2 -17   4  182.84   18.99
  -2 -17  -4  170.51   23.26
   2  17   5   68.09   20.04
  -2  17  -5   66.36   18.55
  -2  17  -5   87.09   20.23
   2  17   5  117.41   16.47
   2  17   5   96.22   21.68
   2  17   5   79.27   12.92
  -2 -17  -5   88.09   19.64
   2 -17   5  104.84   16.08
   2 -17   5   92.06   16.56
   2 -17   5   56.71   17.13
  -2 -17  -5   90.69   19.89
  -2  17  -6   11.58   17.04
   2  17   6  -10.88   10.24
  -2  17  -6   -0.72   14.51
   2  17   6   23.04   18.67
   2  17   6   -3.35   17.22
   2  17   6   15.76   14.87
   2 -17   6  -25.88   14.50
  -2 -17  -6   28.16   22.98
  -2 -17  -6  -19.02   13.81
   2 -17   6   22.27   13.94
  -2  17  -7    0.65   14.78
   2  17   7  -36.15   17.03
   2  17   7   -1.78   10.98
  -2  17  -7   -5.09   18.36
   2  17   7   35.54   20.30
   2  17   7   13.66   20.34
   2 -17   7  -19.10   14.74
  -2 -17  -7    8.44   18.59
  -2 -17  -7   -5.84   17.01
   2  18  -8   48.84   15.73
  -2  18   8  105.63   22.82
   2  18  -8   54.39   20.82
  -2  18   8   51.81   22.66
  -2  18   8   74.92   20.85
  -2  18   8   51.23   17.81
   2 -18  -8  116.04   26.77
  -2 -18   8   27.63   19.08
   2  18  -7    5.29   16.35
   2  18  -7   -4.57   12.05
  -2  18   7   -9.67   17.06
  -2  18   7   14.09   16.38
  -2  18   7   -5.41   14.28
  -2  18   7   -7.95   16.70
   2 -18  -7   -0.78   18.42
  -2  18   6  144.27   20.50
  -2  18   6  194.13   26.80
  -2  18   6  162.39   21.82
   2  18  -6  191.79   24.56
   2  18  -6  155.60   20.19
  -2  18   6  112.38   21.51
   2  18  -6  214.79   28.85
   2 -18  -6  172.47   25.43
  -2 -18   6  265.51   25.98
  -2  18   5   19.55   17.18
   2  18  -5    8.72   14.81
   2  18  -5   41.08   16.16
  -2  18   5   29.23   16.75
   2  18  -5   42.98   18.39
  -2  18   5    2.26   13.95
  -2  18   5   21.62   14.33
  -2 -18   5    4.38   15.50
   2 -18  -5   68.05   20.36
   2  18  -4   93.04   16.63
   2  18  -4  142.78   17.83
   2  18  -4  175.48   20.10
   2  18  -4  117.38   23.35
  -2  18   4  149.09   23.24
  -2  18   4   98.15   16.57
  -2  18   4  140.59   19.21
  -2  18   4  124.85   19.02
  -2 -18   4  158.41   15.67
  -2 -18   4  147.03   21.76
   2 -18  -4  124.67   21.73
   2  18  -3  167.58   22.52
   2  18  -3  128.06   19.18
  -2  18   3  171.61   23.95
  -2  18   3  241.72   20.65
   2  18  -3  215.70   22.54
   2  18  -3  228.22   23.66
  -2  18   3  195.42   20.87
  -2  18   3  191.61   22.00
  -2 -18   3  225.44   19.70
  -2 -18   3  183.51   23.10
   2 -18  -3  189.40   24.98
  -2  18   2   16.52   14.86
  -2  18   2   16.77   15.57
   2  18  -2    7.11   13.29
   2  18  -2   26.47   10.82
   2  18  -2   13.70   13.32
   2  18  -2   17.29   14.92
  -2  18   2   18.34   11.28
  -2  18   2   14.92   12.53
  -2 -18   2    2.23   13.90
  -2 -18   2   24.00   12.26
   2 -18  -2    4.29   14.92
  -2  18   1  101.97   17.93
  -2  18   1   59.75   18.36
   2  18  -1   58.35   10.38
   2  18  -1   46.88   16.38
  -2  18   1   60.11   15.17
   2  18  -1   72.99   16.62
  -2 -18   1   53.99   13.44
   2 -18  -1   58.96   18.32
  -2 -18   1   31.65   15.51
   2  18   0   24.64   13.83
  -2  18   0   23.49   13.74
  -2  18   0    0.87   14.20
  -2  18   0    7.35   13.27
   2  18   0    1.62   13.46
   2  18   0   25.61   14.23
  -2 -18   0    7.44   16.07
  -2 -18   0    0.54   12.26
   2 -18   0   11.44   16.59
  -2  18  -1  253.70   25.20
   2  18   1  273.78   26.71
  -2  18  -1  244.56   26.53
  -2  18  -1  242.30   25.21
   2  18   1  225.24   26.34
   2  18   1  270.06   27.60
   2 -18   1  229.42   25.24
  -2 -18  -1  246.53   22.31
  -2 -18  -1  255.85   27.79
   2  18   2    1.17   14.39
  -2  18  -2   -7.95   13.36
  -2  18  -2   14.70   14.18
   2  18   2   19.44   16.13
  -2  18  -2   -7.93   13.60
   2  18   2   23.52   16.65
   2 -18   2    5.71   15.05
  -2 -18  -2   14.10   15.23
  -2 -18  -2   -2.35   11.72
   2  18   3    0.14   16.34
  -2  18  -3    2.60   14.72
   2  18   3   -1.32   14.25
  -2  18  -3   -4.73   13.35
  -2  18  -3   28.93   15.32
  -2 -18  -3    6.83   15.92
   2 -18   3  -12.82   13.83
   2  18   4  -21.71   14.98
  -2  18  -4   -0.65   13.34
  -2  18  -4   -5.74   14.27
   2  18   4    2.25   15.28
  -2 -18  -4    4.82   15.33
   2 -18   4   11.71   14.06
   2  18   5    6.94   17.07
   2  18   5   -9.33   18.47
  -2  18  -5   16.43   16.02
   2  18   5   10.44   10.15
  -2  18  -5   27.01   17.03
   2  18   5   17.82   12.99
   2 -18   5   31.04   14.00
  -2 -18  -5   17.03   29.75
   2 -18   5   15.71   15.91
   2 -18   5   20.93   13.91
   2  18   6   13.31   12.12
  -2  18  -6   36.34   18.05
  -2  18  -6  -19.36   31.66
   2  18   6   20.06   19.39
   2  18   6    5.28   21.24
   2  18   6   15.76   15.50
  -2 -18  -6   35.50   19.77
  -2 -18  -6   23.28   16.95
   2 -18   6   22.21   17.71
   2 -18   6   15.43   12.80
   2  18   7   45.03   14.22
   2  18   7   34.95   21.77
  -2  18  -7   23.13   18.81
   2  18   7   48.21   22.07
  -2  18  -7   64.44   19.63
   2  18   7   74.23   23.12
  -2 -18  -7  101.03   24.53
   2 -18   7   45.18   20.07
  -2 -18  -7   37.91   19.06
  -2  19   7   32.73   16.84
  -2  19   7   38.43   18.41
  -2  19   7   11.42   18.06
  -2  19   7   39.78   21.87
   2  19  -7   34.78   18.75
   2  19  -7   31.47   14.66
   2 -19  -7   25.46   20.95
  -2  19   6  289.58   27.90
  -2  19   6  346.24   35.49
   2  19  -6  260.94   27.85
   2  19  -6  172.27   21.66
   2  19  -6  217.06   28.88
  -2  19   6  219.95   25.04
  -2  19   6  164.78   21.94
  -2 -19   6  285.90   27.66
   2 -19  -6  188.40   28.10
   2  19  -5   17.06   14.26
  -2  19   5    0.54   14.49
   2  19  -5    3.02   16.34
   2  19  -5   -6.27   13.43
  -2  19   5   -4.47   13.24
  -2  19   5    5.34   14.22
   2  19  -5   12.91   13.89
  -2  19   5   -4.61   17.40
   2 -19  -5    5.83   16.92
  -2 -19   5    3.05   16.19
   2  19  -4   85.67   16.69
  -2  19   4  133.36   19.05
  -2  19   4  155.57   26.18
   2  19  -4  110.74   21.31
  -2  19   4  115.56   17.29
  -2  19   4   69.67   16.02
   2  19  -4  116.55   17.46
   2  19  -4   73.73   17.17
  -2 -19   4  158.26   22.78
   2 -19  -4  130.36   22.40
  -2 -19   4  107.74   16.15
   2  19  -3   27.37   18.76
   2  19  -3   56.72   16.12
  -2  19   3   40.15   14.72
  -2  19   3   46.27   13.67
  -2  19   3   19.48   14.26
   2  19  -3   32.47   15.04
   2  19  -3   47.69   13.59
  -2  19   3   26.68   19.10
  -2 -19   3   40.34   17.95
  -2 -19   3   53.75   13.97
   2 -19  -3   28.14   17.80
  -2  19   2    6.34   14.67
  -2  19   2    2.11   15.78
   2  19  -2   17.00   14.49
  -2  19   2   24.79   13.92
   2  19  -2    9.01   13.91
  -2  19   2   -0.17   10.65
   2  19  -2  -10.25   13.53
   2  19  -2    7.53   10.69
  -2 -19   2   -0.41   16.17
   2 -19  -2   29.58   17.27
  -2 -19   2   -4.91   12.36
  -2  19   1   15.04   14.19
   2  19  -1   13.12   15.05
  -2  19   1   24.21   14.36
  -2  19   1    9.23   16.15
   2  19  -1   15.98    9.61
   2  19  -1   11.81   14.35
   2 -19  -1   28.42   16.46
  -2 -19   1   39.18   13.73
  -2 -19   1    5.77   15.13
  -2  19   0  -11.10   12.71
   2  19   0    6.29   15.25
   2  19   0   17.62   15.41
  -2  19   0   34.12   16.24
  -2  19   0   11.58   13.63
   2  19   0   25.23   13.99
  -2 -19   0    2.33   15.99
  -2 -19   0    8.03   12.87
   2 -19   0   10.42   16.47
  -2  19  -1   98.22   17.93
  -2  19  -1  116.13   18.61
   2  19   1   86.44   19.55
   2  19   1   84.98   17.98
   2  19   1   97.26   19.91
  -2  19  -1   71.80   19.11
   2 -19   1   93.84   18.89
  -2 -19  -1   60.96   18.58
  -2 -19  -1  104.33   16.21
  -2  19  -2   13.48   14.40
   2  19   2    4.01   16.55
  -2  19  -2    2.78   13.41
   2  19   2   17.30   15.25
   2  19   2   10.36   14.30
  -2  19  -2   -3.28   15.23
  -2 -19  -2   -2.43   16.26
   2 -19   2   21.55   16.73
  -2  19  -3   38.50   16.99
  -2  19  -3   36.96   17.44
   2  19   3   20.71   16.61
   2  19   3    4.66   15.55
  -2  19  -3   46.77   18.22
  -2 -19  -3   15.02   16.67
   2 -19   3   57.24   16.94
   2  19   4   48.60   19.21
  -2  19  -4   46.58   17.09
  -2  19  -4   18.79   16.73
   2  19   4   17.01   16.28
   2 -19   4   37.36   16.80
   2  19   5    4.16   18.88
   2  19   5    4.88   16.79
  -2  19  -5  -15.26   14.91
  -2  19  -5    4.89   15.43
   2 -19   5    3.08   28.59
   2 -19   5   -7.34   12.29
  -2 -19  -5   12.45   19.10
   2 -19   5   20.48   14.57
   2  19   6  134.58   19.59
   2  19   6  198.44   29.21
  -2  19  -6  156.35   24.14
  -2  19  -6  126.93   23.85
   2  19   6  149.25   27.53
  -2 -19  -6  140.96   27.56
   2 -19   6  159.95   25.11
   2  20  -7   -5.41   12.77
  -2  20   7  -16.48   17.14
  -2  20   7    2.08   17.75
  -2  20   7    5.01   20.60
  -2  20   7   19.02   16.57
   2 -20  -7   10.95   20.04
  -2 -20   7    5.48   16.33
   2  20  -6   43.45   20.63
   2  20  -6   32.84   15.96
  -2  20   6   34.27   16.83
  -2  20   6    6.37   19.34
   2  20  -6   47.36   18.76
  -2  20   6   49.81   19.45
  -2  20   6   26.86   15.22
  -2 -20   6   40.76   18.58
   2 -20  -6    1.50   19.32
  -2  20   5   -6.63   14.55
   2  20  -5   10.09   14.88
  -2  20   5  -17.66   16.16
  -2  20   5   15.92   15.94
   2  20  -5  -18.12   12.55
   2  20  -5   65.89   15.83
   2  20  -5    9.60   16.37
  -2  20   5    3.29   12.19
  -2 -20   5    9.44   17.21
   2 -20  -5    1.05   17.43
  -2  20   4    2.95   14.66
   2  20  -4    6.18   13.35
   2  20  -4    6.92   18.55
  -2  20   4   29.20   16.08
   2  20  -4    5.26   13.02
  -2  20   4    8.55   18.43
   2  20  -4   21.82   15.81
  -2  20   4   17.59   14.05
   2 -20  -4   33.55   19.33
  -2 -20   4    3.75   16.92
  -2  20   3  321.67   24.47
   2  20  -3  335.19   28.84
   2  20  -3  247.92   30.45
   2  20  -3  274.49   28.33
  -2  20   3  343.61   34.96
  -2  20   3  344.99   28.32
  -2  20   3  357.51   29.73
   2  20  -3  329.38   25.43
  -2 -20   3  369.87   32.88
   2 -20  -3  265.76   31.77
   2  20  -2   85.37   18.80
  -2  20   2   40.80   15.48
  -2  20   2   46.47   17.25
   2  20  -2   65.11   13.19
  -2  20   2   42.82   18.99
   2  20  -2   46.13   16.93
   2  20  -2   59.69   19.61
  -2 -20   2   51.20   18.56
   2 -20  -2   49.77   19.09
  -2 -20   2   80.49   15.69
  -2  20   1  -16.53   12.66
   2  20  -1   12.62   14.94
   2  20  -1   -1.79   14.36
  -2  20   1   -8.39   14.64
   2  20  -1   25.74   10.42
  -2  20   1   28.91   16.34
   2 -20  -1   12.83   16.71
  -2 -20   1   11.93   13.59
  -2 -20   1   30.98   17.61
   2  20   0   27.37   15.35
   2  20   0   24.44   15.99
  -2  20   0   61.01   17.45
  -2  20   0   44.48   16.35
   2  20   0   33.09   16.88
  -2  20   0   42.18   17.11
  -2 -20   0   53.25   14.75
  -2 -20   0   46.37   18.84
   2 -20   0   69.08   20.72
   2  20   1   57.98   19.08
   2  20   1   -2.29   19.00
  -2  20  -1   40.18   16.74
  -2  20  -1   23.44   16.59
  -2  20  -1   26.56   15.80
   2  20   1    3.55   14.87
  -2 -20  -1   73.04   20.72
   2 -20   1   25.20   17.07
   2  20   2    5.74   17.47
   2  20   2   -0.01   18.28
   2  20   2   -9.79   15.51
  -2  20  -2   -5.98   14.50
  -2  20  -2    6.24   15.04
  -2  20  -2   -6.47   14.35
   2 -20   2   23.17   17.39
  -2 -20  -2   16.38   16.59
  -2  20  -3   -1.75   15.78
   2  20   3    2.44   16.50
  -2  20  -3   35.64   16.81
   2  20   3    7.92   19.12
  -2  20  -3   30.38   17.84
  -2 -20  -3   30.58   21.83
   2 -20   3   51.98   17.67
   2  20   4   46.55   19.49
  -2  20  -4  102.30   21.66
   2  20   4   67.57   23.20
  -2 -20  -4   67.27   20.91
   2 -20   4  115.87   19.79
   2  20   5  122.14   26.73
   2  20   5   51.21   21.53
  -2  20  -5   56.67   20.21
  -2  20  -5   54.00   19.78
   2 -20   5   56.68   19.41
   2 -20   5   54.51   16.33
  -2 -20  -5   68.59   22.60
   2 -20   5   68.27   17.54
   2  20   6   45.97   23.18
   2  20   6   16.55   19.86
  -2  20  -6   37.13   19.90
  -2  20  -6   19.41   18.44
   2 -20   6   36.09   19.33
  -2 -20  -6   32.30   22.07
   2  21  -6   41.98   18.92
   2  21  -6   38.48   22.27
  -2  21   6   77.55   19.52
  -2  21   6   84.20   20.12
   2  21  -6   78.44   18.11
   2  21  -6   61.22   18.59
  -2  21   6  117.88   25.04
  -2  21   6   43.94   16.60
   2 -21  -6   60.05   23.87
  -2 -21   6   80.47   21.48
   2  21  -5   15.50   15.72
  -2  21   5    8.78   16.38
  -2  21   5   25.88   18.37
  -2  21   5   18.30   20.70
   2  21  -5   10.86   18.74
   2  21  -5  -15.81   13.47
   2  21  -5   -3.87   13.53
  -2  21   5   -0.28   15.31
  -2 -21   5   -6.30   16.91
   2 -21  -5    5.97   17.72
   2  21  -4    6.42   16.28
   2  21  -4   26.10   15.51
  -2  21   4   33.52   20.18
   2  21  -4   11.95   13.96
   2  21  -4  -12.58   14.74
  -2  21   4   28.60   17.77
  -2  21   4    5.40   14.78
  -2  21   4   12.84   15.21
   2 -21  -4   14.44   18.46
  -2 -21   4   17.89   18.65
   2  21  -3  -12.15   11.13
   2  21  -3    5.91   14.97
  -2  21   3  -16.61   13.95
  -2  21   3    2.36   17.22
   2  21  -3   -9.16   17.98
   2  21  -3   10.27   15.11
  -2  21   3    7.53   12.75
  -2  21   3   -1.19   16.87
   2 -21  -3    1.56   17.51
  -2 -21   3    5.21   18.48
   2  21  -2  -22.89   13.78
  -2  21   2    9.12   18.06
   2  21  -2   13.01   16.38
   2  21  -2   25.78   12.22
  -2  21   2    2.33   15.72
   2  21  -2   18.13   15.80
  -2  21   2   20.65   14.79
  -2 -21   2  -10.05   17.03
   2  21  -1   10.56   15.96
   2  21  -1    6.44   15.42
   2  21  -1   16.39   10.21
  -2  21   1  -13.62   13.92
  -2  21   1   -1.10   17.70
  -2  21   1    0.77   13.82
  -2 -21   1   46.70   19.38
   2 -21  -1   35.22   18.63
   2  21   0    7.78   15.89
  -2  21   0   13.03   15.95
   2  21   0   24.31   17.02
   2  21   0   19.94   16.21
  -2  21   0   27.18   16.08
  -2  21   0    8.38   17.90
  -2 -21   0    3.48   17.18
   2 -21   0   13.00   18.86
  -2  21  -1   -2.59   15.31
   2  21   1  -10.87   27.63
  -2  21  -1   15.02   15.74
   2  21   1   14.55   16.35
  -2  21  -1   28.35   17.88
   2  21   1  -20.68   14.27
  -2  21  -1   20.92   17.76
   2 -21   1    1.77   17.39
  -2  21  -2   57.52   19.09
  -2  21  -2   85.70   21.62
  -2  21  -2   83.36   19.86
   2  21   2   74.80   20.67
   2  21   2  105.21   21.10
   2 -21   2   99.26   21.21
  -2 -21  -2   28.34   19.00
  -2  21  -3   43.97   19.13
  -2  21  -3   38.94   23.12
   2  21   3   68.79   21.81
  -2  21  -3   28.27   16.55
   2  21   3   62.62   21.43
   2 -21   3   49.36   19.33
  -2 -21  -3   57.33   19.64
  -2  21  -4   27.88   17.71
   2  21   4   -2.18   18.42
   2  21   4   19.65   18.04
  -2  21  -4   27.97   17.24
   2 -21   4  -10.83   15.95
  -2 -21  -4   -8.21   19.09
  -2  21  -5   16.81   18.46
   2  21   5    1.70   18.63
  -2  21  -5   -6.89   20.77
   2  21   5    5.93   20.09
   2 -21   5   13.93   15.81
   2 -21   5   15.53   16.85
  -2 -21  -5   26.37   22.32
  -2  22   5  -14.66   17.12
   2  22  -5   18.43   15.65
   2  22  -5   25.78   21.96
   2  22  -5   27.82   17.23
  -2  22   5   38.25   22.00
  -2  22   5   12.93   16.95
  -2  22   5   -6.81   16.23
   2  22  -5    6.67   14.94
   2 -22  -5  -11.91   18.56
  -2 -22   5  -15.01   19.01
  -2  22   4   18.74   15.73
   2  22  -4   31.63   19.51
   2  22  -4   22.23   17.68
  -2  22   4   12.17   19.85
  -2  22   4   19.56   17.21
  -2  22   4   40.45   17.07
   2  22  -4   17.66   15.19
   2  22  -4   27.12   15.38
   2 -22  -4   34.59   20.54
  -2 -22   4   37.99   19.55
   2  22  -3   36.15   17.49
  -2  22   3   45.20   22.40
  -2  22   3   22.08   18.44
   2  22  -3    9.06   18.37
   2  22  -3   34.61   14.08
   2  22  -3   13.19   15.88
  -2  22   3   25.52   16.03
  -2 -22   3   11.26   19.29
   2 -22  -3   31.91   20.85
   2  22  -2   94.76   15.90
  -2  22   2  109.63   20.01
   2  22  -2   62.51   20.96
  -2  22   2  116.44   23.57
   2  22  -2   66.10   19.26
   2  22  -2   95.57   21.41
  -2  22   2   92.19   19.76
   2 -22  -2  128.20   23.88
  -2 -22   2  107.16   23.57
  -2  22   1   26.13   17.21
   2  22  -1   36.83   10.64
  -2  22   1   45.86   21.82
  -2  22   1  -17.28   14.70
   2  22  -1   37.15   20.60
   2 -22  -1    2.97   18.61
  -2 -22   1   23.02   23.56
  -2  22   0    2.77   16.51
  -2  22   0   22.84   18.68
  -2  22   0   18.28   15.96
   2  22   0   46.38   19.81
   2  22   0  -14.85   15.74
   2  22   0    2.89   21.04
  -2 -22   0   10.33   17.97
   2 -22   0   17.06   20.48
  -2  22  -1   13.14   16.89
   2  22   1  -12.70   18.91
   2  22   1   23.13   20.50
  -2  22  -1    9.15   17.30
   2  22   1   -6.89   16.42
  -2  22  -1   13.13   16.70
  -2 -22  -1   14.59   19.67
   2 -22   1   11.57   18.96
  -2  22  -2   22.09   17.19
   2  22   2  -11.39   17.81
  -2  22  -2   -0.52   17.62
  -2  22  -2    4.76   17.05
   2 -22   2    9.26   18.29
  -2 -22  -2    8.63   18.86
  -2  22  -3   -6.65   17.54
   2  22   3    3.21   19.32
   2  22   3   11.65   17.66
  -2  22  -3   40.09   17.68
  -2 -22  -3   13.96   19.10
   2 -22   3   37.30   19.33
  -2  22  -4   -0.66   17.72
   2  22   4  -15.26   16.74
   2  22   4   -9.09   19.81
  -2  22  -4   18.39   18.49
  -2 -22  -4    2.36   20.16
   2 -22   4  -19.35   16.75
  -2  22  -5    5.11   17.51
  -2  22  -5   18.06   20.21
   2  22   5   33.04   23.51
   2  22   5   10.39   19.78
  -2 -22  -5   29.94   21.88
   2 -22   5   19.21   17.79
  -2  23   4   38.86   18.93
   2  23  -4   29.37   21.02
  -2  23   4   26.24   21.14
   2  23  -4   70.08   20.69
  -2  23   4   73.84   21.97
   2  23  -4   39.27   16.14
   2  23  -4   46.64   17.33
  -2  23   4   63.44   16.35
  -2 -23   4   38.54   22.76
   2 -23  -4   36.03   21.74
   2  23  -3   13.66   16.63
  -2  23   3   10.01   16.64
   2  23  -3   21.22   19.01
   2  23  -3   -4.45   12.49
  -2  23   3    1.23   20.14
   2  23  -3   32.39   19.76
  -2  23   3   44.09   19.21
   2 -23  -3   -6.67   18.92
   2  23  -2   65.68   22.08
   2  23  -2   61.46   26.85
   2  23  -2   96.75   22.88
  -2  23   2   68.18   19.86
   2  23  -2   94.09   21.02
  -2  23   2   82.53   19.22
  -2  23   2  100.17   23.43
  -2 -23   2   99.76   24.31
   2 -23  -2   89.98   23.44
  -2  23   1  108.49   20.99
  -2  23   1   89.93   20.58
   2  23  -1   67.14   20.36
   2  23  -1  111.07   21.30
  -2  23   1   50.68   22.44
   2 -23  -1   97.86   25.05
  -2 -23   1  103.02   23.30
   2  23   0  108.20   22.69
  -2  23   0  172.36   22.87
   2  23   0  136.62   24.62
  -2  23   0  149.48   26.29
   2  23   0  137.93   27.10
  -2  23   0  116.85   22.29
  -2 -23   0   93.08   23.95
   2 -23   0  119.91   24.22
   2  23   1    5.90   18.74
   2  23   1   -8.63   17.44
  -2  23  -1  -13.60   17.03
  -2  23  -1   32.15   16.95
  -2 -23  -1   26.69   19.96
   2 -23   1  -11.68   18.90
  -2  23  -2  135.33   40.03
   2  23   2  123.08   27.00
   2  23   2  152.72   25.11
  -2  23  -2  176.17   25.38
  -2  23  -2  109.91   23.38
   2 -23   2  164.03   27.77
  -2 -23  -2  134.52   26.23
  -2  23  -3   24.45   18.60
   2  23   3   -6.68   25.04
  -2  23  -3    1.91   17.23
  -2  23  -3  -11.03   17.28
   2  23   3  -12.70   17.39
   2 -23   3   -8.60   18.97
  -2 -23  -3   25.63   20.58
   2  23   4   18.45   24.76
  -2  23  -4   25.86   19.43
   2  23   4   43.79   21.27
  -2 -23  -4   25.64   22.35
   2 -23   4   11.32   18.98
  -2  24   3  134.55   23.40
  -2  24   3  181.20   25.15
   2  24  -3  152.72   24.32
   2  24  -3  123.46   26.06
   2  24  -3  114.98   25.35
   2  24  -3  136.80   18.63
  -2  24   3  182.98   28.79
  -2 -24   3  145.49   27.62
   2 -24  -3  127.22   28.65
   2  24  -2  124.67   27.71
   2  24  -2  110.58   22.79
  -2  24   2  143.47   23.45
  -2  24   2  136.06   22.92
   2  24  -2  175.25   27.54
  -2  24   2   54.04   22.35
   2  24  -2   92.98   27.75
  -2 -24   2  143.86   26.80
   2 -24  -2  145.77   28.04
   2  24  -1  -15.56   16.88
  -2  24   1   -8.32   15.55
  -2  24   1    5.33   16.57
   2  24  -1    9.67   17.48
  -2  24   1   45.34   20.84
  -2 -24   1    3.49   19.74
   2 -24  -1  -16.52   18.58
   2  24   0    3.55   20.65
  -2  24   0   69.13   19.86
  -2  24   0   20.59   17.80
   2  24   0   21.39   20.30
  -2  24   0   48.20   25.10
  -2 -24   0   34.68   21.61
   2 -24   0   42.79   22.50
   2  24   1   17.46   19.34
   2  24   1   10.20   20.39
  -2  24  -1    7.84   21.02
  -2  24  -1   25.12   17.10
  -2 -24  -1  -12.96   18.82
   2 -24   1    5.82   20.22
  -2  24  -2   18.37   19.29
  -2  24  -2   58.14   21.50
  -2  24  -2   15.59   16.79
   2  24   2   52.61   21.16
   2  24   2   25.81   22.57
  -2 -24  -2   44.57   22.37
   2 -24   2   32.44   21.98
  -2  25   1   -3.17   17.57
  -2  25   1   13.65   22.48
   2  25  -1   39.75   21.62
  -2  25   1   18.31   30.83
   2  25  -1   22.21   21.39
  -2 -25   1    8.86   22.43
   2 -25  -1   16.41   22.23
  -2  25   0  -17.62   20.67
   2  25   0  -20.68   19.04
   2  25   0   16.87   20.63
  -2  25   0  -12.90   16.88
  -2  25   0    7.96   17.40
  -2 -25   0    5.73   23.76
   2 -25   0   13.81   21.82
   3   0 -11   -2.88   10.50
  -3   0  11   -8.55   19.51
   3   0 -11   -6.91   11.64
   3   0 -11   -6.84   16.60
   3   0 -10   39.98   17.95
  -3   0  10   79.40   22.38
   3   0 -10   79.33   15.79
   3   0 -10   63.79   14.87
   3   0  -9  -11.94   12.11
  -3   0   9   32.93   17.64
   3   0  -9    0.02   10.76
   3   0  -9   12.50   10.35
   3   0  -8   16.40   10.47
   3   0  -8   19.67   11.11
  -3   0   8   21.38   15.86
   3   0  -8   27.63   15.95
   3   0  -7   -9.73    8.34
   3   0  -7   -5.65    8.45
  -3   0   7   14.44   14.91
   3   0  -7   -5.21    8.77
   3   0  -7   16.06   11.12
  -3   0   7   14.45    8.36
  -3   0   6  613.05   33.40
   3   0  -6  656.41   29.86
  -3   0   6  656.07   29.01
   3   0  -6  675.95   34.98
   3   0  -6  649.00   29.57
   3   0  -6  639.05   29.59
  -3   0   5   -1.00    5.28
   3   0  -5    6.82   10.34
   3   0  -5   -7.09    7.07
   3   0  -5    3.57    6.46
   3   0  -5   -1.58    7.64
  -3   0   5    7.57    9.06
   3   0  -4 1405.39   56.27
  -3   0   4 1359.77   51.91
   3   0  -4 1358.46   52.01
  -3   0   4 1418.50   54.11
   3   0  -4 1391.63   53.74
   3   0  -4 1440.51   52.38
   3   0  -3   -2.39    6.98
  -3   0   3   -2.64    5.06
  -3   0   3   -1.81    5.62
   3   0  -3   -4.39    6.53
   3   0  -2 3800.26  136.83
  -3   0   2 3740.67  136.60
  -3   0   2 3765.34  134.50
  -3   0   2 3818.20  135.09
   3   0  -2 3847.63  135.17
  -3   0   2 3830.73  137.00
   3   0  -2 3944.73  137.34
  -3   0   1   12.84    4.81
   3   0  -1   -0.74    7.29
   3   0  -1    1.27    4.91
   3   0  -1    6.48    5.50
  -3   0   1    1.06    4.81
  -3   0   1   10.43    7.01
  -3   0   1   -4.57    6.10
  -3   0   0  769.45   30.04
  -3   0   0  796.90   31.00
  -3   0   0  728.41   30.66
   3   0   0  758.09   30.92
  -3   0   0  739.73   30.43
   3   0   0  789.73   32.27
   3   0   0  754.59   29.98
  -3   0   0  759.91   30.39
   3   0   0  767.08   31.25
  -3   0  -1   -5.36    6.74
  -3   0  -1   -5.43    4.90
  -3   0  -1   13.02    7.43
  -3   0  -1   -2.11    6.52
   3   0   1   -0.47    7.57
   3   0   1   -0.31    6.55
  -3   0  -1    4.90    6.04
   3   0   1    6.25    6.35
   3   0   1    0.71    6.97
   3   0   1   -2.10    4.22
   3   0   1    0.53    6.48
  -3   0  -1   -9.74    6.09
   3   0   2  203.37   15.13
   3   0   2  187.88   15.44
   3   0   2  205.46   13.29
   3   0   2  168.17   15.56
   3   0   2  175.40   12.66
  -3   0  -2  202.01   14.42
  -3   0  -2  202.62   12.17
  -3   0  -2  189.32   12.00
  -3   0  -2  202.04   15.50
  -3   0  -2  190.61   14.80
  -3   0  -3   -2.16    5.15
   3   0   3    9.15   10.47
   3   0   3    0.47    8.32
  -3   0  -3    6.20    6.45
  -3   0  -3   -1.42    7.75
   3   0   3    3.65    8.89
  -3   0  -3    6.18    8.23
  -3   0  -3    5.10    5.83
  -3   0  -3   -0.35    8.74
  -3   0  -4  667.80   34.17
  -3   0  -4  681.88   33.39
   3   0   4  607.92   33.53
  -3   0  -4  678.91   27.98
   3   0   4  712.81   33.72
  -3   0  -4  707.86   32.56
   3   0   5  -10.49   10.92
  -3   0  -5   -6.73    9.65
  -3   0  -5    5.19   11.18
  -3   0  -5   -3.60    9.15
   3   0   5    0.51   10.39
  -3   0  -6   74.66   14.61
   3   0   6   94.58   15.89
   3   0   6  118.04   18.79
  -3   0  -6   97.68   15.94
   3   0   7   11.34   15.47
  -3   0  -7    1.33   12.99
  -3   0  -7   10.66   13.73
   3   0   7    4.80   11.84
   3   0   8  310.12   32.96
   3   0   8  293.60   27.63
  -3   0  -8  354.22   29.86
  -3   0  -8  268.71   27.67
  -3   0  -9   17.53   18.63
   3   0   9  -14.44   12.05
  -3   0  -9  -10.52   14.77
  -3   0  -9   21.35   16.66
   3   0   9    3.68   18.24
   3   0  10  122.00   21.75
   3   0  10  139.67   28.80
  -3   0 -10  103.27   23.65
  -3   0 -10  101.41   24.78
  -3   1  11   57.20   22.61
   3   1 -11    9.01   12.45
   3   1 -11   43.93   18.82
   3   1 -11   47.66   15.85
   3  -1 -11   39.21   14.40
  -3  -1  11   33.85   23.35
   3  -1 -11   15.31   12.33
   3  -1 -11   46.65   21.04
   3   1 -10   10.85   11.41
   3   1 -10   -7.27   14.56
   3   1 -10   -5.59    9.90
  -3   1  10   20.63   18.46
  -3  -1  10   18.22   18.56
   3  -1 -10   60.90   14.97
   3  -1 -10   23.94   17.99
   3  -1 -10   -2.35   11.51
  -3   1   9  144.43   22.35
   3   1  -9  164.20   17.98
   3   1  -9  143.73   21.15
   3   1  -9  143.26   17.23
  -3  -1   9  165.05   24.42
   3  -1  -9  170.99   19.23
   3  -1  -9  127.71   17.51
   3  -1  -9  115.24   20.91
   3   1  -8  437.68   25.51
   3   1  -8  362.08   30.73
  -3   1   8  413.13   33.02
  -3   1   8  425.34   25.25
   3   1  -8  430.89   25.32
   3  -1  -8  450.19   26.57
  -3  -1   8  488.43   33.01
   3  -1  -8  428.90   32.02
   3  -1  -8  430.88   26.58
   3   1  -7  153.97   21.59
   3   1  -7  131.38   14.16
   3   1  -7  126.46   14.17
  -3   1   7  144.06   19.45
  -3   1   7   98.44   13.38
   3  -1  -7  142.08   14.79
   3  -1  -7  136.66   15.30
   3  -1  -7  120.23   20.18
   3  -1  -7  111.05   14.36
  -3  -1   7  121.50   18.26
   3   1  -6  131.00   12.39
   3   1  -6  148.61   13.21
  -3   1   6  140.14   16.59
  -3   1   6  123.70   12.58
   3   1  -6  129.30   18.76
   3   1  -6  117.09   12.26
  -3  -1   6  124.29   11.70
   3  -1  -6  116.84   17.42
   3  -1  -6  143.27   13.84
   3  -1  -6  129.84   13.19
   3  -1  -6  152.34   14.61
   3   1  -5  204.12   13.22
   3   1  -5  209.87   15.00
  -3   1   5  206.69   17.58
   3   1  -5  197.52   13.89
   3   1  -5  154.25   17.87
   3  -1  -5  181.21   15.32
  -3  -1   5  188.58   17.55
  -3  -1   5  217.64   12.51
   3  -1  -5  196.54   14.98
  -3   1   4  127.07   13.53
   3   1  -4  140.12   15.09
   3   1  -4  163.24   13.51
  -3   1   4  137.91   13.00
   3   1  -4  165.88   10.65
  -3   1   4  150.35   11.16
   3  -1  -4  166.72   14.15
  -3  -1   4  161.30   14.23
   3  -1  -4  149.59   12.24
   3  -1  -4  156.89   11.84
  -3  -1   4  145.65    9.50
   3  -1  -4  179.72   16.03
  -3  -1   4  132.75   11.25
   3   1  -3  100.46   10.10
   3   1  -3   93.62   10.95
   3   1  -3   89.59    9.45
  -3   1   3   87.38    8.72
  -3   1   3   89.75    8.70
  -3   1   3   76.81    9.30
  -3  -1   3   90.20    9.30
   3  -1  -3   87.85   11.12
  -3  -1   3   85.94    8.65
   3  -1  -3   90.27    9.63
   3  -1  -3   88.38   10.47
   3   1  -2  816.22   30.85
  -3   1   2  781.83   30.00
   3   1  -2  755.10   31.96
   3   1  -2  787.53   32.30
  -3   1   2  790.26   32.26
  -3   1   2  739.75   31.68
  -3  -1   2  774.26   30.39
   3  -1  -2  774.50   32.42
  -3  -1   2  794.89   31.94
  -3  -1   2  743.44   31.40
   3  -1  -2  784.49   32.68
   3   1  -1  409.83   20.61
  -3   1   1  452.90   20.77
   3   1  -1  412.91   18.49
  -3   1   1  403.08   20.04
   3   1  -1  417.58   17.76
  -3   1   1  414.29   18.54
  -3  -1   1  430.38   20.24
  -3  -1   1  430.71   19.53
  -3  -1   1  453.99   18.45
  -3  -1   1  428.66   17.40
   3  -1  -1  431.23   20.24
   3  -1  -1  399.81   20.63
   3  -1  -1  407.58   18.55
  -3  -1   1  396.34   19.59
  -3   1   0  790.69   31.05
   3   1   0  762.99   29.98
  -3   1   0  720.02   30.22
   3   1   0  710.24   29.52
   3   1   0  731.37   29.50
  -3   1   0  721.80   28.86
  -3   1   0  769.13   27.81
  -3   1   0  687.54   30.04
   3   1   0  767.06   30.15
   3   1   0  783.10   30.98
  -3  -1   0  799.17   29.88
  -3  -1   0  712.16   30.12
  -3  -1   0  764.30   29.94
   3  -1   0  740.88   30.72
   3  -1   0  739.80   30.52
  -3  -1   0  729.96   29.71
   3  -1   0  743.46   28.95
  -3  -1   0  726.57   29.80
   3  -1   0  750.14   30.78
  -3   1  -1   89.64    9.33
   3   1   1  100.84    9.62
  -3   1  -1   88.82    9.60
   3   1   1   95.96    7.26
   3   1   1  101.41   10.83
  -3   1  -1   92.28    9.77
   3   1   1   72.26    9.87
  -3   1  -1  110.01   11.28
  -3   1  -1   93.70    8.62
   3   1   1  109.99   11.06
   3  -1   1  104.14    9.52
  -3  -1  -1  100.54   10.54
   3  -1   1  105.83   10.20
  -3  -1  -1   97.42    9.22
  -3  -1  -1   85.74   10.19
  -3  -1  -1  104.51    9.38
   3  -1   1   91.48    9.77
  -3  -1  -1   96.65   10.23
  -3  -1  -1   82.37    9.39
   3  -1   1   74.96    9.72
   3  -1   1   93.58    7.96
   3  -1   1  111.27   10.76
   3   1   2  688.27   30.91
   3   1   2  690.10   29.34
  -3   1  -2  752.84   31.05
   3   1   2  696.28   31.47
  -3   1  -2  693.71   28.05
  -3   1  -2  714.24   31.28
   3   1   2  703.69   31.66
   3  -1   2  684.42   28.02
  -3  -1  -2  683.67   30.96
  -3  -1  -2  661.21   28.28
   3  -1   2  736.86   31.79
  -3  -1  -2  706.95   28.10
  -3  -1  -2  704.41   31.15
  -3  -1  -2  707.28   29.88
   3  -1   2  732.33   31.17
  -3   1  -3   96.93   12.66
  -3   1  -3  112.43   14.96
  -3   1  -3   75.90   11.22
   3   1   3   75.36   11.01
   3   1   3   73.06   11.28
   3   1   3   97.35   14.14
  -3   1  -3   92.34    9.50
   3  -1   3   70.31   10.49
  -3  -1  -3   83.29   11.92
   3  -1   3   87.74   13.05
   3  -1   3   97.61   13.67
  -3  -1  -3   84.88   11.36
  -3  -1  -3  116.65    9.93
  -3  -1  -3  103.77    9.51
  -3  -1  -3   86.55   11.30
  -3  -1  -3   97.16    9.31
  -3   1  -4  129.70   14.40
  -3   1  -4  138.44   15.73
   3   1   4  128.55   14.75
  -3   1  -4  153.47   17.83
   3   1   4  132.86   15.20
  -3   1  -4  128.41   11.03
  -3  -1  -4  158.46   16.22
   3  -1   4  107.65   14.27
  -3  -1  -4  149.08   14.68
  -3  -1  -4  112.09   10.29
  -3  -1  -4  135.41   11.80
  -3  -1  -4  127.02   13.87
   3  -1   4  158.47   16.45
  -3   1  -5  107.22   15.28
  -3   1  -5   86.98   14.64
  -3   1  -5  117.24   15.33
   3   1   5  100.91   14.58
   3   1   5  118.22   17.26
  -3  -1  -5  147.91   16.30
  -3  -1  -5  119.80   10.36
   3  -1   5  131.57   16.86
  -3  -1  -5  113.45   14.69
   3  -1   5   93.71   15.89
  -3  -1  -5  122.84   15.86
   3   1   6  132.87   20.26
  -3   1  -6  188.36   19.89
   3   1   6  167.04   19.94
  -3   1  -6  146.46   18.19
  -3   1  -6  178.81   19.75
  -3  -1  -6  149.31   19.10
   3  -1   6  149.87   18.02
  -3  -1  -6  165.19   18.26
   3  -1   6  150.68   19.70
  -3  -1  -6  158.10   18.04
  -3   1  -7   99.44   16.43
  -3   1  -7   94.43   16.58
   3   1   7   59.50   18.28
   3   1   7  116.91   17.60
  -3   1  -7  124.38   19.18
   3  -1   7   96.59   17.29
  -3  -1  -7  115.27   19.35
  -3  -1  -7  148.06   19.55
  -3  -1  -7   89.14   15.47
   3  -1   7   69.74   19.85
  -3   1  -8    3.82   12.45
   3   1   8    2.97   16.88
  -3   1  -8   25.84   13.35
  -3   1  -8   19.02   15.56
   3   1   8   28.93   15.42
  -3  -1  -8   25.69   16.20
  -3  -1  -8   23.63   12.23
   3  -1   8   28.53   14.92
   3  -1   8   28.26   16.84
  -3  -1  -8   25.50   15.83
   3   1   9   33.27   15.60
  -3   1  -9   -2.58   15.36
  -3   1  -9   57.23   21.28
  -3   1  -9   12.97   12.82
   3   1   9   25.06   19.94
  -3  -1  -9    8.60   16.87
  -3  -1  -9   64.77   19.92
  -3  -1  -9   74.14   17.63
   3  -1   9   36.58   15.50
   3  -1   9   21.40   20.40
   3   1  10   18.42   20.32
  -3   1 -10   18.53   19.55
  -3   1 -10    7.46   18.01
   3   1  10   -7.23   16.42
   3  -1  10   22.08   20.24
  -3  -1 -10   25.05   18.71
  -3  -1 -10   -0.34   17.20
   3  -1  10   -5.41   15.24
   3   2 -11   39.26   13.84
   3   2 -11   65.93   21.89
  -3   2  11   49.90   22.08
   3   2 -11   52.53   18.08
   3  -2 -11   37.39   20.14
   3  -2 -11   39.13   15.47
   3  -2 -11   31.45   13.40
  -3  -2  11   49.34   24.28
  -3   2  10  107.71   23.68
   3   2 -10  106.96   14.96
   3   2 -10   67.37   17.48
   3   2 -10   87.40   16.01
   3  -2 -10   86.70   15.82
   3  -2 -10   79.70   22.40
  -3  -2  10  103.62   23.55
   3  -2 -10  112.21   17.78
   3   2  -9   63.46   12.95
   3   2  -9   86.01   14.10
   3   2  -9   77.66   20.04
  -3   2   9   90.65   20.19
  -3   2   9   60.28   12.04
   3  -2  -9   70.27   14.58
   3  -2  -9   52.41   13.76
   3  -2  -9   78.11   18.23
  -3  -2   9   87.42   19.67
   3   2  -8  235.54   19.80
  -3   2   8  308.94   27.97
   3   2  -8  294.51   20.40
  -3   2   8  268.28   19.93
   3   2  -8  281.39   27.36
  -3  -2   8  306.92   28.28
   3  -2  -8  254.04   21.93
   3  -2  -8  278.08   26.91
   3  -2  -8  283.94   22.25
   3  -2  -8  254.06   20.56
  -3   2   7   93.72   14.56
   3   2  -7   67.81   15.76
   3   2  -7   83.52   11.87
   3   2  -7   80.89   11.44
  -3   2   7  107.64   17.56
  -3  -2   7   66.79   16.00
   3  -2  -7   70.19   12.72
   3  -2  -7   99.28   13.54
   3  -2  -7   85.71   13.54
   3  -2  -7  101.30   17.82
   3   2  -6   -5.14    6.89
   3   2  -6   -0.92    7.72
  -3   2   6   -1.70   11.23
   3   2  -6   -3.14   10.43
  -3   2   6    2.21    7.20
   3   2  -6   -1.23    6.89
   3  -2  -6  -10.12    8.61
   3  -2  -6    4.96    8.55
   3  -2  -6    1.25   10.54
   3  -2  -6    1.39    8.34
  -3  -2   6    4.44   10.88
   3   2  -5 1384.46   51.78
   3   2  -5 1187.60   51.79
  -3   2   5 1362.21   53.56
   3   2  -5 1203.98   58.66
  -3   2   5 1351.57   52.20
   3  -2  -5 1401.62   52.83
  -3  -2   5 1358.40   54.44
  -3  -2   5 1355.32   50.21
   3  -2  -5 1385.07   53.10
  -3   2   4  246.57   16.32
   3   2  -4  266.51   15.88
  -3   2   4  262.47   14.94
   3  -2  -4  257.88   15.27
   3  -2  -4  242.91   16.98
  -3  -2   4  237.74   14.29
   3  -2  -4  258.18   15.62
   3  -2  -4  264.77   18.88
  -3   2   3  150.75   11.23
  -3   2   3  138.80   11.03
   3   2  -3  163.90   13.96
   3   2  -3  154.77   12.60
  -3   2   3  155.82   10.43
   3   2  -3  176.96   13.04
  -3  -2   3  143.47   11.13
  -3  -2   3  162.08   11.70
   3  -2  -3  141.71   13.71
   3  -2  -3  164.17   14.92
   3   2  -2  276.12   16.83
  -3   2   2  289.50   14.81
   3   2  -2  289.44   15.31
   3   2  -2  276.21   16.14
  -3   2   2  268.57   16.34
  -3   2   2  277.65   16.34
   3  -2  -2  279.38   14.83
   3  -2  -2  266.87   16.88
  -3  -2   2  254.14   14.97
  -3  -2   2  275.74   14.45
  -3  -2   2  287.97   15.06
   3   2  -1  536.96   20.98
  -3   2   1  495.58   23.39
  -3   2   1  552.03   24.61
   3   2  -1  491.72   20.56
   3   2  -1  539.31   22.74
  -3   2   1  547.39   22.76
   3   2  -1  514.68   24.12
   3  -2  -1  556.04   22.44
  -3  -2   1  510.72   22.03
   3  -2  -1  530.87   23.94
  -3  -2   1  502.14   23.15
   3  -2  -1  534.68   24.36
  -3  -2   1  512.35   20.63
   3   2   0  653.70   26.01
  -3   2   0  624.97   27.48
  -3   2   0  661.02   25.62
  -3   2   0  683.40   28.66
   3   2   0  661.36   27.34
   3   2   0  664.22   26.87
  -3   2   0  639.67   27.85
  -3   2   0  659.76   25.38
   3   2   0  692.77   27.68
   3   2   0  650.20   28.13
   3  -2   0  660.17   28.04
  -3  -2   0  667.76   26.23
  -3  -2   0  625.83   27.27
   3  -2   0  657.42   28.26
  -3  -2   0  638.97   27.45
   3  -2   0  682.15   27.98
   3  -2   0  626.13   30.15
  -3  -2   0  665.31   26.86
  -3  -2   0  648.42   26.82
   3  -2   0  657.40   27.54
  -3   2  -1  132.06   12.42
   3   2   1  136.92   13.26
  -3   2  -1  133.65   13.65
  -3   2  -1  173.91   11.69
   3   2   1  161.53   14.32
  -3   2  -1  159.20   13.92
   3   2   1  168.46   11.17
  -3   2  -1  176.37   10.45
   3   2   1  167.47   14.43
   3   2   1  149.38   13.11
   3  -2   1  156.57    9.69
  -3  -2  -1  145.44   10.45
   3  -2   1  168.86   12.51
   3  -2   1  152.23   13.94
   3  -2   1  170.46   13.93
  -3  -2  -1  177.10   12.12
  -3  -2  -1  158.13   11.39
  -3  -2  -1  175.91   13.42
  -3  -2  -1  172.52   12.95
   3  -2   1  153.49   13.08
  -3  -2  -1  181.22   13.75
   3  -2   1  160.15   13.09
  -3   2  -2  278.24   17.67
   3   2   2  290.74   18.54
   3   2   2  250.60   17.34
  -3   2  -2  280.37   17.72
   3   2   2  273.08   14.81
  -3   2  -2  259.83   13.88
   3   2   2  270.24   18.10
  -3   2  -2  294.12   17.55
  -3   2  -2  260.00   13.72
   3  -2   2  253.02   17.62
  -3  -2  -2  256.34   14.21
  -3  -2  -2  259.99   17.48
   3  -2   2  281.95   17.86
  -3  -2  -2  246.93   14.57
  -3  -2  -2  264.59   15.57
   3  -2   2  283.18   17.47
   3  -2   2  285.58   14.25
  -3  -2  -2  279.14   17.05
  -3  -2  -2  269.06   15.14
   3   2   3   19.76    9.23
  -3   2  -3   24.25    8.71
  -3   2  -3   26.06    8.93
  -3   2  -3   15.72    8.65
  -3   2  -3   27.62    6.33
   3   2   3   21.91    8.65
   3   2   3   20.28   11.32
  -3  -2  -3   15.24    7.93
   3  -2   3   22.37    8.80
  -3  -2  -3   25.60    8.35
  -3  -2  -3   29.56    7.14
  -3  -2  -3   20.46    6.99
  -3  -2  -3   20.70    9.01
   3  -2   3   15.83   10.13
  -3  -2  -3   25.09    7.35
  -3   2  -4  192.68   17.55
   3   2   4  195.15   19.09
  -3   2  -4  199.75   18.29
   3   2   4  208.66   20.19
  -3   2  -4  181.65   12.27
  -3   2  -4  217.29   18.08
  -3  -2  -4  183.60   13.80
   3  -2   4  206.69   18.12
  -3  -2  -4  204.97   13.17
  -3  -2  -4  201.45   14.32
  -3  -2  -4  209.31   16.98
   3  -2   4  208.40   20.39
  -3  -2  -4  214.68   18.89
  -3  -2  -4  239.60   18.18
  -3   2  -5    6.71   10.62
   3   2   5   -6.41   11.00
  -3   2  -5   18.96   10.52
  -3   2  -5   -8.07    8.25
   3   2   5   13.89   10.62
  -3  -2  -5    8.53    7.87
  -3  -2  -5   11.01   10.42
   3  -2   5   -1.49    9.08
  -3  -2  -5   -4.41   10.26
  -3  -2  -5    3.35    7.06
   3  -2   5   -6.82   12.09
   3   2   6   78.25   16.63
   3   2   6   84.34   20.33
  -3   2  -6   43.30   12.86
  -3   2  -6  121.24   17.86
  -3   2  -6  130.32   17.99
   3  -2   6  110.36   16.65
   3  -2   6   89.44   18.78
  -3  -2  -6   81.25   14.60
  -3  -2  -6   98.27   18.05
  -3  -2  -6   81.70   14.10
   3   2   7  400.90   34.99
  -3   2  -7  362.50   29.23
  -3   2  -7  363.43   29.53
   3   2   7  390.11   30.21
  -3   2  -7  373.15   27.70
  -3  -2  -7  386.39   28.80
   3  -2   7  383.58   28.90
  -3  -2  -7  395.64   28.06
   3  -2   7  421.57   33.82
  -3  -2  -7  388.71   30.83
  -3   2  -8  291.43   29.08
  -3   2  -8  303.75   25.52
  -3   2  -8  298.36   29.01
   3   2   8  356.10   29.52
   3   2   8  284.05   31.93
  -3  -2  -8  283.93   30.07
   3  -2   8  277.79   27.11
   3  -2   8  341.14   31.95
  -3  -2  -8  293.79   26.52
  -3  -2  -8  305.87   29.47
   3   2   9   65.74   17.73
   3   2   9   38.75   21.41
  -3   2  -9   24.76   14.71
  -3   2  -9   31.99   17.02
   3  -2   9   83.55   24.01
  -3  -2  -9   58.67   18.67
  -3  -2  -9   41.02   17.93
  -3  -2  -9   43.35   17.47
   3  -2   9   54.68   15.98
  -3   2 -10   48.58   22.63
   3   2  10   38.65   23.38
  -3   2 -10   70.40   21.41
   3   2  10   69.58   19.68
   3  -2  10   78.87   30.75
  -3  -2 -10   86.06   22.60
   3  -2  10   84.85   25.71
  -3  -2 -10   81.43   21.48
   3   3 -11   10.82   11.81
   3   3 -11  -19.97   16.49
  -3   3  11    1.49   20.46
   3   3 -11  -18.07   10.45
   3  -3 -11    2.80   12.26
   3  -3 -11    9.03   13.47
   3  -3 -11    7.44   19.61
  -3  -3  11   -2.74   19.32
   3   3 -10  191.94   27.78
  -3   3  10  294.07   32.32
   3   3 -10  181.04   19.64
   3   3 -10  152.66   18.70
  -3  -3  10  209.10   27.79
   3  -3 -10  173.39   26.27
   3  -3 -10  227.86   23.01
   3  -3 -10  177.63   22.07
   3   3  -9    3.63    8.91
   3   3  -9   -5.18    9.26
  -3   3   9    8.55   11.16
  -3   3   9   -1.29   15.99
   3   3  -9   13.75   15.24
   3  -3  -9    0.66   10.47
  -3  -3   9  -11.70   15.80
   3  -3  -9    8.43   11.86
   3  -3  -9    3.33   14.32
   3   3  -8   -0.47    8.42
  -3   3   8    9.02   14.65
  -3   3   8  -20.38   17.38
   3   3  -8   -3.12   14.10
   3   3  -8    7.61    9.39
   3  -3  -8   -9.26   10.12
   3  -3  -8    6.63    9.67
  -3  -3   8   -2.72   14.29
   3  -3  -8   20.24   14.25
   3  -3  -8    8.00   11.25
   3   3  -7  436.47   23.91
   3   3  -7  445.48   23.70
   3   3  -7  444.56   31.62
  -3   3   7  429.20   25.43
  -3   3   7  434.14   30.49
   3  -3  -7  440.99   26.81
   3  -3  -7  466.34   26.26
  -3  -3   7  482.83   32.05
   3  -3  -7  463.52   31.18
   3  -3  -7  432.85   26.73
  -3   3   6  140.10   13.96
  -3   3   6  173.60   18.51
   3   3  -6  144.85   18.37
   3   3  -6  132.61   12.96
   3   3  -6  115.55   12.87
  -3  -3   6  164.28   18.33
   3  -3  -6  131.95   14.81
   3  -3  -6  143.80   18.39
   3  -3  -6  166.92   16.81
   3  -3  -6  152.33   16.29
  -3   3   5  758.14   32.82
  -3   3   5  779.96   33.83
   3   3  -5  720.39   40.09
   3   3  -5  744.66   31.47
   3  -3  -5  802.53   33.92
   3  -3  -5  754.13   39.65
   3  -3  -5  780.97   34.01
  -3  -3   5  673.91   31.48
  -3  -3   5  746.82   34.98
   3  -3  -5  685.16   34.68
   3   3  -4   14.97    9.51
  -3   3   4   24.29    8.10
   3   3  -4   41.93    8.39
  -3   3   4   35.09    7.98
   3  -3  -4   23.86    6.86
   3  -3  -4   24.92    9.98
   3  -3  -4   22.86    7.90
  -3  -3   4   20.52    6.26
   3  -3  -4   33.43    9.77
   3   3  -3  486.70   22.86
  -3   3   3  483.80   22.25
   3   3  -3  498.62   23.30
   3   3  -3  463.20   23.63
  -3   3   3  483.91   21.02
   3  -3  -3  501.78   20.66
   3  -3  -3  513.57   24.32
   3  -3  -3  522.40   24.87
   3  -3  -3  502.54   22.89
  -3  -3   3  453.87   21.60
   3   3  -2   30.21    7.66
   3   3  -2   23.49    7.65
   3   3  -2   28.79    7.17
  -3   3   2   33.58    9.48
  -3   3   2   28.08    6.97
  -3  -3   2   43.43    6.97
  -3  -3   2   33.28    6.98
   3  -3  -2   43.06    7.41
   3  -3  -2   14.56    8.35
  -3  -3   2   32.82    6.91
   3   3  -1    6.37    7.69
   3   3  -1   12.30    5.08
  -3   3   1   18.00    6.97
  -3   3   1    4.95    7.10
   3   3  -1    2.24    5.31
   3   3  -1   -6.02    6.56
  -3   3   1   10.04    8.58
   3   3  -1    2.82    4.88
  -3  -3   1    1.25    5.79
   3  -3  -1   -5.00    8.09
  -3  -3   1    0.25    5.96
   3  -3  -1    4.99    6.10
  -3  -3   1   -1.51    4.10
  -3  -3   1   -2.48    5.01
   3   3   0  619.30   26.89
  -3   3   0  613.63   26.61
   3   3   0  630.21   24.10
   3   3   0  644.95   25.89
  -3   3   0  626.87   24.56
  -3   3   0  612.51   27.00
  -3   3   0  634.21   24.20
   3   3   0  609.71   27.22
   3   3   0  621.31   26.11
  -3  -3   0  641.77   26.74
  -3  -3   0  588.53   26.35
   3  -3   0  599.41   26.71
   3  -3   0  623.23   26.80
  -3  -3   0  603.65   25.67
   3  -3   0  600.67   27.32
  -3  -3   0  617.17   25.62
  -3   3  -1 5531.49  191.71
  -3   3  -1 5290.43  192.27
   3   3   1 5510.34  191.51
   3   3   1 5464.08  193.94
   3   3   1 5592.50  193.99
  -3   3  -1 5512.55  193.97
  -3   3  -1 5553.46  192.57
   3   3   1 5425.15  193.48
  -3   3  -1 5657.11  194.26
  -3  -3  -1 5513.94  191.54
   3  -3   1 5339.52  193.79
  -3  -3  -1 5373.60  193.73
   3  -3   1 5445.95  194.08
   3  -3   1 5147.97  191.24
  -3  -3  -1 5368.39  193.59
   3  -3   1 5334.19  192.36
  -3  -3  -1 5629.52  191.28
  -3  -3  -1 5349.89  193.10
   3  -3   1 5401.88  192.64
  -3  -3  -1 5371.35  193.36
  -3   3  -2  530.56   26.00
   3   3   2  543.70   26.94
  -3   3  -2  568.63   26.50
   3   3   2  536.75   26.60
  -3   3  -2  551.85   22.63
  -3   3  -2  556.70   23.64
   3   3   2  561.19   26.25
  -3   3  -2  497.22   26.01
   3   3   2  538.00   23.11
  -3  -3  -2  553.42   24.67
  -3  -3  -2  525.81   25.73
   3  -3   2  577.47   26.73
   3  -3   2  534.84   25.73
  -3  -3  -2  542.73   24.09
   3  -3   2  513.33   25.42
   3  -3   2  541.12   22.66
  -3  -3  -2  525.10   23.28
  -3  -3  -2  536.13   22.88
  -3  -3  -2  514.44   25.57
  -3   3  -3   16.79    6.04
   3   3   3   -4.08    7.87
  -3   3  -3    7.82    8.70
  -3   3  -3   24.09    8.71
   3   3   3   14.10    9.21
  -3   3  -3   16.72    8.31
   3   3   3    3.60    8.85
   3  -3   3   16.93    8.49
  -3  -3  -3   18.16    8.83
  -3  -3  -3   25.21    9.24
  -3  -3  -3   13.44    7.75
  -3  -3  -3   17.44    7.27
  -3  -3  -3    9.89    6.72
   3  -3   3    6.08    9.31
   3   3   4   80.69   12.85
  -3   3  -4   84.55   12.72
  -3   3  -4  115.01   17.55
  -3   3  -4   81.39   13.69
  -3  -3  -4   88.76   10.13
  -3  -3  -4   77.67   12.15
  -3  -3  -4   88.95   10.98
  -3  -3  -4   94.81   12.58
   3  -3   4   89.06   13.15
   3  -3   4   69.45   13.19
  -3  -3  -4   77.27   11.07
  -3   3  -5   -1.25    9.64
  -3   3  -5    4.12   10.02
  -3   3  -5  -15.30   18.05
   3   3   5   -9.00   13.32
   3   3   5   -2.72   10.42
  -3  -3  -5    6.65    8.60
  -3  -3  -5    3.70   11.17
   3  -3   5   -1.78   11.60
  -3  -3  -5    1.71    7.57
   3  -3   5    8.41   10.72
  -3  -3  -5   13.04   10.03
  -3  -3  -5    6.32   11.43
  -3   3  -6  161.12   19.42
  -3   3  -6  148.15   17.14
   3   3   6  119.03   19.73
  -3   3  -6  155.10   19.37
   3   3   6  127.04   18.01
  -3  -3  -6  122.89   15.99
  -3  -3  -6  152.84   19.48
   3  -3   6  173.47   19.58
   3  -3   6  132.96   21.34
  -3  -3  -6  144.19   18.99
  -3   3  -7  385.42   27.64
  -3   3  -7  375.26   29.96
  -3   3  -7  396.08   30.12
   3   3   7  356.93   30.05
   3   3   7  373.49   34.13
   3  -3   7  368.00   32.06
   3  -3   7  376.45   29.05
  -3  -3  -7  322.93   27.15
  -3  -3  -7  376.27   31.18
  -3  -3  -7  439.21   29.82
  -3   3  -8   23.57   14.75
  -3   3  -8   27.72   14.54
   3   3   8  -12.29   16.01
  -3   3  -8   19.68   14.46
   3   3   8   22.01   15.51
  -3  -3  -8   54.94   17.88
   3  -3   8   13.92   13.68
  -3  -3  -8    8.87   13.76
  -3  -3  -8   43.10   16.92
   3  -3   8  -11.52   15.49
  -3   3  -9   18.82   17.19
   3   3   9   -9.53   20.21
  -3   3  -9    4.35   12.79
  -3   3  -9   -0.94   14.35
   3   3   9   -8.68   12.80
   3  -3   9   -2.87   17.39
  -3  -3  -9   17.78   16.58
  -3  -3  -9   -7.65   14.31
  -3  -3  -9   -4.91   15.68
   3   3  10   -0.24   15.57
  -3   3 -10    1.98   17.84
   3   3  10   32.67   23.80
  -3   3 -10   48.69   20.56
   3  -3  10   23.77   19.64
  -3  -3 -10   26.23   17.90
  -3  -3 -10   31.59   20.62
   3  -3  10   30.21   16.83
   3   4 -11   45.66   19.83
  -3   4  11   90.16   26.40
   3   4 -11   86.13   15.73
   3   4 -11   68.45   15.21
   3  -4 -11  114.84   19.93
   3  -4 -11   75.34   22.75
   3  -4 -11   65.41   17.37
  -3  -4  11   99.51   24.46
   3   4 -10   89.69   15.11
  -3   4  10   92.51   22.66
   3   4 -10   76.88   21.45
  -3  -4  10  102.45   31.10
   3  -4 -10   93.84   17.41
   3  -4 -10  117.31   22.63
   3  -4 -10   88.72   17.21
   3   4  -9    5.21   14.71
   3   4  -9   22.65   10.63
  -3   4   9   19.58   16.70
  -3   4   9    1.60   12.94
   3   4  -9    5.14    9.92
   3  -4  -9   -6.49   10.48
   3  -4  -9    4.46   11.73
   3  -4  -9   14.82   12.50
  -3  -4   9   18.43   16.27
   3  -4  -9  -15.68   13.32
   3   4  -8    7.53    9.76
   3   4  -8    6.82   14.31
   3   4  -8   11.68    9.43
  -3   4   8  -12.22   14.49
  -3   4   8   -9.06    9.10
   3  -4  -8    2.30   12.07
   3  -4  -8    6.44   11.31
  -3  -4   8   -3.46   13.80
   3  -4  -8   14.06   13.47
   3  -4  -8   12.57   11.07
  -3   4   7  289.74   25.84
   3   4  -7  225.32   17.57
  -3   4   7  212.22   19.74
   3   4  -7  231.92   17.50
   3   4  -7  286.20   26.74
  -3  -4   7  239.91   23.49
   3  -4  -7  252.40   22.36
   3  -4  -7  221.33   21.39
   3  -4  -7  252.74   21.64
   3  -4  -7  268.85   25.96
  -3   4   6  240.03   21.86
  -3   4   6  199.75   17.59
   3   4  -6  223.06   22.57
   3  -4  -6  196.74   18.57
   3  -4  -6  223.01   19.59
   3  -4  -6  207.42   21.68
  -3  -4   6  213.01   19.80
  -3   4   5  472.57   24.52
   3   4  -5  495.42   22.92
  -3   4   5  500.61   25.61
   3  -4  -5  476.23   25.13
   3  -4  -5  490.74   25.27
   3  -4  -5  481.60   28.15
   3  -4  -5  467.52   25.57
  -3  -4   5  458.89   22.93
  -3   4   4  131.13   11.91
   3   4  -4  119.76   13.17
   3   4  -4  123.36   11.43
  -3   4   4  115.69   12.74
   3   4  -4  149.58   15.82
   3  -4  -4  139.86   13.47
   3  -4  -4  136.58   13.84
   3  -4  -4  106.10   10.82
  -3  -4   4  120.17   10.66
   3  -4  -4  150.94   16.13
   3   4  -3   -4.66    6.98
   3   4  -3    6.95    7.62
   3   4  -3    2.22    7.14
  -3   4   3   -8.01    5.91
   3  -4  -3    9.52    7.79
   3  -4  -3   -0.62    4.79
   3  -4  -3    7.01    6.51
  -3  -4   3    2.88    5.51
   3  -4  -3   -5.01    8.70
   3   4  -2 1471.74   55.34
   3   4  -2 1507.21   56.25
  -3   4   2 1470.73   55.97
   3   4  -2 1544.92   56.54
  -3  -4   2 1454.50   54.96
   3  -4  -2 1487.01   56.97
  -3  -4   2 1409.35   57.04
  -3  -4   2 1428.49   55.46
   3   4  -1  209.93   15.27
  -3   4   1  213.18   16.34
   3   4  -1  223.99   14.49
   3   4  -1  199.12   11.65
  -3   4   1  219.70   14.66
   3   4  -1  213.28   11.75
  -3   4   1  216.75   12.08
   3   4  -1  210.74   11.87
  -3   4   1  225.13   15.14
  -3  -4   1  203.27   13.54
   3  -4  -1  216.07   15.08
   3  -4  -1  210.84   13.87
  -3  -4   1  207.83   11.08
  -3  -4   1  199.03   11.10
   3  -4  -1  201.78   15.56
  -3  -4   1  236.48   14.12
  -3  -4   1  219.21   11.36
   3   4   0  814.07   33.05
  -3   4   0  821.01   33.56
  -3   4   0  814.26   31.40
   3   4   0  820.66   32.66
   3   4   0  830.88   33.97
  -3   4   0  847.25   34.72
  -3  -4   0  798.22   32.55
  -3  -4   0  791.97   33.50
  -3  -4   0  802.93   33.47
   3  -4   0  805.30   34.16
   3  -4   0  819.80   30.88
   3  -4   0  831.81   33.73
   3  -4   0  798.93   31.24
   3  -4   0  837.01   33.87
  -3  -4   0  799.63   32.37
   3  -4   0  834.46   30.97
  -3   4  -1 1044.74   42.06
   3   4   1  995.83   40.99
  -3   4  -1 1022.97   41.79
   3   4   1 1057.93   41.79
  -3   4  -1 1007.90   39.82
   3   4   1 1037.16   37.95
  -3   4  -1 1026.80   38.78
   3   4   1 1060.94   41.89
  -3  -4  -1  975.19   40.85
  -3  -4  -1 1011.56   41.16
  -3  -4  -1  999.75   38.56
   3  -4   1 1030.95   40.09
  -3  -4  -1 1058.97   38.30
   3  -4   1 1033.39   41.71
   3  -4   1 1006.32   41.79
  -3  -4  -1 1030.41   41.09
   3  -4   1 1013.78   39.85
   3   4   2  160.93   11.58
  -3   4  -2  145.25   15.01
   3   4   2  160.13   15.14
  -3   4  -2  159.09   11.13
   3   4   2  169.65   15.73
  -3   4  -2  165.97   14.88
  -3   4  -2  173.73   12.32
   3   4   2  174.44   15.96
   3  -4   2  165.65   15.08
   3  -4   2  156.54   11.42
  -3  -4  -2  179.95   11.78
  -3  -4  -2  187.46   14.64
   3  -4   2  159.11   14.23
   3  -4   2  147.90   14.68
  -3  -4  -2  161.12   14.09
  -3  -4  -2  167.34   11.29
  -3  -4  -2  155.37   14.55
  -3   4  -3 1221.34   50.52
   3   4   3 1216.35   51.41
  -3   4  -3 1220.37   45.74
  -3   4  -3 1211.04   50.83
   3   4   3 1190.97   51.15
  -3   4  -3 1277.34   50.80
   3   4   3 1217.21   50.55
  -3  -4  -3 1248.74   47.12
   3  -4   3 1261.34   50.75
  -3  -4  -3 1184.60   50.43
  -3  -4  -3 1216.29   48.61
   3  -4   3 1228.53   50.54
  -3  -4  -3 1218.03   50.54
  -3  -4  -3 1219.42   47.79
   3   4   4  122.37   15.80
  -3   4  -4  193.39   17.21
  -3   4  -4  187.04   19.32
  -3   4  -4  200.10   18.36
   3   4   4  164.15   18.02
  -3  -4  -4  141.36   14.88
  -3  -4  -4  158.16   13.58
  -3  -4  -4  175.97   17.92
   3  -4   4  181.81   22.05
  -3  -4  -4  158.03   14.33
   3  -4   4  169.37   16.65
  -3  -4  -4  165.63   17.07
   3   4   5   25.70   12.39
  -3   4  -5   28.70   13.42
  -3   4  -5   52.12   13.71
  -3   4  -5   35.54   11.48
   3   4   5   33.24   12.14
  -3  -4  -5   41.95   13.51
  -3  -4  -5   47.64    9.57
  -3  -4  -5   26.93   10.94
   3  -4   5   27.61   11.98
   3  -4   5   47.25   14.08
  -3  -4  -5   36.13   12.33
  -3  -4  -5   40.03   10.92
  -3   4  -6  320.40   26.79
   3   4   6  293.66   29.75
  -3   4  -6  330.29   24.55
   3   4   6  304.22   27.52
  -3   4  -6  304.63   26.64
  -3  -4  -6  313.84   20.85
   3  -4   6  297.53   28.44
  -3  -4  -6  261.51   17.00
  -3  -4  -6  336.54   27.91
  -3  -4  -6  330.37   24.61
   3  -4   6  359.26   25.84
  -3  -4  -6  285.03   25.08
  -3   4  -7  149.13   21.54
  -3   4  -7  126.92   20.75
   3   4   7  116.67   19.82
  -3   4  -7   83.78   15.88
   3   4   7   80.33   20.40
  -3  -4  -7  104.77   21.57
   3  -4   7  104.98   18.05
  -3  -4  -7  105.82   19.70
  -3  -4  -7  157.80   15.22
   3  -4   7  119.64   20.79
  -3  -4  -7  122.95   18.45
   3   4   8  247.91   31.21
  -3   4  -8  289.65   31.39
   3   4   8  291.64   28.70
  -3   4  -8  261.71   27.81
  -3   4  -8  295.76   25.69
  -3  -4  -8  283.92   28.38
  -3  -4  -8  308.30   27.95
   3  -4   8  245.25   27.68
  -3  -4  -8  251.88   31.20
   3   4   9   51.42   17.68
  -3   4  -9   87.04   21.42
   3   4   9   42.94   22.36
  -3   4  -9   65.40   16.05
  -3   4  -9   55.30   19.76
  -3  -4  -9   37.48   17.38
   3  -4   9   49.73   22.50
  -3  -4  -9   67.60   18.52
   3  -4   9   90.51   18.24
   3   4  10   -0.81   20.93
  -3   4 -10   70.82   20.55
  -3   4 -10   52.71   21.18
   3   4  10   42.06   19.11
   3  -4  10   12.49   18.88
  -3  -4 -10   36.26   18.47
  -3  -4 -10   37.82   21.05
  -3   5  11   23.30   22.30
   3   5 -11    2.07   10.18
   3   5 -11   24.89   17.98
   3  -5 -11   29.07   15.70
  -3  -5  11  -25.90   18.35
   3  -5 -11   -2.58   18.06
   3  -5 -11   -3.79   12.67
  -3   5  10   -3.82   18.77
   3   5 -10   16.38   10.80
   3   5 -10    8.34   17.21
   3  -5 -10  -11.88   11.30
   3  -5 -10    9.13   16.58
  -3  -5  10   26.24   22.17
   3  -5 -10    3.33   13.39
   3  -5 -10  -11.08   11.41
   3   5  -9    0.65    9.90
  -3   5   9   11.17   11.21
   3   5  -9   46.99   18.05
  -3   5   9   12.28   16.81
   3  -5  -9   -0.81   10.75
  -3  -5   9   18.34   16.34
   3  -5  -9  -11.02   11.30
   3  -5  -9   15.01   16.07
   3  -5  -9   14.75   12.65
  -3   5   8  195.04   20.30
   3   5  -8  175.91   17.55
  -3   5   8  177.97   22.89
   3   5  -8  200.14   23.38
   3  -5  -8  181.56   20.79
   3  -5  -8  162.15   19.47
   3  -5  -8  239.37   24.58
   3  -5  -8  217.71   20.68
  -3  -5   8  175.50   22.91
   3   5  -7   17.28    9.31
  -3   5   7   -2.60   14.03
   3   5  -7   -4.47   13.09
  -3   5   7    3.53   10.01
   3  -5  -7   -2.04   10.88
   3  -5  -7    8.71   11.46
  -3  -5   7   24.31   14.41
   3  -5  -7   -1.78   11.68
   3  -5  -7    4.29   13.01
  -3   5   6  428.90   25.15
   3   5  -6  422.62   28.78
  -3   5   6  438.95   27.59
   3  -5  -6  431.23   28.76
   3  -5  -6  385.40   25.64
   3  -5  -6  415.71   25.73
   3  -5  -6  431.19   26.29
  -3  -5   6  461.02   28.02
  -3   5   5   60.65   10.96
   3   5  -5   60.22    9.77
  -3   5   5   74.59   11.99
   3  -5  -5   71.01   11.63
   3  -5  -5   32.06   11.72
   3  -5  -5   43.71   11.91
   3  -5  -5   62.80   11.23
   3   5  -4 1270.85   51.27
   3   5  -4 1264.63   51.36
  -3   5   4 1231.92   50.31
  -3   5   4 1281.40   48.75
   3   5  -4 1211.07   48.74
   3  -5  -4 1213.26   47.87
   3  -5  -4 1224.70   50.89
   3  -5  -4 1219.87   50.29
   3  -5  -4 1324.66   52.13
   3   5  -3   19.01    8.10
   3   5  -3   15.33    7.97
   3   5  -3   11.74    7.51
  -3   5   3   23.92    8.08
   3  -5  -3    7.11    8.69
  -3   5   2  269.19   16.60
  -3   5   2  262.30   17.71
   3   5  -2  256.95   16.65
   3   5  -2  261.76   16.61
   3   5  -2  247.64   14.44
   3  -5  -2  276.02   17.78
   3  -5  -2  254.53   16.09
  -3  -5   2  270.57   14.22
   3   5  -1  364.66   17.56
   3   5  -1  402.35   17.69
  -3   5   1  372.93   20.13
   3   5  -1  388.92   19.98
  -3   5   1  421.20   21.43
   3   5  -1  357.38   16.50
  -3   5   1  379.94   17.62
  -3  -5   1  377.08   16.80
  -3  -5   1  377.58   16.11
   3  -5  -1  388.30   20.80
   3  -5  -1  359.02   19.76
  -3   5   0 3516.73  123.82
  -3   5   0 3409.52  121.11
   3   5   0 3383.79  122.49
  -3   5   0 3324.81  122.90
   3   5   0 3507.23  123.58
   3   5   0 3405.03  122.28
  -3   5   0 3498.15  124.02
  -3  -5   0 3317.43  123.22
   3  -5   0 3407.37  122.99
   3  -5   0 3353.01  120.65
   3  -5   0 3268.69  120.75
   3  -5   0 3401.65  120.81
   3  -5   0 3447.79  123.54
  -3  -5   0 3425.59  122.18
   3   5   1 2040.72   77.76
   3   5   1 2031.80   78.21
   3   5   1 2092.83   78.46
  -3   5  -1 2190.28   75.77
  -3   5  -1 2145.32   78.97
  -3   5  -1 2095.95   76.84
  -3   5  -1 2164.63   78.75
   3  -5   1 2029.24   78.21
   3  -5   1 1978.26   76.51
   3  -5   1 2141.25   76.59
  -3  -5  -1 2137.25   78.22
  -3  -5  -1 2052.67   77.65
  -3  -5  -1 2110.49   75.11
   3  -5   1 2024.18   76.67
   3   5   2  423.63   19.80
   3   5   2  445.16   24.44
  -3   5  -2  444.01   23.86
   3   5   2  471.26   24.57
  -3   5  -2  480.06   24.53
   3   5   2  440.80   23.50
  -3   5  -2  445.75   19.70
  -3   5  -2  447.13   20.33
  -3  -5  -2  427.65   19.17
   3  -5   2  450.66   20.19
   3  -5   2  448.09   23.21
  -3  -5  -2  453.42   19.95
   3  -5   2  440.44   23.58
  -3  -5  -2  417.32   23.06
   3  -5   2  407.72   22.87
  -3  -5  -2  435.54   22.70
  -3   5  -3   97.75    9.33
   3   5   3   96.08   13.75
  -3   5  -3  100.01   12.56
  -3   5  -3   95.44   13.17
   3   5   3   82.80    9.44
   3   5   3   95.21   12.55
   3   5   3   89.66   13.61
  -3  -5  -3  108.97   11.39
  -3  -5  -3  108.70   10.79
  -3  -5  -3   97.12   12.30
   3  -5   3   92.72   12.73
   3  -5   3   95.21   12.49
  -3  -5  -3   82.24   12.94
   3   5   4  621.32   35.04
  -3   5  -4  683.83   33.24
  -3   5  -4  662.75   33.28
  -3   5  -4  671.37   33.77
   3   5   4  633.01   34.24
  -3  -5  -4  719.83   30.75
  -3  -5  -4  658.34   31.12
   3  -5   4  643.28   38.26
   3  -5   4  652.62   33.02
  -3  -5  -4  651.11   31.11
  -3  -5  -4  722.40   34.40
   3   5   5   91.97   17.61
  -3   5  -5  111.79   15.38
   3   5   5  124.96   17.50
  -3   5  -5   92.17   13.49
  -3   5  -5   99.90   15.92
  -3  -5  -5   95.61   13.44
  -3  -5  -5   99.37   14.06
  -3  -5  -5   82.97   15.32
   3  -5   5   93.94   17.81
  -3  -5  -5  104.71   13.89
   3  -5   5  112.94   16.63
  -3   5  -6  171.36   19.64
  -3   5  -6  173.60   18.74
   3   5   6  149.84   21.94
   3   5   6  191.20   22.20
  -3   5  -6  122.30   18.69
   3  -5   6  138.14   21.20
  -3  -5  -6  172.40   20.96
  -3  -5  -6  163.65   18.87
  -3  -5  -6  143.08   15.71
   3  -5   6  164.70   19.38
  -3  -5  -6  145.71   14.06
   3   5   7  141.44   20.48
  -3   5  -7  178.44   21.40
   3   5   7  109.59   22.45
  -3   5  -7  143.56   18.26
  -3   5  -7  155.95   21.13
  -3  -5  -7  170.47   17.15
  -3  -5  -7  126.99   18.36
   3  -5   7  130.37   21.04
  -3  -5  -7  156.23   20.88
   3   5   8   20.11   19.03
  -3   5  -8   58.16   17.92
  -3   5  -8   47.75   17.82
   3   5   8   17.37   16.72
  -3   5  -8   31.94   13.44
  -3  -5  -8   32.64   16.44
   3  -5   8   33.90   14.63
  -3  -5  -8   51.27   16.90
   3  -5   8   35.96   19.32
  -3   5  -9   10.00   13.80
   3   5   9   26.59   15.26
   3   5   9   20.18   18.79
  -3   5  -9   17.00   16.93
  -3  -5  -9   -6.69   14.61
  -3  -5  -9  -24.18   13.84
   3  -5   9  -12.55   11.94
   3  -5   9   11.11   17.76
   3   5  10   18.46   17.24
  -3   5 -10   28.66   21.17
  -3   5 -10   13.27   18.49
   3   5  10  -14.28   21.20
  -3  -5 -10   76.80   22.76
   3  -5  10    5.13   19.54
  -3  -5 -10   17.27   16.70
   3   6 -11   13.24   11.62
  -3   6  11   28.28   23.06
   3   6 -11   61.52   23.16
   3  -6 -11   21.13   15.66
   3  -6 -11   45.63   16.84
   3  -6 -11   17.00   14.30
  -3  -6  11   29.98   21.94
   3  -6 -11    5.29   19.84
  -3   6  10   13.40   19.23
   3   6 -10   38.21   19.28
   3   6 -10   54.97   13.34
   3  -6 -10   35.51   19.16
  -3  -6  10   30.25   20.30
   3  -6 -10   29.87   15.24
   3  -6 -10   32.06   14.87
   3  -6 -10   21.66   13.33
  -3   6   9  236.25   23.50
  -3   6   9  278.63   28.58
   3   6  -9  181.78   18.40
   3   6  -9  207.30   26.76
   3  -6  -9  230.82   23.09
   3  -6  -9  253.23   26.07
   3  -6  -9  272.46   28.51
  -3  -6   9  217.78   28.38
   3  -6  -9  251.49   24.79
   3   6  -8  258.84   26.21
   3   6  -8  219.85   19.03
  -3   6   8  281.52   23.45
  -3   6   8  272.20   26.03
   3  -6  -8  255.90   23.52
  -3  -6   8  227.96   24.29
   3  -6  -8  258.86   23.88
   3  -6  -8  237.23   23.55
   3  -6  -8  262.49   27.60
  -3   6   7  326.33   27.59
  -3   6   7  331.18   24.44
   3   6  -7  308.01   19.46
   3   6  -7  314.61   28.23
   3  -6  -7  288.09   24.45
   3  -6  -7  299.60   27.99
  -3  -6   7  288.13   28.07
   3  -6  -7  320.43   25.34
   3  -6  -7  325.80   24.95
   3   6  -6    9.55   11.63
  -3   6   6    7.24   12.66
  -3   6   6    3.86    9.79
   3  -6  -6    6.35    9.21
   3  -6  -6   11.68   10.89
   3  -6  -6   13.81   12.04
  -3  -6   6   10.43   11.91
   3  -6  -6    8.91   12.09
  -3   6   5    1.83    8.89
   3   6  -5   10.99    9.92
  -3   6   5   21.70   10.16
   3   6  -5   22.08   12.21
   3  -6  -5   -4.11   10.25
   3  -6  -5   34.39   11.25
  -3   6   4   -0.21    8.22
   3   6  -4    0.00    9.15
  -3   6   4   -0.02    7.78
   3   6  -4   -3.54    7.99
   3  -6  -4    0.15    8.51
   3  -6  -4    5.02    9.25
   3  -6  -4    6.23    6.09
   3   6  -3  182.72   16.11
  -3   6   3  174.02   15.28
   3   6  -3  152.70   14.10
  -3   6   3  160.97   12.07
  -3   6   3  164.67   16.60
   3  -6  -3  121.25   12.00
   3  -6  -3  159.61   16.39
   3  -6  -3  158.86   14.88
  -3   6   2 1119.50   45.09
  -3   6   2 1098.50   44.46
   3   6  -2 1103.52   44.71
   3   6  -2 1068.33   42.22
  -3  -6   2 1052.82   41.70
   3  -6  -2 1096.00   44.46
   3  -6  -2 1112.59   45.12
  -3   6   1   27.85    8.38
   3   6  -1   45.15    9.02
   3   6  -1   49.85    7.43
   3   6  -1   41.79    7.32
   3   6  -1   46.01    5.72
  -3   6   1   38.27    9.80
  -3   6   1   40.81    7.20
  -3  -6   1   38.98    5.20
   3  -6  -1   43.25    8.85
   3  -6  -1   45.79    9.96
  -3  -6   1   40.97    9.51
  -3  -6   1   45.13    6.68
   3   6   0   58.03    9.25
  -3   6   0   74.72   10.69
   3   6   0   74.44   10.64
   3   6   0   71.39    9.14
  -3   6   0   70.31   10.50
  -3   6   0   93.21    8.72
   3  -6   0   74.83    7.05
  -3  -6   0   93.82   11.41
   3  -6   0   79.58    9.84
  -3  -6   0   69.26    8.89
   3  -6   0   64.78   10.17
  -3   6  -1  913.85   37.97
  -3   6  -1  912.53   34.11
  -3   6  -1  883.14   37.78
   3   6   1  891.13   36.90
   3   6   1  900.36   37.75
   3   6   1  873.00   37.37
  -3   6  -1  854.71   35.83
  -3  -6  -1  857.73   33.56
   3  -6   1  836.25   36.90
   3  -6   1  880.03   34.94
   3  -6   1  885.43   35.42
  -3  -6  -1  845.60   36.47
  -3  -6  -1  834.57   37.05
   3  -6   1  888.54   35.93
  -3   6  -2    3.14    8.84
   3   6   2    6.70    4.80
  -3   6  -2   13.50    9.10
   3   6   2    1.63    9.65
  -3   6  -2   11.66    6.28
   3   6   2   -6.09    7.86
  -3   6  -2    2.52    6.67
   3   6   2   -5.77    8.45
   3  -6   2   -5.32    8.27
  -3  -6  -2    8.85    8.45
   3  -6   2   -8.11    7.70
  -3  -6  -2    0.14    4.78
  -3  -6  -2    8.92    6.88
   3  -6   2    3.82    6.52
  -3  -6  -2   -1.39    8.22
   3   6   3 1021.07   41.95
  -3   6  -3  917.00   41.07
  -3   6  -3  939.08   41.83
   3   6   3  930.76   37.25
   3   6   3  891.98   42.29
   3   6   3  925.85   42.21
  -3  -6  -3  905.22   41.03
   3  -6   3  935.74   41.19
   3  -6   3  913.91   40.90
  -3  -6  -3  897.41   39.76
  -3  -6  -3  945.43   37.73
  -3  -6  -3  925.29   37.27
   3   6   4  102.87   15.26
  -3   6  -4  119.38   14.69
  -3   6  -4   75.18   13.56
   3   6   4   93.37   14.34
  -3  -6  -4  112.66   14.77
   3  -6   4   67.39   13.97
  -3  -6  -4   91.79   11.46
   3  -6   4  120.36   15.65
  -3  -6  -4   79.88   11.02
  -3  -6  -4   72.30   12.49
   3   6   5   -2.11   12.19
  -3   6  -5   10.23   10.74
   3   6   5   -7.60   13.85
  -3   6  -5   17.95   12.46
  -3  -6  -5    9.80    9.80
   3  -6   5  -13.02   12.54
  -3  -6  -5    8.96    9.01
   3  -6   5    8.77   10.45
  -3  -6  -5    6.72   12.35
  -3  -6  -5   12.12   11.47
  -3   6  -6   58.13   14.62
   3   6   6   52.21   15.74
  -3   6  -6   41.64   14.47
  -3   6  -6   43.98   15.21
   3   6   6   16.91   16.99
  -3  -6  -6   38.72   10.58
  -3  -6  -6   37.97   13.06
   3  -6   6   34.14   16.15
  -3  -6  -6   34.36   15.27
  -3  -6  -6   34.14   13.09
  -3   6  -7  456.44   30.24
   3   6   7  368.37   34.43
  -3   6  -7  480.80   32.49
  -3   6  -7  414.66   32.68
   3   6   7  441.24   33.30
  -3  -6  -7  454.63   30.06
   3  -6   7  426.25   30.11
  -3  -6  -7  432.06   32.91
   3  -6   7  421.80   33.44
  -3   6  -8    5.78   12.42
  -3   6  -8   22.84   16.54
   3   6   8   27.91   18.34
  -3   6  -8   40.27   16.19
   3   6   8   41.21   16.57
   3  -6   8   15.21   12.41
  -3  -6  -8   21.64   14.73
  -3  -6  -8   37.94   13.35
  -3  -6  -8   19.91   15.68
   3  -6   8   43.69   18.45
  -3   6  -9    4.36   13.37
   3   6   9   -4.35   14.58
   3   6   9  -21.69   19.27
  -3   6  -9   10.40   16.06
  -3   6  -9    9.46   15.22
  -3  -6  -9    0.67   14.43
   3  -6   9    2.14   17.88
   3  -6   9    6.28   12.31
  -3  -6  -9    5.60   16.70
   3   6  10   -0.80   18.81
  -3   6 -10   27.21   19.09
  -3   6 -10    5.38   16.19
   3   6  10   10.56   22.10
  -3  -6 -10   15.05   17.16
  -3  -6 -10  -10.32   16.85
   3  -6  10  -11.01   17.92
   3   7 -11    7.35   11.55
   3   7 -11   43.69   20.96
  -3   7  11   36.45   22.06
   3  -7 -11   15.93   14.42
  -3  -7  11   21.74   20.72
   3  -7 -11   19.17   16.12
   3  -7 -11   24.78   15.88
   3  -7 -11   -7.58   18.28
  -3   7  10   19.34   19.57
   3   7 -10   66.67   21.71
   3   7 -10   37.01   12.35
   3  -7 -10   57.18   16.01
   3  -7 -10   73.66   22.13
   3  -7 -10   35.24   14.40
   3  -7 -10    2.92   13.85
  -3  -7  10   28.61   19.82
   3   7  -9   94.91   20.66
  -3   7   9   39.91   15.10
   3   7  -9   75.82   12.96
  -3   7   9   74.01   19.94
   3  -7  -9   62.24   16.48
   3  -7  -9   61.11   15.90
   3  -7  -9   71.06   15.80
   3  -7  -9  108.01   21.80
  -3  -7   9   90.06   21.66
  -3   7   8   24.78   12.63
   3   7  -8    7.68   14.60
   3   7  -8   10.91   10.05
  -3   7   8   45.86   17.11
   3  -7  -8   36.67   16.69
   3  -7  -8   26.96   13.17
  -3  -7   8   17.49   15.42
   3  -7  -8   31.52   14.25
   3  -7  -8   30.33   12.39
  -3   7   7    0.05   14.74
  -3   7   7   35.89   13.18
   3   7  -7   19.15   13.90
  -3  -7   7   24.94   14.60
   3  -7  -7   32.05   14.23
   3  -7  -7   38.89   15.76
   3  -7  -7    9.60   12.02
   3  -7  -7   51.69   12.55
  -3   7   6   18.49   11.26
  -3   7   6   53.76   14.16
   3   7  -6   24.23   12.77
   3  -7  -6   20.79   11.53
   3  -7  -6   44.65   13.70
   3  -7  -6   58.80   14.70
  -3   7   5   10.65   10.16
   3   7  -5   18.61   10.57
  -3   7   5    1.46    9.97
   3   7  -5    3.39   10.60
  -3  -7   5   -0.12    8.04
   3  -7  -5   27.64   11.54
   3  -7  -5   -0.54   11.59
   3   7  -4  196.75   17.53
  -3   7   4  218.42   17.73
   3   7  -4  171.20   19.59
  -3   7   4  187.18   15.78
  -3  -7   4  213.53   15.66
   3  -7  -4  208.52   13.55
   3  -7  -4  199.99   18.61
   3  -7  -4  225.79   17.53
  -3   7   3  266.66   18.78
   3   7  -3  254.01   16.86
   3   7  -3  239.17   19.12
  -3   7   3  245.21   18.84
   3  -7  -3  280.67   19.85
   3  -7  -3  255.54   18.34
  -3  -7   3  279.39   17.65
   3   7  -2  495.82   24.63
   3   7  -2  455.13   20.37
  -3   7   2  453.62   24.65
   3   7  -2  454.38   21.23
  -3   7   2  439.12   21.59
  -3   7   2  457.43   24.83
   3   7  -2  468.64   20.45
   3  -7  -2  479.52   24.16
   3  -7  -2  477.74   25.09
  -3  -7   2  466.65   20.66
  -3  -7   2  481.49   23.84
  -3   7   1 1127.57   44.70
   3   7  -1  983.41   39.67
   3   7  -1 1057.04   41.87
   3   7  -1 1094.54   42.04
   3   7  -1 1152.47   44.82
  -3   7   1 1117.03   44.86
  -3   7   1 1092.48   41.59
   3  -7  -1 1096.06   44.24
  -3  -7   1 1041.38   39.53
   3  -7  -1 1020.96   44.19
  -3  -7   1 1086.20   44.05
  -3   7   0  424.82   23.09
  -3   7   0  421.32   19.51
  -3   7   0  409.99   19.18
   3   7   0  418.24   21.64
   3   7   0  461.72   21.39
  -3   7   0  428.64   23.06
   3   7   0  434.14   22.62
   3  -7   0  396.18   18.47
  -3  -7   0  392.57   22.76
   3  -7   0  401.75   22.12
  -3  -7   0  438.20   20.84
   3  -7   0  408.43   22.08
   3   7   1  795.10   35.52
   3   7   1  803.48   34.97
  -3   7  -1  812.78   31.66
  -3   7  -1  819.31   35.55
   3   7   1  827.09   35.68
  -3   7  -1  801.32   35.48
  -3  -7  -1  822.18   35.54
   3  -7   1  764.65   32.67
   3  -7   1  787.30   33.64
  -3  -7  -1  793.00   34.46
   3  -7   1  756.90   34.75
  -3  -7  -1  799.62   31.28
   3   7   2 2261.96   84.23
   3   7   2 2356.57   89.09
  -3   7  -2 2403.22   89.45
  -3   7  -2 2379.64   84.74
   3   7   2 2320.02   89.49
   3   7   2 2312.42   83.97
  -3   7  -2 2356.43   86.13
  -3   7  -2 2399.77   89.63
   3   7   2 2354.53   89.44
  -3  -7  -2 2306.72   83.94
  -3  -7  -2 2352.09   88.50
   3  -7   2 2405.99   89.35
  -3  -7  -2 2359.02   88.90
   3  -7   2 2271.66   85.87
  -3  -7  -2 2331.43   85.50
   3  -7   2 2350.03   87.73
   3   7   3   15.38    6.52
  -3   7  -3   -5.34    9.65
   3   7   3    0.85    9.45
   3   7   3   14.07   10.18
  -3  -7  -3   -4.14    8.73
   3  -7   3   -2.41    9.16
  -3  -7  -3    9.27    6.26
  -3  -7  -3   -7.57    8.93
   3  -7   3   -8.30    8.08
  -3   7  -4  242.41   21.26
  -3   7  -4  246.15   29.61
   3   7   4  246.19   21.94
   3   7   4  169.77   19.11
  -3  -7  -4  224.54   21.54
  -3  -7  -4  247.91   16.99
   3  -7   4  235.23   20.57
  -3  -7  -4  236.76   20.56
  -3  -7  -4  231.74   16.61
   3  -7   4  254.16   22.25
  -3   7  -5 1323.47   59.02
  -3   7  -5 1449.23   61.18
   3   7   5 1371.47   61.40
   3   7   5 1474.30   61.61
  -3  -7  -5 1406.24   60.83
   3  -7   5 1450.95   60.74
  -3  -7  -5 1304.38   53.71
   3  -7   5 1223.71   62.68
  -3  -7  -5 1305.68   60.01
  -3  -7  -5 1419.65   56.16
   3   7   6   19.52   16.10
  -3   7  -6   12.70   14.11
  -3   7  -6    9.65   14.12
   3   7   6   33.15   14.58
  -3  -7  -6    0.85   12.54
  -3  -7  -6   16.42   13.61
  -3  -7  -6    8.70   11.56
   3  -7   6   11.91   12.11
  -3  -7  -6    5.04    8.99
   3  -7   6    6.74   14.86
  -3   7  -7   30.48   15.20
   3   7   7   -5.33   12.67
   3   7   7   39.51   18.11
  -3   7  -7   22.70   14.16
  -3  -7  -7   35.58   15.95
   3  -7   7   16.13   16.31
  -3  -7  -7   23.17   12.96
   3  -7   7   16.13   12.97
  -3  -7  -7   22.52   13.41
   3   7   8  -20.03   13.21
  -3   7  -8   20.18   15.80
   3   7   8   10.48   17.66
  -3   7  -8   14.12   14.40
  -3  -7  -8   16.84   15.22
   3  -7   8  -15.56   14.30
  -3  -7  -8   -0.78   13.57
  -3  -7  -8   -9.06   12.62
   3  -7   8  -23.30   10.82
  -3   7  -9   22.18   18.29
   3   7   9   11.91   20.12
  -3   7  -9  -15.45   15.19
   3   7   9    2.38   15.99
   3  -7   9   19.19   18.37
  -3  -7  -9  -21.99   13.46
   3  -7   9    4.55   14.76
  -3  -7  -9   17.39   13.61
  -3  -7  -9   29.53   16.59
  -3   7 -10  124.06   26.61
   3   7  10  185.29   27.95
  -3   7 -10  167.64   26.35
   3   7  10  171.84   30.56
   3  -7  10  101.93   24.91
  -3  -7 -10  198.16   29.35
  -3  -7 -10  158.84   26.65
   3   8 -10   23.08   11.75
  -3   8  10   13.69   18.44
   3   8 -10   26.87   18.78
   3  -8 -10   27.92   15.76
   3  -8 -10   25.32   13.30
   3  -8 -10   13.75   14.65
  -3  -8  10   33.71   21.90
   3  -8 -10   36.92   19.31
  -3   8   9   37.79   15.02
   3   8  -9   12.83   14.69
   3   8  -9   -0.78   15.31
  -3   8   9    7.54   16.36
   3  -8  -9   13.39   13.40
   3  -8  -9   22.51   12.64
  -3  -8   9    1.00   17.14
   3  -8  -9  -12.01   14.76
   3  -8  -9   16.04   14.06
  -3   8   8   20.39   12.84
   3   8  -8    6.27   14.35
   3   8  -8   21.97    9.59
  -3   8   8    4.17   14.68
   3  -8  -8   13.00   12.89
  -3  -8   8   17.47   16.48
   3  -8  -8   16.55   15.18
   3  -8  -8   55.32   15.80
   3   8  -7  174.89   21.42
  -3   8   7  212.46   21.80
  -3   8   7  192.71   21.48
   3  -8  -7  185.89   20.50
   3  -8  -7  174.92   22.45
  -3  -8   7  192.34   24.05
   3  -8  -7  151.32   20.16
   3   8  -6   67.70   15.86
  -3   8   6   87.36   14.38
  -3   8   6   38.12   13.92
   3  -8  -6   43.61   13.69
   3  -8  -6   59.11   13.14
   3  -8  -6  101.11   16.66
  -3   8   5  161.85   15.95
   3   8  -5  144.71   17.59
  -3   8   5  147.60   16.70
   3   8  -5  147.65   16.91
  -3  -8   5  145.08   13.51
   3  -8  -5  147.48   17.21
   3  -8  -5  138.83   15.98
   3  -8  -5  148.50   17.35
  -3   8   4    8.27    9.16
  -3   8   4   28.50    9.31
   3   8  -4   17.89   10.28
   3   8  -4   19.28    9.11
   3  -8  -4   26.36   10.20
   3  -8  -4   23.30   12.76
  -3  -8   4   22.40    8.98
  -3   8   3  563.22   28.84
   3   8  -3  550.62   26.62
   3   8  -3  583.36   29.24
  -3   8   3  596.63   24.59
  -3   8   3  557.71   29.08
   3  -8  -3  518.01   23.76
   3  -8  -3  561.99   28.45
  -3  -8   3  572.37   27.01
   3  -8  -3  522.28   28.69
  -3   8   2  165.08   16.44
  -3   8   2  179.08   16.74
   3   8  -2  160.70   15.66
   3   8  -2  150.35   12.11
   3   8  -2  165.34   12.27
   3   8  -2  161.93   12.21
  -3   8   2  182.66   13.64
   3  -8  -2  134.14   14.80
   3  -8  -2  150.03   14.94
  -3  -8   2  154.78   15.27
  -3  -8   2  161.32   11.42
   3   8  -1  649.60   28.56
   3   8  -1  659.47   30.94
  -3   8   1  653.06   26.49
   3   8  -1  633.81   28.30
  -3   8   1  699.47   31.31
  -3   8   1  683.85   31.74
  -3   8   1  664.49   27.70
   3  -8  -1  614.98   30.59
   3  -8  -1  578.26   30.59
   3  -8  -1  648.01   32.62
  -3  -8   1  659.07   30.44
  -3   8   0    9.33    8.53
   3   8   0    0.34    7.64
  -3   8   0   -4.24    6.89
  -3   8   0   -2.61    5.79
   3   8   0   -0.79    7.72
   3   8   0   15.65    7.56
  -3   8   0   -7.46    7.87
   3  -8   0    1.81    5.16
   3  -8   0    4.44    8.52
  -3  -8   0    4.93    8.93
   3  -8   0   -3.82    6.90
  -3  -8   0    6.57    7.05
   3   8   1  985.16   42.63
   3   8   1 1043.13   43.18
   3   8   1 1017.69   42.37
  -3   8  -1  997.43   38.62
  -3   8  -1  996.89   42.99
   3  -8   1  988.15   41.13
  -3  -8  -1 1024.23   38.44
  -3  -8  -1  968.87   42.92
  -3  -8  -1  948.89   41.59
  -3   8  -2  884.01   39.37
  -3   8  -2  865.76   33.89
   3   8   2  883.21   39.23
  -3   8  -2  858.17   39.56
   3   8   2  917.42   40.17
   3   8   2  892.79   39.79
   3   8   2  822.28   33.32
   3  -8   2  877.69   37.78
   3  -8   2  814.12   35.71
  -3  -8  -2  873.29   35.46
  -3  -8  -2  853.80   38.74
  -3  -8  -2  887.22   38.79
   3   8   3   -3.90    5.81
  -3   8  -3   -4.76    9.37
   3   8   3   16.14   10.25
   3   8   3   -0.51   11.27
  -3   8  -3   -0.09    9.30
  -3   8  -3   -7.32    6.41
   3   8   3    6.60   10.65
  -3  -8  -3   -0.29    9.11
   3  -8   3    4.93    6.91
  -3  -8  -3   -4.47    5.84
  -3  -8  -3   -3.57   10.01
   3  -8   3    0.40    8.64
   3  -8   3   11.75    9.87
  -3  -8  -3   -6.29    8.07
   3   8   4   10.84   12.77
  -3   8  -4   -4.37   10.81
   3   8   4    2.37   12.07
  -3   8  -4   10.44   10.28
  -3  -8  -4   10.79   11.44
   3  -8   4   11.16   11.20
   3  -8   4   10.15   10.08
  -3  -8  -4   -5.06    7.82
  -3  -8  -4   -1.88    8.67
  -3   8  -5   -9.66   10.50
   3   8   5    7.11   12.94
  -3   8  -5    5.00   10.54
   3   8   5   -7.48   13.88
  -3  -8  -5    5.74   12.29
  -3  -8  -5    4.15    9.27
  -3  -8  -5  -11.26   12.01
   3  -8   5    0.01   12.42
  -3  -8  -5   10.27   10.39
  -3   8  -6   40.18   15.07
   3   8   6    5.78   16.72
  -3   8  -6    6.69   12.68
   3   8   6   -1.51   13.70
   3  -8   6   46.88   18.14
  -3  -8  -6   25.12   14.45
   3  -8   6   22.33   12.89
  -3  -8  -6   17.89   13.21
  -3  -8  -6   11.21   11.99
  -3  -8  -6   -3.03    9.35
   3   8   7  466.19   38.69
   3   8   7  609.95   40.01
  -3   8  -7  587.45   38.57
  -3   8  -7  611.03   37.43
   3  -8   7  638.55   36.60
   3  -8   7  556.74   39.54
  -3  -8  -7  563.03   34.10
  -3  -8  -7  617.10   38.18
  -3  -8  -7  654.68   34.22
  -3   8  -8  -15.06   14.27
   3   8   8    3.61   15.93
  -3   8  -8    0.43   17.72
   3   8   8   13.45   19.80
  -3  -8  -8    3.05   14.96
   3  -8   8   10.12   12.99
  -3  -8  -8    0.87   13.49
  -3  -8  -8    5.62   14.92
   3  -8   8    0.56   15.83
   3   8   9   14.24   17.01
  -3   8  -9  -12.95   15.82
   3   8   9  -13.05   20.31
  -3   8  -9   -8.48   15.21
  -3  -8  -9  -26.66   14.65
   3  -8   9   30.71   20.14
  -3  -8  -9   -9.41   13.99
  -3  -8  -9   17.88   14.71
   3  -8   9   20.63   12.60
  -3   8 -10   14.73   16.96
   3   8  10   -7.39   21.37
   3   8  10   47.45   21.98
  -3   8 -10   41.60   19.58
  -3  -8 -10   20.40   17.55
   3  -8  10   44.85   22.76
  -3  -8 -10   21.58   18.92
  -3   9  10   -6.66   18.69
   3   9 -10    0.06   10.49
   3   9 -10    9.80   18.96
   3  -9 -10   39.16   16.05
  -3  -9  10   38.94   19.13
   3  -9 -10    1.63   17.03
   3  -9 -10    4.60   14.85
   3  -9 -10   18.76   15.00
   3   9  -9   71.53   14.28
  -3   9   9   70.50   16.86
  -3   9   9   38.49   18.78
   3   9  -9   22.98   19.90
   3  -9  -9   84.66   20.94
   3  -9  -9   67.32   17.28
   3  -9  -9   55.09   16.79
   3   9  -8  263.51   28.72
  -3   9   8  296.07   25.29
  -3   9   8  310.87   27.98
   3  -9  -8  228.77   24.97
   3  -9  -8  251.58   26.17
   3  -9  -8  293.04   35.10
  -3  -9   8  276.00   28.72
   3  -9  -8  219.01   24.60
  -3   9   7  216.91   22.16
  -3   9   7  168.62   21.12
   3   9  -7  177.11   22.73
   3  -9  -7  174.22   20.17
   3  -9  -7  182.60   21.21
   3  -9  -7  202.90   21.85
  -3  -9   7  171.49   21.60
  -3   9   6   19.31   13.51
   3   9  -6   32.98   14.01
  -3   9   6   32.45   13.60
   3  -9  -6   15.38   13.15
   3  -9  -6   37.01   13.61
   3  -9  -6   31.78   14.23
  -3   9   5  104.42   14.19
   3   9  -5   76.36   14.76
  -3   9   5   89.29   28.27
   3   9  -5   80.06   15.95
   3  -9  -5   78.52   13.54
  -3  -9   5   97.61   12.19
   3  -9  -5   98.79   15.58
  -3   9   4   10.04    8.39
  -3   9   4   11.10   11.04
   3   9  -4   24.69   10.07
   3   9  -4    3.34   10.09
   3  -9  -4    4.71    9.62
  -3  -9   4   -5.08    8.77
   3  -9  -4   12.22   11.95
  -3   9   3   26.59    7.85
   3   9  -3   35.57   11.54
   3   9  -3   27.89    8.09
  -3   9   3   14.71   10.51
   3   9  -3   24.34    6.88
  -3   9   3   19.40    9.65
   3   9  -3   18.51    8.63
   3  -9  -3   26.59    6.91
   3  -9  -3   25.03   13.16
  -3  -9   3   23.87    9.70
   3  -9  -3   25.20    9.73
   3   9  -2    0.88    6.48
  -3   9   2   17.33    8.33
   3   9  -2   12.27    9.32
   3   9  -2    7.90    6.55
   3   9  -2    4.99    6.63
  -3   9   2   17.84   10.06
  -3   9   2    9.13    6.11
  -3   9   2   25.32   10.26
  -3  -9   2    8.39    5.70
   3  -9  -2   23.75   11.09
   3  -9  -2   17.14    5.89
  -3  -9   2   17.75    9.30
   3   9  -1   56.72    9.94
  -3   9   1   93.53   10.06
   3   9  -1   74.10   11.21
   3   9  -1   75.19   12.62
  -3   9   1   75.01   10.22
  -3   9   1   85.03   12.60
  -3   9   1   83.32    8.87
   3  -9  -1   87.46    8.54
   3  -9  -1   79.94   11.42
  -3  -9   1   95.29   12.56
   3  -9  -1   96.45   13.20
  -3   9   0   13.32    7.56
  -3   9   0   -3.62    6.57
  -3   9   0   -3.10    8.86
   3   9   0   18.74    8.09
  -3   9   0   11.47    8.76
   3   9   0   -4.18    8.10
   3   9   0   -5.75    9.09
  -3  -9   0   10.66   10.26
   3  -9   0   -3.90    5.15
  -3  -9   0    5.24    4.48
  -3  -9   0    8.47    7.62
   3  -9   0   10.58    8.92
  -3  -9   0   10.88    5.16
   3  -9   0    2.35    7.49
  -3   9  -1  285.89   20.69
   3   9   1  320.26   20.52
  -3   9  -1  284.24   18.36
  -3   9  -1  302.75   21.05
   3   9   1  324.29   21.85
   3   9   1  312.44   21.22
  -3   9  -1  331.78   16.20
   3  -9   1  294.17   19.37
  -3  -9  -1  297.84   21.32
  -3  -9  -1  311.98   16.31
  -3  -9  -1  305.76   19.67
  -3   9  -2  298.00   21.90
   3   9   2  324.37   22.78
   3   9   2  291.79   21.72
  -3   9  -2  309.23   15.50
  -3   9  -2  307.75   21.89
[truncated: 839,429 more chars]
