# Supplementary material for: Crystal structure and Hirshfeld surface analysis of 3-cyano-4-hy­droxy-2-(4-methyl­phen­yl)-6-oxo-N-phenyl-4-(thio­phen-2-yl)cyclo­hexane-1-carbox­amide 0.04-hydrate
Source: Acta Crystallogr E Crystallogr Commun. 2021 Mar 9;77(Pt 4):366–71. doi: 10.1107/S2056989021002449 (PMC8025867; doi:10.1107/S2056989021002449)
Supplement: Supplementary file 2 [file e-77-00366-Isup2.hkl]

data_I                                                                          
_shelx_title ' cut in P2(1)/c'                                                  
_shelx_refln_list_code          4                                               
_shelx_F_calc_maximum      176.18                                               
_exptl_crystal_F_000       905.58                                               
_reflns_d_resolution_high  0.8001                                               
                                                                                
loop_                                                                           
 _space_group_symop_operation_xyz                                               
 'x, y, z'                                                                      
 '-x, y+1/2, -z+1/2'                                                            
 '-x, -y, -z'                                                                   
 'x, -y-1/2, z-1/2'                                                             
                                                                                
_cell_length_a    12.0488                                                       
_cell_length_b    20.2229                                                       
_cell_length_c     9.1743                                                       
_cell_angle_alpha  90.000                                                       
_cell_angle_beta  100.914                                                       
_cell_angle_gamma  90.000                                                       
                                                                                
_shelx_F_squared_multiplier     1.000                                           
                                                                                
loop_                                                                           
 _refln_index_h                                                                 
 _refln_index_k                                                                 
 _refln_index_l                                                                 
 _refln_F_squared_calc                                                          
 _refln_F_squared_meas                                                          
 _refln_F_squared_sigma                                                         
 _refln_observed_status                                                         
   2   0   0        158.95        149.00         7.34 o                         
   3   0   0       2435.19       2384.26        32.04 o                         
   4   0   0        625.91        624.70        14.63 o                         
   5   0   0         24.28         38.78         7.94 o                         
   6   0   0       5178.17       5411.88        84.44 o                         
   7   0   0       4237.93       4212.34        86.95 o                         
   8   0   0       4541.22       4554.33        70.61 o                         
   9   0   0        623.97        613.66        23.28 o                         
  10   0   0       1061.59       1161.56        32.47 o                         
  11   0   0          8.23          0.27        15.99 o                         
  12   0   0       1205.87       1257.71        36.50 o                         
  13   0   0         99.15         45.94        20.09 o                         
  14   0   0        563.93        555.23        32.10 o                         
   2   1   0         21.25         23.42         2.87 o                         
   3   1   0       2425.79       2330.76        21.44 o                         
   4   1   0       1662.32       1563.39        17.19 o                         
   5   1   0        407.28        382.15        11.54 o                         
   6   1   0       2630.14       2452.37        29.62 o                         
   7   1   0        904.71        900.74        18.26 o                         
   8   1   0          0.02          5.44         8.61 o                         
   9   1   0         21.26          8.30        10.15 o                         
  10   1   0        335.97        299.76        14.26 o                         
  11   1   0         46.05         34.20        11.23 o                         
  12   1   0        146.60        142.74        13.44 o                         
  13   1   0          4.95         -2.21        13.34 o                         
  14   1   0         34.22         31.67        16.14 o                         
   0   2   0      11761.12      11321.05       279.84 o                         
   1   2   0          1.78         13.84         3.26 o                         
   2   2   0       1400.11       1377.96        12.74 o                         
   3   2   0       2116.98       2052.80        19.09 o                         
   4   2   0        431.88        422.74         8.99 o                         
   5   2   0       2406.08       2488.00        26.97 o                         
   6   2   0       1072.32       1169.35        17.42 o                         
   7   2   0       2425.45       2485.38        29.95 o                         
   8   2   0          2.76         -8.31         9.00 o                         
   9   2   0        761.27        766.30        21.77 o                         
  10   2   0       1487.22       1504.65        26.63 o                         
  11   2   0        250.14        238.23        14.66 o                         
  12   2   0         65.83         45.16        13.00 o                         
  13   2   0         31.44         47.92        13.98 o                         
  14   2   0          8.44         35.48        15.89 o                         
   1   3   0        755.81        691.97         8.15 o                         
   2   3   0        959.41        999.56        12.06 o                         
   3   3   0       2047.31       1934.41        20.36 o                         
   4   3   0        279.51        277.82         8.12 o                         
   5   3   0        346.61        322.37        10.08 o                         
   6   3   0         10.73         12.99         6.63 o                         
   7   3   0          0.31          0.15         7.61 o                         
   8   3   0        474.06        488.49        14.33 o                         
   9   3   0        786.38        833.42        19.17 o                         
  10   3   0        163.56        134.49        12.30 o                         
  11   3   0        660.39        650.05        29.29 o                         
  12   3   0        425.20        387.75        18.07 o                         
  13   3   0         11.22        -14.47        14.47 o                         
  14   3   0        125.76        104.77        17.04 o                         
   0   4   0        475.22        429.73         7.80 o                         
   1   4   0      21606.94      20261.96       190.36 o                         
   2   4   0      15566.47      14764.94       126.86 o                         
   3   4   0       2655.42       2553.20        25.65 o                         
   4   4   0        197.08        188.92         7.14 o                         
   5   4   0         93.43        109.68         7.32 o                         
   6   4   0        533.81        551.82        12.16 o                         
   7   4   0        553.04        531.31        14.51 o                         
   8   4   0        838.02        828.53        18.25 o                         
   9   4   0        296.57        290.98        13.11 o                         
  10   4   0        143.70        116.63        11.95 o                         
  11   4   0       1417.69       1408.97        25.76 o                         
  12   4   0         35.55         26.26        12.32 o                         
  13   4   0         19.38         30.82        15.49 o                         
  14   4   0          3.01         17.21        18.13 o                         
   1   5   0       6779.51       6540.31        57.66 o                         
   2   5   0        825.64        832.33        11.47 o                         
   3   5   0      11030.72      10644.94       102.29 o                         
   4   5   0        249.88        252.47         8.19 o                         
   5   5   0       1093.25       1107.04        18.99 o                         
   6   5   0        707.63        675.89        15.71 o                         
   7   5   0        204.74        189.92        11.91 o                         
   8   5   0         33.83         35.95        10.51 o                         
   9   5   0        814.62        841.01        20.71 o                         
  10   5   0        118.45        107.63        12.64 o                         
  11   5   0          8.62         13.13        12.79 o                         
  12   5   0         18.84          4.84        13.10 o                         
  13   5   0        237.22        267.41        24.03 o                         
  14   5   0        103.89         51.49        18.47 o                         
   0   6   0        113.08        122.42         6.23 o                         
   1   6   0       7056.59       6570.72        53.54 o                         
   2   6   0       3777.22       3750.47        37.91 o                         
   3   6   0        225.96        237.76         8.88 o                         
   4   6   0        471.75        443.30        11.57 o                         
   5   6   0         80.13         93.67         8.27 o                         
   6   6   0        291.50        338.54        16.91 o                         
   7   6   0        174.87        170.64        11.22 o                         
   8   6   0       1139.10       1142.31        23.11 o                         
   9   6   0        407.35        404.51        16.03 o                         
  10   6   0         20.51         15.93        11.83 o                         
  11   6   0       1003.95       1010.82        25.20 o                         
  12   6   0         69.28         51.60        13.68 o                         
  13   6   0         13.87        -11.00        15.25 o                         
  14   6   0         67.71         74.58        19.69 o                         
   1   7   0        365.32        334.60         7.66 o                         
   2   7   0       4324.47       4242.53        49.32 o                         
   3   7   0       1358.50       1312.55        19.15 o                         
   4   7   0        192.61        218.22        10.64 o                         
   5   7   0       1204.98       1219.20        22.60 o                         
   6   7   0        352.87        344.82        19.27 o                         
   7   7   0        284.62        291.95        12.29 o                         
   8   7   0        319.29        337.71        14.87 o                         
   9   7   0          0.03         -2.21        10.81 o                         
  10   7   0        832.53        839.36        28.58 o                         
  11   7   0         87.12         57.73        13.02 o                         
  12   7   0         41.47         33.56        14.19 o                         
  13   7   0        895.40       1001.35        36.26 o                         
  14   7   0        149.18        137.57        21.39 o                         
   0   8   0       6509.07       6735.93       101.30 o                         
   1   8   0          4.44          4.27         4.37 o                         
   2   8   0       4410.33       4457.78        47.39 o                         
   3   8   0          7.40          5.43         6.42 o                         
   4   8   0         90.61        127.63         8.83 o                         
   5   8   0        501.62        540.57        18.71 o                         
   6   8   0         83.99         66.83        11.16 o                         
   7   8   0          1.88         -1.54        10.15 o                         
   8   8   0          7.00          5.01        14.27 o                         
   9   8   0        594.63        616.34        24.99 o                         
  10   8   0        481.44        464.80        23.33 o                         
  11   8   0          0.01         -4.77        11.93 o                         
  12   8   0          5.59          2.23        14.49 o                         
  13   8   0          8.64          0.87        16.09 o                         
  14   8   0         29.51         18.17        19.02 o                         
   1   9   0        256.16        272.19         8.97 o                         
   2   9   0        777.52        699.97        15.34 o                         
   3   9   0         19.89         15.21         6.06 o                         
   4   9   0        773.93        730.03        16.57 o                         
   5   9   0       2063.71       2199.18        29.75 o                         
   6   9   0         35.99         32.48        10.53 o                         
   7   9   0         39.01         36.83        11.84 o                         
   8   9   0        159.57        160.81        17.17 o                         
   9   9   0        489.52        487.96        19.91 o                         
  10   9   0          9.35          3.60        10.79 o                         
  11   9   0         69.10         54.54        12.70 o                         
  12   9   0        126.04         95.74        17.80 o                         
  13   9   0          4.17        -16.04        16.04 o                         
   0  10   0       2582.69       2600.49        41.94 o                         
   1  10   0       2993.72       3083.02        38.40 o                         
   2  10   0       1237.75       1387.46        24.34 o                         
   3  10   0        245.81        277.41        10.63 o                         
   4  10   0        460.38        517.31        16.15 o                         
   5  10   0       2812.69       2839.33        38.36 o                         
   6  10   0        699.06        667.35        21.45 o                         
   7  10   0       2481.01       2474.02        38.43 o                         
   8  10   0         18.92         33.71        11.70 o                         
   9  10   0         27.09         11.07        11.76 o                         
  10  10   0        196.42        176.32        15.48 o                         
  11  10   0        274.16        286.07        26.67 o                         
  12  10   0        218.37        218.27        17.63 o                         
  13  10   0         53.56         70.41        16.96 o                         
   1  11   0        100.30         83.30         8.30 o                         
   2  11   0       1167.78       1143.95        22.48 o                         
   3  11   0          1.80          6.25         8.69 o                         
   4  11   0        870.36        896.99        19.14 o                         
   5  11   0       1394.17       1383.62        24.32 o                         
   6  11   0          4.52         12.92        11.10 o                         
   7  11   0         63.26         46.71        12.18 o                         
   8  11   0        199.31        200.63        16.75 o                         
   9  11   0          0.59        -11.66        11.66 o                         
  10  11   0         12.95         16.46        14.70 o                         
  11  11   0        190.24        171.98        17.97 o                         
  12  11   0         56.57         20.03        16.80 o                         
  13  11   0         12.77         15.78        18.84 o                         
   0  12   0        205.85        188.77        16.37 o                         
   1  12   0       3487.65       3564.57        42.75 o                         
   2  12   0         99.27         92.21        11.26 o                         
   3  12   0        344.65        341.55        13.96 o                         
   4  12   0       1106.70       1107.34        21.79 o                         
   5  12   0         23.88         32.93        10.82 o                         
   6  12   0        165.94        148.83        13.41 o                         
   7  12   0       2722.11       2811.81        46.66 o                         
   8  12   0        288.34        286.02        17.11 o                         
   9  12   0        771.93        801.72        23.52 o                         
  10  12   0        225.03        252.57        18.71 o                         
  11  12   0        337.30        342.01        20.27 o                         
  12  12   0         80.83         64.14        18.51 o                         
  13  12   0         22.27         14.89        18.39 o                         
   1  13   0        300.14        302.46        12.20 o                         
   2  13   0        397.16        372.80        14.45 o                         
   3  13   0        206.51        209.16        14.71 o                         
   4  13   0         66.65         52.65        11.08 o                         
   5  13   0         41.24         53.26        12.01 o                         
   6  13   0        190.85        156.28        14.06 o                         
   7  13   0        104.05         77.96        13.50 o                         
   8  13   0        417.43        392.05        21.54 o                         
   9  13   0        126.32        106.58        16.18 o                         
  10  13   0         57.06         69.63        17.09 o                         
  11  13   0        134.13        108.93        17.72 o                         
  12  13   0          2.75         32.69        18.05 o                         
   0  14   0       1056.81       1244.40        36.14 o                         
   1  14   0        176.74        161.41        11.42 o                         
   2  14   0          8.85          1.28        10.50 o                         
   3  14   0        304.93        312.91        16.93 o                         
   4  14   0         17.46          4.06        11.43 o                         
   5  14   0         41.10         39.15        13.80 o                         
   6  14   0        724.32        656.30        20.47 o                         
   7  14   0        381.15        363.99        17.16 o                         
   8  14   0          1.01          4.22        14.14 o                         
   9  14   0        431.70        413.57        24.28 o                         
  10  14   0         14.66         20.16        16.57 o                         
  11  14   0        154.37        134.47        18.67 o                         
  12  14   0         43.83         53.13        20.28 o                         
   1  15   0        109.25        103.88        12.00 o                         
   2  15   0        748.06        790.40        22.80 o                         
   3  15   0        445.58        429.28        21.40 o                         
   4  15   0        351.81        367.18        17.01 o                         
   5  15   0         34.44         54.30        13.71 o                         
   6  15   0       2996.85       3211.52        52.16 o                         
   7  15   0         21.38          6.02        12.10 o                         
   8  15   0          1.35        -10.46        13.39 o                         
   9  15   0          0.01          8.00        16.45 o                         
  10  15   0          4.15          0.58        16.38 o                         
  11  15   0         19.53         25.26        17.79 o                         
   0  16   0       1474.35       1530.08        43.07 o                         
   1  16   0        222.64        224.00        14.13 o                         
   2  16   0        640.60        624.97        22.36 o                         
   3  16   0        568.07        596.37        23.86 o                         
   4  16   0       1595.76       1721.53        32.73 o                         
   5  16   0         65.25         74.74        16.58 o                         
   6  16   0        467.28        487.20        29.36 o                         
   7  16   0        236.32        244.84        16.84 o                         
   8  16   0        243.46        243.76        17.70 o                         
   9  16   0          0.32        -16.98        16.98 o                         
  10  16   0        235.63        193.13        19.23 o                         
  11  16   0          3.34         24.93        19.46 o                         
   1  17   0        185.82        145.39        13.91 o                         
   2  17   0        496.38        541.13        28.82 o                         
   3  17   0        417.72        397.06        19.26 o                         
   4  17   0       1024.98       1046.09        26.56 o                         
   5  17   0         25.89          9.78        13.02 o                         
   6  17   0        225.19        195.01        17.41 o                         
   7  17   0        280.08        302.24        18.92 o                         
   8  17   0         86.90        120.67        18.41 o                         
   9  17   0         41.07         24.34        17.41 o                         
  10  17   0          8.15        -12.13        17.12 o                         
   0  18   0        365.20        362.50        26.34 o                         
   1  18   0         62.37         36.19        13.43 o                         
   2  18   0         36.31         35.31        14.61 o                         
   3  18   0        331.86        317.30        20.60 o                         
   4  18   0        146.89        119.27        19.21 o                         
   5  18   0        147.38        148.29        15.89 o                         
   6  18   0        439.92        455.43        34.11 o                         
   7  18   0         11.04         15.98        16.05 o                         
   8  18   0        263.05        285.38        21.45 o                         
   9  18   0        333.76        333.71        23.10 o                         
  10  18   0        239.39        232.04        26.12 o                         
   1  19   0        526.75        587.29        21.81 o                         
   2  19   0         50.59         34.67        15.14 o                         
   3  19   0          1.67        -15.11        15.11 o                         
   4  19   0        187.79        218.69        21.31 o                         
   5  19   0          5.03         11.07        14.27 o                         
   6  19   0         23.22         37.67        18.11 o                         
   7  19   0          4.29        -12.53        15.30 o                         
   8  19   0          0.03         -2.00        17.65 o                         
   9  19   0          7.73         23.65        19.08 o                         
   0  20   0        358.68        398.15        34.85 o                         
   1  20   0        296.35        320.75        18.48 o                         
   2  20   0        163.01        139.38        17.52 o                         
   3  20   0         55.43         16.06        16.35 o                         
   4  20   0          0.55        -15.36        15.36 o                         
   5  20   0        250.10        305.04        21.35 o                         
   6  20   0        195.83        207.12        19.99 o                         
   7  20   0        176.58        192.21        19.31 o                         
   8  20   0          2.08        -12.33        18.16 o                         
   9  20   0          2.11        -19.14        19.14 o                         
   1  21   0         58.59         56.58        19.17 o                         
   2  21   0         27.15         46.13        18.57 o                         
   3  21   0        512.74        524.28        24.95 o                         
   4  21   0         27.25         40.22        18.37 o                         
   5  21   0          3.47         -7.55        17.56 o                         
   6  21   0         11.73         12.65        18.66 o                         
   7  21   0         72.58         78.03        17.88 o                         
   8  21   0        124.34        163.87        22.67 o                         
   0  22   0         22.82         59.19        24.42 o                         
   1  22   0        214.51        238.37        20.68 o                         
   2  22   0         76.33         38.68        19.86 o                         
   3  22   0        248.39        251.41        29.89 o                         
   4  22   0          0.30         20.89        18.15 o                         
   5  22   0         45.96         72.08        20.67 o                         
   6  22   0         58.99         39.74        21.42 o                         
   7  22   0        688.20        838.34        31.59 o                         
   1  23   0        295.61        332.00        26.54 o                         
   2  23   0        439.23        415.94        26.63 o                         
   3  23   0        227.10        236.33        24.31 o                         
   4  23   0        191.21        197.21        22.29 o                         
   5  23   0          5.49        -19.44        19.44 o                         
   6  23   0         66.05         45.82        22.85 o                         
   0  24   0        758.81        775.05        44.83 o                         
   1  24   0          3.55          6.68        19.61 o                         
   2  24   0         68.21        108.02        24.58 o                         
   3  24   0        102.34         85.45        25.48 o                         
   4  24   0          0.57        -21.16        21.16 o                         
   1  25   0        204.54        221.98        27.45 o                         
   2  25   0         10.34         -4.89        23.21 o                         
 -14   1   1          1.26         17.81        15.47 o                         
 -13   1   1        426.65        447.26        21.99 o                         
 -12   1   1        203.92        204.04        13.37 o                         
 -11   1   1          3.17         -3.97        10.77 o                         
 -10   1   1        196.77        215.39        15.30 o                         
  -9   1   1         15.84          0.86         9.06 o                         
  -8   1   1        119.28        111.94        10.73 o                         
  -7   1   1        128.74         84.18         8.61 o                         
  -6   1   1        656.14        756.39        13.61 o                         
  -5   1   1       1205.30       1189.19        16.77 o                         
  -4   1   1       3980.93       3983.00        43.96 o                         
  -3   1   1       1320.36       1317.46        16.08 o                         
  -2   1   1       3001.38       2874.80        31.22 o                         
  -1   1   1       2012.71       1960.33        30.69 o                         
   0   1   1       1114.69        758.17        38.84 o                         
   1   1   1        933.86        901.02         8.98 o                         
   2   1   1       1422.20       1430.88        13.60 o                         
   3   1   1        273.06        300.31         6.39 o                         
   4   1   1         23.02         17.15         4.57 o                         
   5   1   1        349.52        310.37        10.05 o                         
   6   1   1        373.83        347.60        10.74 o                         
   7   1   1       1979.96       2114.55        29.32 o                         
   8   1   1        730.52        787.77        18.15 o                         
   9   1   1         13.91          3.93        10.26 o                         
  10   1   1         97.81         91.57        12.00 o                         
  11   1   1         28.35         18.28        11.73 o                         
  12   1   1          0.08         -7.46        12.55 o                         
  13   1   1          4.05         27.02        15.21 o                         
  14   1   1          2.05         15.90        18.57 o                         
 -14   2   1          8.59         -5.22        15.54 o                         
 -13   2   1         19.66         26.07        13.89 o                         
 -12   2   1        101.53         99.27        13.05 o                         
 -11   2   1       1211.05       1210.88        24.10 o                         
 -10   2   1        726.99        695.40        20.74 o                         
  -9   2   1        197.16        201.87        13.37 o                         
  -8   2   1       2460.63       2450.19        31.33 o                         
  -7   2   1        151.73        134.33        10.14 o                         
  -6   2   1        583.69        585.13        14.60 o                         
  -5   2   1       1767.37       1908.86        24.53 o                         
  -4   2   1        694.69        636.65        12.03 o                         
  -3   2   1       1715.44       1641.10        19.62 o                         
  -2   2   1       7063.11       6741.71        76.84 o                         
  -1   2   1       5923.77       5382.14        64.43 o                         
   0   2   1      22871.17      21138.39       205.16 o                         
   1   2   1       2037.15       1906.76        17.07 o                         
   2   2   1      16056.40      15527.04       114.40 o                         
   3   2   1        541.92        505.76         8.29 o                         
   4   2   1          2.77          3.29         4.57 o                         
   5   2   1        517.51        535.26        11.01 o                         
   6   2   1        176.85        178.56         8.83 o                         
   7   2   1        145.94        117.98         9.41 o                         
   8   2   1       3605.93       3670.61        44.30 o                         
   9   2   1        649.29        601.90        17.30 o                         
  10   2   1          6.61        -11.22        11.22 o                         
  11   2   1        101.83         66.06        13.29 o                         
  12   2   1         40.71         29.79        13.77 o                         
  13   2   1         25.70         46.32        14.54 o                         
  14   2   1         97.80        134.51        20.06 o                         
 -14   3   1         41.05         18.23        15.93 o                         
 -13   3   1         23.43         24.43        15.01 o                         
 -12   3   1        921.82       1036.25        25.12 o                         
 -11   3   1        259.76        279.07        18.33 o                         
 -10   3   1       1799.43       1797.42        30.18 o                         
  -9   3   1        768.30        752.34        19.86 o                         
  -8   3   1        887.13        971.16        19.91 o                         
  -7   3   1        345.94        305.20        14.36 o                         
  -6   3   1        717.86        661.94        14.48 o                         
  -5   3   1       8758.18       8724.02        95.86 o                         
  -4   3   1       3304.74       3221.74        38.11 o                         
  -3   3   1         22.89          9.83         4.88 o                         
  -2   3   1        318.52        318.87        15.14 o                         
  -1   3   1       5830.39       5495.55        49.59 o                         
   0   3   1       1433.50       1346.89        12.57 o                         
   1   3   1      24752.77      23284.84       178.24 o                         
   2   3   1       3187.85       2935.94        25.43 o                         
   3   3   1      17863.37      17014.86       134.84 o                         
   4   3   1        563.30        516.73        10.08 o                         
   5   3   1        135.59        137.80         7.04 o                         
   6   3   1        491.40        446.79        12.01 o                         
   7   3   1        137.44        118.46         9.61 o                         
   8   3   1          6.60          2.87         9.63 o                         
   9   3   1       2301.52       2411.39        35.81 o                         
  10   3   1          5.66        -11.46        11.46 o                         
  11   3   1        132.90        121.35        13.11 o                         
  12   3   1         55.90         54.68        13.05 o                         
  13   3   1        373.91        398.31        19.03 o                         
  14   3   1        117.33        105.16        18.84 o                         
 -14   4   1         62.65         36.63        17.33 o                         
 -13   4   1         58.56         32.52        14.61 o                         
 -12   4   1         36.63         42.89        13.26 o                         
 -11   4   1        136.84        137.14        13.46 o                         
 -10   4   1        502.84        481.42        23.01 o                         
  -9   4   1        536.87        574.07        26.55 o                         
  -8   4   1         58.20         48.99         9.95 o                         
  -7   4   1        317.56        334.06        13.08 o                         
  -6   4   1        266.20        260.44        10.00 o                         
  -5   4   1         57.58         69.99         6.89 o                         
  -4   4   1       1106.29       1042.16        15.58 o                         
  -3   4   1        690.29        665.45         9.96 o                         
  -2   4   1       4600.18       4603.60        45.79 o                         
  -1   4   1        288.03        321.75         7.53 o                         
   0   4   1       4015.80       3856.71        36.00 o                         
   1   4   1       2435.74       2349.44        21.01 o                         
   2   4   1       9807.00       9263.90        72.64 o                         
   3   4   1       3209.42       3203.59        30.65 o                         
   4   4   1        629.77        740.57        15.30 o                         
   5   4   1        717.39        829.00        14.12 o                         
   6   4   1          1.59         -6.91         6.91 o                         
   7   4   1       1272.70       1273.91        22.03 o                         
   8   4   1        530.96        494.53        15.92 o                         
   9   4   1        540.26        528.80        19.60 o                         
  10   4   1         90.40         92.60        11.93 o                         
  11   4   1          0.79          7.50        11.41 o                         
  12   4   1        250.59        285.77        17.16 o                         
  13   4   1         52.06         43.35        15.25 o                         
  14   4   1        106.35         98.59        19.14 o                         
 -14   5   1        129.82         90.97        17.49 o                         
 -13   5   1         89.89         95.30        16.09 o                         
 -12   5   1        102.02         94.52        13.74 o                         
 -11   5   1         21.58         41.96        14.04 o                         
 -10   5   1       2316.47       2335.69        38.80 o                         
  -9   5   1       1182.64       1162.97        24.61 o                         
  -8   5   1         77.49         69.50        10.43 o                         
  -7   5   1        992.72        975.42        18.66 o                         
  -6   5   1         23.50          7.99         7.17 o                         
  -5   5   1       7852.40       8391.81        89.00 o                         
  -4   5   1        308.69        307.03         9.06 o                         
  -3   5   1       1160.52       1188.22        17.27 o                         
  -2   5   1       1305.62       1270.33        15.23 o                         
  -1   5   1       2263.75       2221.81        22.62 o                         
   0   5   1       1297.80       1277.21        13.01 o                         
   1   5   1       7775.01       7586.54        58.50 o                         
   2   5   1        286.55        275.29         7.07 o                         
   3   5   1       6511.51       6533.08        64.65 o                         
   4   5   1       1667.85       1838.34        22.22 o                         
   5   5   1       4760.64       4956.76        53.22 o                         
   6   5   1       1252.17       1258.12        19.69 o                         
   7   5   1       1229.00       1223.04        22.09 o                         
   8   5   1          8.91         -6.99         9.76 o                         
   9   5   1         19.33         18.26        10.87 o                         
  10   5   1        374.19        426.95        15.76 o                         
  11   5   1        482.16        514.30        19.98 o                         
  12   5   1          9.02         15.79        13.59 o                         
  13   5   1        375.44        426.02        30.37 o                         
  14   5   1        102.48         85.71        19.23 o                         
 -14   6   1         14.84          0.12        16.47 o                         
 -13   6   1         28.43          1.80        14.74 o                         
 -12   6   1          0.05         14.88        15.02 o                         
 -11   6   1         53.88         77.19        13.92 o                         
 -10   6   1        527.71        513.08        19.41 o                         
  -9   6   1         11.85         10.88        10.66 o                         
  -8   6   1        124.12        143.06        11.06 o                         
  -7   6   1       1159.65       1153.33        22.36 o                         
  -6   6   1        171.75        198.75        10.14 o                         
  -5   6   1       1128.71       1134.97        19.15 o                         
  -4   6   1       3193.43       3144.36        41.88 o                         
  -3   6   1        124.98        133.70         6.71 o                         
  -2   6   1        743.50        749.83        11.76 o                         
  -1   6   1        785.31        761.57        10.74 o                         
   0   6   1        215.26        226.93         6.03 o                         
   1   6   1       5834.05       5735.35        46.17 o                         
   2   6   1         11.61         11.46         5.23 o                         
   3   6   1       2806.63       2738.81        30.25 o                         
   4   6   1       3360.86       3517.32        40.97 o                         
   5   6   1          0.00         -4.73         6.59 o                         
   6   6   1          0.12          6.49         7.26 o                         
   7   6   1          0.38          5.69         8.59 o                         
   8   6   1        342.36        345.58        13.62 o                         
   9   6   1        864.81        868.07        21.49 o                         
  10   6   1        501.66        455.29        16.56 o                         
  11   6   1          2.38        -12.23        12.23 o                         
  12   6   1        258.76        254.94        17.08 o                         
  13   6   1        112.67        110.00        17.65 o                         
  14   6   1         26.29         10.61        17.52 o                         
 -14   7   1        169.31        155.64        20.29 o                         
 -13   7   1        656.23        657.63        29.64 o                         
 -12   7   1        131.46        146.92        17.78 o                         
 -11   7   1         91.57         77.21        14.83 o                         
 -10   7   1        225.63        178.72        14.36 o                         
  -9   7   1          3.35          6.39        10.77 o                         
  -8   7   1        877.00        838.19        20.29 o                         
  -7   7   1        842.16        853.21        18.03 o                         
  -6   7   1        464.02        429.43        13.51 o                         
  -5   7   1       1768.85       1675.38        24.26 o                         
  -4   7   1        671.22        758.02        17.73 o                         
  -3   7   1       3396.16       3369.92        40.28 o                         
  -2   7   1        943.40        936.43        15.05 o                         
  -1   7   1         95.85         94.73         5.98 o                         
   0   7   1        156.73        177.46         5.81 o                         
   1   7   1        401.13        377.76         7.87 o                         
   2   7   1      13756.95      13761.54       131.93 o                         
   3   7   1       2485.47       2496.43        30.82 o                         
   4   7   1        887.03        836.17        18.53 o                         
   5   7   1        840.43        782.83        18.21 o                         
   6   7   1         11.68         13.43         8.70 o                         
   7   7   1        763.31        811.79        21.14 o                         
   8   7   1        892.34        912.30        20.58 o                         
   9   7   1        276.22        275.35        13.97 o                         
  10   7   1        320.39        342.76        15.34 o                         
  11   7   1        343.86        366.82        18.33 o                         
  12   7   1        175.78        204.20        16.02 o                         
  13   7   1          0.07          7.38        20.67 o                         
 -14   8   1          9.64         15.33        23.50 o                         
 -13   8   1          0.13        -14.48        14.48 o                         
 -12   8   1          0.53          4.55        15.44 o                         
 -11   8   1          9.18          9.42        14.07 o                         
 -10   8   1          1.39          0.74        12.57 o                         
  -9   8   1        291.80        250.69        15.39 o                         
  -8   8   1         66.02         85.91        11.62 o                         
  -7   8   1        152.07        159.13        10.29 o                         
  -6   8   1        175.25        175.32        10.68 o                         
  -5   8   1         72.01         74.07        10.66 o                         
  -4   8   1        232.80        291.23        12.21 o                         
  -3   8   1       2153.53       2033.73        28.05 o                         
  -2   8   1        464.40        384.96        10.36 o                         
  -1   8   1         15.93         18.94         5.75 o                         
   0   8   1         84.53        120.33         6.07 o                         
   1   8   1       2167.30       2226.12        26.00 o                         
   2   8   1       1716.13       1911.82        26.37 o                         
   3   8   1       3036.26       3118.80        43.17 o                         
   4   8   1       3468.36       3425.01        42.96 o                         
   5   8   1        541.88        514.92        16.27 o                         
   6   8   1         47.65         28.51         9.66 o                         
   7   8   1         14.27         50.36        10.73 o                         
   8   8   1        565.90        553.05        22.12 o                         
   9   8   1       1318.02       1319.65        26.67 o                         
  10   8   1          0.46         -7.92        11.05 o                         
  11   8   1          8.90          6.20        12.83 o                         
  12   8   1         42.23         69.79        15.18 o                         
  13   8   1        753.11        753.64        32.27 o                         
 -14   9   1        173.72        175.31        20.82 o                         
 -13   9   1        706.32        727.26        26.54 o                         
 -12   9   1        533.35        455.17        21.69 o                         
 -11   9   1         47.50         43.70        14.54 o                         
 -10   9   1        293.08        285.95        18.34 o                         
  -9   9   1         50.56         37.71        15.19 o                         
  -8   9   1         43.64         24.20        12.22 o                         
  -7   9   1       1648.12       1653.08        29.74 o                         
  -6   9   1       2013.25       2045.10        32.61 o                         
  -5   9   1        465.28        451.00        16.52 o                         
  -4   9   1        569.90        539.47        15.63 o                         
  -3   9   1        251.32        259.34        10.07 o                         
  -2   9   1         72.63         77.42         6.62 o                         
  -1   9   1         13.10         16.17         6.05 o                         
   0   9   1        419.07        408.41        10.91 o                         
   1   9   1        330.55        369.24         9.61 o                         
   2   9   1       4905.29       5110.59        59.70 o                         
   3   9   1        947.10        962.96        18.27 o                         
   4   9   1       3022.56       3018.19        39.91 o                         
   5   9   1       1219.82       1208.24        24.07 o                         
   6   9   1        300.03        289.85        13.52 o                         
   7   9   1       1804.29       1758.38        28.91 o                         
   8   9   1        287.62        308.75        15.10 o                         
   9   9   1         98.67         70.43        12.57 o                         
  10   9   1       1129.68       1157.71        25.99 o                         
  11   9   1         77.22         82.83        14.45 o                         
  12   9   1        790.35        882.32        27.22 o                         
  13   9   1        230.38        238.90        19.95 o                         
 -13  10   1         11.30        -13.78        19.84 o                         
 -12  10   1        341.45        368.35        20.85 o                         
 -11  10   1         32.12         38.05        14.39 o                         
 -10  10   1        173.04        200.14        15.31 o                         
  -9  10   1       1405.50       1445.66        32.76 o                         
  -8  10   1        233.32        214.26        18.36 o                         
  -7  10   1       1201.04       1201.35        28.81 o                         
  -6  10   1        131.54        136.63        11.80 o                         
  -5  10   1          1.28          6.27         9.80 o                         
  -4  10   1        911.48        946.27        19.86 o                         
  -3  10   1         15.49          6.38         7.53 o                         
  -2  10   1       1211.84       1187.33        20.93 o                         
  -1  10   1       1456.74       1535.88        24.16 o                         
   0  10   1         74.66         38.23         7.00 o                         
   1  10   1        407.96        346.17        11.38 o                         
   2  10   1          5.56          6.54         7.53 o                         
   3  10   1         40.96         61.15         9.22 o                         
   4  10   1        815.38        781.22        21.64 o                         
   5  10   1         19.55         25.77         9.77 o                         
   6  10   1          6.46          5.81        10.14 o                         
   7  10   1         45.36         58.04        15.19 o                         
   8  10   1        142.49        107.00        12.95 o                         
   9  10   1        215.40        224.32        15.01 o                         
  10  10   1         30.38         28.78        13.95 o                         
  11  10   1         25.84         46.30        16.26 o                         
  12  10   1          4.47          2.80        17.65 o                         
  13  10   1        337.61        377.64        28.52 o                         
 -13  11   1         73.26         82.57        18.58 o                         
 -12  11   1         15.42        -23.33        25.36 o                         
 -11  11   1          0.78        -10.58        17.32 o                         
 -10  11   1         13.94          1.96        14.18 o                         
  -9  11   1        287.06        267.60        19.64 o                         
  -8  11   1       2393.11       2438.88        42.94 o                         
  -7  11   1         85.86         73.57        12.85 o                         
  -6  11   1       2190.89       2272.59        36.19 o                         
  -5  11   1         53.57         28.93        10.49 o                         
  -4  11   1        314.37        277.72        12.37 o                         
  -3  11   1        384.86        377.15        16.06 o                         
  -2  11   1         32.32         43.37         6.91 o                         
  -1  11   1         52.45         63.67         7.62 o                         
   0  11   1        537.14        534.79        14.72 o                         
   1  11   1       5198.02       5704.71        70.09 o                         
   2  11   1        321.29        323.75        12.29 o                         
   3  11   1        835.43        861.43        18.81 o                         
   4  11   1          6.10          4.05        10.36 o                         
   5  11   1        108.91         84.33        11.63 o                         
   6  11   1        159.41        147.70        15.04 o                         
   7  11   1        629.93        696.50        23.31 o                         
   8  11   1         98.14         99.35        12.87 o                         
   9  11   1        140.96         89.51        13.36 o                         
  10  11   1          0.50         13.00        13.95 o                         
  11  11   1        124.36        129.36        16.36 o                         
  12  11   1         10.40         13.47        18.17 o                         
  13  11   1          2.13          9.04        19.23 o                         
 -13  12   1         22.85        -10.88        17.09 o                         
 -12  12   1          9.32         -7.31        17.50 o                         
 -11  12   1         62.48         53.18        16.46 o                         
 -10  12   1         25.74         19.64        14.87 o                         
  -9  12   1         27.12         29.47        14.98 o                         
  -8  12   1        131.40        121.61        16.44 o                         
  -7  12   1        900.97        927.50        26.55 o                         
  -6  12   1       2134.93       2116.62        37.45 o                         
  -5  12   1        538.37        471.33        19.12 o                         
  -4  12   1         87.35         80.62        11.55 o                         
  -3  12   1        189.69        198.18        14.12 o                         
  -2  12   1         48.32         57.19         7.99 o                         
  -1  12   1        818.58        867.19        17.97 o                         
   0  12   1        104.89        104.55         9.55 o                         
   1  12   1       1622.15       1680.65        25.95 o                         
   2  12   1        572.18        633.34        19.71 o                         
   3  12   1        999.87       1004.65        20.89 o                         
   4  12   1          0.30          3.38        10.60 o                         
   5  12   1          3.71         10.60        10.89 o                         
   6  12   1         25.84         21.74        11.48 o                         
   7  12   1        207.39        212.96        13.91 o                         
   8  12   1        572.58        524.00        22.30 o                         
   9  12   1         16.88         32.12        14.10 o                         
  10  12   1         55.38         40.51        15.19 o                         
  11  12   1        101.18         96.67        17.61 o                         
  12  12   1         99.22         82.29        19.17 o                         
 -12  13   1        183.31        182.15        20.71 o                         
 -11  13   1         94.87        104.00        17.80 o                         
 -10  13   1        115.81         76.54        20.98 o                         
  -9  13   1        532.16        518.26        23.94 o                         
  -8  13   1         32.93         31.03        15.42 o                         
  -7  13   1       1314.19       1353.96        31.28 o                         
  -6  13   1       2519.54       2521.92        45.97 o                         
  -5  13   1       2925.86       2948.55        46.18 o                         
  -4  13   1        415.87        429.73        17.49 o                         
  -3  13   1          5.09         13.20        12.44 o                         
  -2  13   1        118.93        131.03         9.96 o                         
  -1  13   1        179.75        212.46        11.31 o                         
   0  13   1        482.63        460.80        16.77 o                         
   1  13   1        550.15        575.71        17.63 o                         
   2  13   1       2191.66       2189.00        37.87 o                         
   3  13   1        595.20        578.83        17.50 o                         
   4  13   1          7.98         -1.38        10.48 o                         
   5  13   1          0.09         24.16        11.82 o                         
   6  13   1       1655.87       1654.11        30.46 o                         
   7  13   1          0.00        -11.65        11.65 o                         
   8  13   1         63.88         28.77        12.24 o                         
   9  13   1         16.58         31.32        13.25 o                         
  10  13   1          5.86         49.38        17.18 o                         
  11  13   1        164.16        174.00        20.35 o                         
  12  13   1          1.72        -19.09        19.09 o                         
 -12  14   1         35.99         63.65        18.12 o                         
 -11  14   1        320.33        347.33        23.02 o                         
 -10  14   1        994.94        998.48        55.68 o                         
  -9  14   1         26.48          2.46        16.24 o                         
  -8  14   1         33.60         24.55        15.84 o                         
  -7  14   1        241.47        260.89        24.11 o                         
  -6  14   1          4.28         21.18        15.00 o                         
  -5  14   1         64.51         67.44        13.73 o                         
  -4  14   1        557.51        571.78        18.56 o                         
  -3  14   1          3.21          1.55        10.56 o                         
  -2  14   1        663.80        679.20        17.22 o                         
  -1  14   1        129.34        103.61        11.41 o                         
   0  14   1        134.32        131.48        13.59 o                         
   1  14   1        753.72        762.67        19.04 o                         
   2  14   1        614.87        656.81        22.39 o                         
   3  14   1        152.76        141.76        13.00 o                         
   4  14   1         58.34         42.74        12.39 o                         
   5  14   1        137.81        176.12        22.75 o                         
   6  14   1        322.52        286.01        20.67 o                         
   7  14   1        359.91        343.45        16.59 o                         
   8  14   1        318.26        342.12        16.75 o                         
   9  14   1          0.38         18.57        14.47 o                         
  10  14   1         23.18         10.01        15.46 o                         
  11  14   1         45.66         48.17        18.92 o                         
 -12  15   1        341.57        417.81        30.97 o                         
 -11  15   1         51.37         29.16        17.19 o                         
 -10  15   1         19.51         42.73        19.37 o                         
  -9  15   1          7.19          7.17        18.45 o                         
  -8  15   1        384.78        402.46        28.78 o                         
  -7  15   1        118.68        141.96        21.12 o                         
  -6  15   1       4302.06       4444.12        69.85 o                         
  -5  15   1         59.78         49.83        12.69 o                         
  -4  15   1       1432.50       1502.35        32.46 o                         
  -3  15   1         47.79         51.27        13.41 o                         
  -2  15   1         47.85         44.21        11.08 o                         
  -1  15   1         10.55         19.13        10.38 o                         
   0  15   1        340.13        309.88        15.41 o                         
   1  15   1        735.68        733.95        19.50 o                         
   2  15   1        557.60        540.84        22.30 o                         
   3  15   1        219.46        216.66        16.67 o                         
   4  15   1       1100.36       1150.20        28.37 o                         
   5  15   1         53.28         53.20        14.18 o                         
   6  15   1        485.03        454.94        17.93 o                         
   7  15   1         42.98         49.97        13.44 o                         
   8  15   1         91.96         86.12        14.29 o                         
   9  15   1         26.70         25.81        15.07 o                         
  10  15   1         12.61         17.84        16.57 o                         
  11  15   1         63.70        115.58        20.23 o                         
 -11  16   1          6.31         -0.82        18.38 o                         
 -10  16   1         72.42         71.34        17.33 o                         
  -9  16   1        575.13        547.38        33.22 o                         
  -8  16   1          2.47        -19.03        19.03 o                         
  -7  16   1        125.21        111.89        16.22 o                         
  -6  16   1        338.27        318.28        17.88 o                         
  -5  16   1        110.24         94.49        13.87 o                         
  -4  16   1         12.93          4.07        12.56 o                         
  -3  16   1         24.47         38.30        12.58 o                         
  -2  16   1          3.82         -6.31        10.70 o                         
  -1  16   1          3.75         -3.09        11.55 o                         
   0  16   1        194.23        151.29        14.13 o                         
   1  16   1        523.20        528.78        21.55 o                         
   2  16   1        513.10        517.38        21.08 o                         
   3  16   1          0.74         12.32        13.94 o                         
   4  16   1       1259.48       1302.90        29.87 o                         
   5  16   1        198.95        193.03        17.38 o                         
   6  16   1         19.46         36.27        12.75 o                         
   7  16   1          7.11          1.02        12.59 o                         
   8  16   1         37.91         18.20        15.62 o                         
   9  16   1          3.24         -1.89        14.73 o                         
  10  16   1        197.44        255.51        29.01 o                         
  11  16   1        184.20        148.56        21.05 o                         
 -11  17   1         65.76         62.14        19.31 o                         
 -10  17   1        146.58         73.79        18.61 o                         
  -9  17   1         89.49         52.66        16.75 o                         
  -8  17   1          0.00        -10.68        15.77 o                         
  -7  17   1         13.99         10.68        14.99 o                         
  -6  17   1          3.87         -2.10        14.08 o                         
  -5  17   1         96.86         91.99        13.90 o                         
  -4  17   1         25.33         21.49        12.84 o                         
  -3  17   1         21.30         16.30        14.08 o                         
  -2  17   1        232.29        219.07        17.80 o                         
  -1  17   1         38.66         38.83        13.04 o                         
   0  17   1         25.46         34.73        13.24 o                         
   1  17   1        268.77        275.24        17.27 o                         
   2  17   1         52.05         35.40        14.53 o                         
   3  17   1        139.41        128.63        16.00 o                         
   4  17   1         22.03         22.37        14.49 o                         
   5  17   1         10.52         -4.75        15.02 o                         
   6  17   1          3.37        -12.02        13.47 o                         
   7  17   1          2.44        -11.19        13.62 o                         
   8  17   1         60.94         71.30        15.90 o                         
   9  17   1         44.34         39.45        18.74 o                         
  10  17   1          1.63        -11.75        17.88 o                         
 -10  18   1          0.45         24.89        19.60 o                         
  -9  18   1        253.86        210.92        20.07 o                         
  -8  18   1          0.04        -13.25        18.07 o                         
  -7  18   1         10.48         12.41        17.28 o                         
  -6  18   1          0.19        -12.33        14.94 o                         
  -5  18   1        101.81         99.56        15.53 o                         
  -4  18   1         10.79         -4.67        12.72 o                         
  -3  18   1         69.31         47.23        13.60 o                         
  -2  18   1        218.92        195.29        15.68 o                         
  -1  18   1          0.04          1.89        14.35 o                         
   0  18   1         73.35         62.15        14.15 o                         
   1  18   1         10.49         10.50        13.56 o                         
   2  18   1        688.92        779.30        26.81 o                         
   3  18   1        243.70        242.20        18.32 o                         
   4  18   1         61.69         40.34        15.24 o                         
   5  18   1         15.48          7.09        17.36 o                         
   6  18   1          0.01          6.15        14.47 o                         
   7  18   1         29.02         34.84        16.64 o                         
   8  18   1         46.05         54.42        19.80 o                         
   9  18   1        119.98         91.54        21.06 o                         
  10  18   1         76.71        135.21        26.37 o                         
  -9  19   1         34.62         30.42        18.24 o                         
  -8  19   1         16.85          8.78        16.87 o                         
  -7  19   1        888.85        995.65        46.45 o                         
  -6  19   1         80.39         82.79        19.16 o                         
  -5  19   1       1187.25       1416.49        41.94 o                         
  -4  19   1        261.73        285.96        18.95 o                         
  -3  19   1        505.67        498.66        30.00 o                         
  -2  19   1         49.03         56.67        14.40 o                         
  -1  19   1         19.67         -9.60        13.69 o                         
   0  19   1         39.84         41.42        14.08 o                         
   1  19   1        228.22        187.41        16.31 o                         
   2  19   1        290.48        292.91        19.21 o                         
   3  19   1         86.97        100.68        16.53 o                         
   4  19   1         11.78         14.68        15.87 o                         
   5  19   1        388.51        414.20        36.90 o                         
   6  19   1         28.79         44.95        17.21 o                         
   7  19   1         28.26         16.44        16.92 o                         
   8  19   1          6.23        -16.69        16.69 o                         
   9  19   1        128.29        121.85        21.77 o                         
  -9  20   1          1.38        -19.27        19.27 o                         
  -8  20   1        201.21        174.43        20.61 o                         
  -7  20   1        230.68        253.07        21.40 o                         
  -6  20   1         76.53         65.25        20.21 o                         
  -5  20   1         16.72         17.57        15.29 o                         
  -4  20   1        275.72        249.87        18.18 o                         
  -3  20   1       1118.46       1151.21        32.68 o                         
  -2  20   1          2.16         32.12        14.67 o                         
  -1  20   1        301.90        319.93        19.83 o                         
   0  20   1        114.00        117.95        16.91 o                         
   1  20   1         43.80         20.82        14.64 o                         
   2  20   1        121.29         94.85        22.95 o                         
   3  20   1          5.95          9.97        16.01 o                         
   4  20   1        236.28        292.33        30.12 o                         
   5  20   1         74.07         65.25        20.57 o                         
   6  20   1         81.05         50.20        18.63 o                         
   7  20   1        145.35        130.18        20.34 o                         
   8  20   1        419.05        470.90        23.87 o                         
  -8  21   1          1.08         -8.01        19.53 o                         
  -7  21   1        371.47        416.45        28.79 o                         
  -6  21   1         12.46          8.17        17.58 o                         
  -5  21   1        273.61        314.47        27.10 o                         
  -4  21   1         68.93         44.97        18.99 o                         
  -3  21   1         39.00         63.86        20.51 o                         
  -2  21   1          8.31         35.29        17.40 o                         
  -1  21   1         56.29         76.76        16.84 o                         
   0  21   1         65.81         79.16        16.99 o                         
   1  21   1        478.71        513.60        22.41 o                         
   2  21   1         19.05         18.09        18.72 o                         
   3  21   1         89.51         95.93        19.93 o                         
   4  21   1         39.54         45.63        18.51 o                         
   5  21   1        289.58        295.03        25.19 o                         
   6  21   1         32.95         48.58        19.61 o                         
   7  21   1        110.42        135.35        21.39 o                         
  -7  22   1          0.46        -13.93        16.90 o                         
  -6  22   1         35.53         57.01        20.32 o                         
  -5  22   1          7.26          8.55        17.59 o                         
  -4  22   1         18.14         32.92        18.91 o                         
  -3  22   1          0.74          5.03        17.35 o                         
  -2  22   1         63.80         68.96        21.35 o                         
  -1  22   1         92.72         89.10        19.99 o                         
   0  22   1          1.48         -2.70        17.58 o                         
   1  22   1          4.10         21.90        21.28 o                         
   2  22   1         50.82         24.57        19.90 o                         
   3  22   1         11.05         20.28        18.86 o                         
   4  22   1         13.13         -7.10        17.77 o                         
   5  22   1         15.88         19.90        20.84 o                         
   6  22   1        134.69        175.27        23.33 o                         
  -6  23   1         98.23        103.10        24.47 o                         
  -5  23   1          2.78          8.96        18.94 o                         
  -4  23   1          7.79         31.71        18.78 o                         
  -3  23   1         41.05         61.61        19.34 o                         
  -2  23   1        274.58        291.63        25.81 o                         
  -1  23   1          3.62          7.96        17.52 o                         
   0  23   1          9.95          2.14        17.87 o                         
   1  23   1         16.08          9.47        25.37 o                         
   2  23   1         12.45         15.44        23.06 o                         
   3  23   1          0.67         -8.72        21.61 o                         
   4  23   1         87.57         70.21        22.62 o                         
   5  23   1         13.99         27.32        26.02 o                         
  -4  24   1        161.50        155.58        22.56 o                         
  -3  24   1        128.40        134.45        25.94 o                         
  -2  24   1          1.20          7.00        20.92 o                         
  -1  24   1        688.94        767.20        33.42 o                         
   0  24   1         25.29          4.26        18.78 o                         
   1  24   1        246.95        262.27        26.33 o                         
   2  24   1         46.15         28.74        24.69 o                         
   3  24   1         16.22         71.00        26.21 o                         
   4  24   1          9.30        -17.79        20.95 o                         
  -2  25   1         81.18         49.70        25.86 o                         
  -1  25   1        125.38        142.56        22.12 o                         
   0  25   1         40.35         40.64        20.22 o                         
   1  25   1         45.03         77.35        24.42 o                         
 -15   0   2          4.27          9.89        24.66 o                         
 -14   0   2       1348.47       1501.43        49.57 o                         
 -13   0   2          9.98         -1.33        21.29 o                         
 -12   0   2        308.80        310.78        24.01 o                         
 -11   0   2       2045.89       2194.27        47.66 o                         
 -10   0   2       1479.68       1517.76        37.66 o                         
  -9   0   2       2512.78       2622.38        50.37 o                         
  -8   0   2        100.40         94.23        13.07 o                         
  -7   0   2          6.52         -9.23         9.23 o                         
  -6   0   2        776.16        845.87        19.64 o                         
  -5   0   2       5409.21       5652.81        79.81 o                         
  -4   0   2       1061.55       1055.66        22.34 o                         
  -3   0   2      12484.11      11946.06       160.75 o                         
  -2   0   2      15280.83      14723.09       196.52 o                         
  -1   0   2        478.40        483.79        10.31 o                         
   0   0   2       2814.25       2608.15        70.90 o                         
   1   0   2       7536.30       7449.06        85.25 o                         
   2   0   2       3655.73       3563.44        41.46 o                         
   3   0   2        690.34        605.09        13.73 o                         
   4   0   2          0.70          8.18         7.38 o                         
   5   0   2       6758.92       6905.01        98.83 o                         
   6   0   2       5479.15       5585.26        83.16 o                         
   7   0   2          2.31          1.67        12.32 o                         
   8   0   2        113.28         91.06        15.96 o                         
   9   0   2       1005.51       1093.74        33.46 o                         
  10   0   2         25.25          9.50        16.71 o                         
  11   0   2         69.63         77.40        18.62 o                         
  12   0   2        396.63        426.68        27.95 o                         
  13   0   2        249.31        328.12        53.05 o                         
  14   0   2        455.75        425.62        42.68 o                         
 -15   1   2        709.29        798.39        29.24 o                         
 -14   1   2         45.65         46.12        15.33 o                         
 -13   1   2        147.03        147.93        16.31 o                         
 -12   1   2          6.52         -5.42        13.09 o                         
 -11   1   2          9.10         17.27        12.67 o                         
 -10   1   2         38.88         20.75        11.60 o                         
  -9   1   2         52.12         58.78        11.29 o                         
  -8   1   2        723.56        720.49        17.81 o                         
  -7   1   2        382.35        344.99        12.00 o                         
  -6   1   2       3902.25       4298.97        48.24 o                         
  -5   1   2       4744.08       4749.75        54.14 o                         
  -4   1   2         18.63         32.62         8.31 o                         
  -3   1   2       2518.60       2429.60        29.77 o                         
  -2   1   2        243.95        304.26         9.37 o                         
  -1   1   2       4250.90       3995.97        33.92 o                         
   0   1   2      31040.41      30263.86       273.91 o                         
   1   1   2        449.89        528.11         8.39 o                         
   2   1   2       1974.97       1850.89        17.51 o                         
   3   1   2       2252.65       2198.55        24.30 o                         
   4   1   2         19.77          5.88         5.48 o                         
   5   1   2       2270.31       2232.28        27.57 o                         
   6   1   2        262.21        252.44        10.73 o                         
   7   1   2        479.07        491.90        15.41 o                         
   8   1   2         66.37         57.23        10.83 o                         
   9   1   2       2647.99       2745.63        37.34 o                         
  10   1   2          3.28         -7.87        11.33 o                         
  11   1   2        569.33        602.24        19.84 o                         
  12   1   2         45.89         69.55        15.41 o                         
  13   1   2          0.21          4.26        16.69 o                         
  14   1   2         16.06          4.30        20.03 o                         
 -15   2   2         91.69        121.71        20.65 o                         
 -14   2   2          0.02         -8.94        14.75 o                         
 -13   2   2         74.11         54.45        14.51 o                         
 -12   2   2         45.13         44.07        13.40 o                         
 -11   2   2        241.27        215.22        24.18 o                         
 -10   2   2        996.42       1077.58        26.50 o                         
  -9   2   2        818.89        859.33        20.86 o                         
  -8   2   2       1429.76       1459.36        24.65 o                         
  -7   2   2         64.42         71.09         8.26 o                         
  -6   2   2        739.05        770.61        15.98 o                         
  -5   2   2       3391.25       3464.99        52.56 o                         
  -4   2   2       3539.01       3564.88        46.49 o                         
  -3   2   2        815.08        866.42        14.67 o                         
  -2   2   2        363.39        374.56        10.89 o                         
  -1   2   2       9947.28      10050.17        84.36 o                         
   0   2   2        424.46        551.18         8.88 o                         
   1   2   2        824.37        774.95        10.11 o                         
   2   2   2        412.94        408.21         8.12 o                         
   3   2   2        826.52        843.58        11.54 o                         
   4   2   2        417.04        440.64        10.45 o                         
   5   2   2          3.10         -6.63         6.63 o                         
   6   2   2         45.05         38.76         8.42 o                         
   7   2   2        265.36        277.79        12.06 o                         
   8   2   2          0.03        -10.27        10.27 o                         
   9   2   2        308.65        339.10        15.05 o                         
  10   2   2        156.48        125.44        13.23 o                         
  11   2   2        526.45        533.66        18.87 o                         
  12   2   2        222.56        229.37        16.91 o                         
  13   2   2        452.39        471.70        23.39 o                         
  14   2   2          0.06        -18.44        18.44 o                         
 -14   3   2         64.93         42.61        16.85 o                         
 -13   3   2         32.56         26.63        14.35 o                         
 -12   3   2        267.25        257.55        16.68 o                         
 -11   3   2       1106.26       1085.04        27.81 o                         
 -10   3   2         82.80         66.23        13.22 o                         
  -9   3   2         11.47          4.53        10.89 o                         
  -8   3   2          0.02         20.40         9.46 o                         
  -7   3   2        115.78         98.94         8.70 o                         
  -6   3   2        112.28        131.85         9.40 o                         
  -5   3   2       8832.84       9409.10       141.08 o                         
  -4   3   2       2021.97       1971.67        28.86 o                         
  -3   3   2         77.62        103.38         7.37 o                         
  -2   3   2       2366.16       2230.61        27.89 o                         
  -1   3   2       1344.56       1299.58        14.49 o                         
   0   3   2       1989.78       1919.05        20.69 o                         
   1   3   2       3211.84       3062.02        27.66 o                         
   2   3   2      14148.79      13827.82       119.81 o                         
   3   3   2       1620.94       1688.04        17.81 o                         
   4   3   2       2659.94       2738.36        28.02 o                         
   5   3   2       3136.78       3341.49        38.82 o                         
   6   3   2        267.13        256.18        11.32 o                         
   7   3   2       1291.23       1379.81        22.64 o                         
   8   3   2        410.63        419.99        15.27 o                         
   9   3   2        598.65        628.71        18.44 o                         
  10   3   2       1447.80       1460.45        27.50 o                         
  11   3   2        229.74        211.11        15.78 o                         
  12   3   2         17.39         30.71        15.41 o                         
  13   3   2          0.45         19.35        15.68 o                         
 -14   4   2         13.25         10.56        18.94 o                         
 -13   4   2        142.62        126.11        16.65 o                         
 -12   4   2        764.32        719.75        22.89 o                         
 -11   4   2        448.94        364.04        16.53 o                         
 -10   4   2        454.92        445.89        17.72 o                         
  -9   4   2        127.09        118.11        11.97 o                         
  -8   4   2        245.10        220.39        11.70 o                         
  -7   4   2        124.10        109.59        10.39 o                         
  -6   4   2         51.47         54.56        10.82 o                         
  -5   4   2        630.03        707.75        20.58 o                         
  -4   4   2        833.88        810.48        17.99 o                         
  -3   4   2       4350.22       4603.27        61.95 o                         
  -2   4   2       3135.71       3039.82        33.04 o                         
  -1   4   2       3599.82       3412.26        30.98 o                         
   0   4   2       7021.14       6931.68        65.35 o                         
   1   4   2        612.14        566.69         9.12 o                         
   2   4   2        882.71        906.18        12.97 o                         
   3   4   2        515.01        515.29        10.17 o                         
   4   4   2       3098.07       3238.17        32.02 o                         
   5   4   2       1115.90       1134.52        17.36 o                         
   6   4   2       1012.52       1031.78        19.12 o                         
   7   4   2        471.01        513.49        15.57 o                         
   8   4   2        773.54        780.28        25.56 o                         
   9   4   2         78.37         73.28        13.13 o                         
  10   4   2         46.57         32.15        12.50 o                         
  11   4   2          0.01          8.75        13.05 o                         
  12   4   2        193.83        194.34        16.92 o                         
  13   4   2        145.71        116.20        17.84 o                         
 -14   5   2        354.09        372.66        27.76 o                         
 -13   5   2         29.72         -2.58        14.84 o                         
 -12   5   2         69.23         59.45        13.75 o                         
 -11   5   2        274.83        247.32        17.07 o                         
 -10   5   2          8.50         -7.74        11.18 o                         
  -9   5   2        307.05        333.60        14.58 o                         
  -8   5   2       1136.90       1069.73        22.89 o                         
  -7   5   2       1982.71       1896.20        29.41 o                         
  -6   5   2        756.22        705.32        25.62 o                         
  -5   5   2        331.63        344.05        15.66 o                         
  -4   5   2       2022.32       2047.55        34.74 o                         
  -3   5   2        837.25        819.63        17.81 o                         
  -2   5   2         53.12         58.62         5.99 o                         
  -1   5   2        710.38        687.75        11.60 o                         
   0   5   2       8098.56       7655.10        68.16 o                         
   1   5   2        320.04        353.51         8.72 o                         
   2   5   2       1299.53       1330.72        16.31 o                         
   3   5   2       1425.92       1382.56        17.16 o                         
   4   5   2       4374.21       4303.92        42.52 o                         
   5   5   2        202.14        212.10         9.25 o                         
   6   5   2         77.14         74.56         9.51 o                         
   7   5   2         40.87         20.86        10.43 o                         
   8   5   2         16.35         15.15        11.65 o                         
   9   5   2          5.87          0.77        11.97 o                         
  10   5   2        742.58        780.42        23.86 o                         
  11   5   2        344.79        373.15        20.50 o                         
  12   5   2        184.96        220.84        18.64 o                         
  13   5   2          0.09        -17.59        17.59 o                         
 -14   6   2         56.27         58.23        16.33 o                         
 -13   6   2        111.06        129.03        17.90 o                         
 -12   6   2        236.17        244.68        16.53 o                         
 -11   6   2       1025.59       1012.61        25.55 o                         
 -10   6   2        133.78        190.67        14.79 o                         
  -9   6   2        433.87        425.41        16.08 o                         
  -8   6   2        490.51        510.59        21.35 o                         
  -7   6   2        524.47        497.30        19.10 o                         
  -6   6   2        328.80        326.35        13.17 o                         
  -5   6   2         16.89         23.84         8.14 o                         
  -4   6   2       1044.85       1039.06        23.22 o                         
  -3   6   2       3525.96       3413.98        51.87 o                         
  -2   6   2       1291.27       1169.45        18.52 o                         
  -1   6   2       1152.18       1052.49        15.57 o                         
   0   6   2       1408.94       1316.65        17.37 o                         
   1   6   2       3794.15       4001.93        39.88 o                         
   2   6   2         18.72         13.69         5.07 o                         
   3   6   2          0.56          7.89         5.65 o                         
   4   6   2        727.82        771.72        15.15 o                         
   5   6   2        303.60        261.00        10.14 o                         
   6   6   2       1633.14       1576.56        23.82 o                         
   7   6   2        781.34        791.83        19.24 o                         
   8   6   2        436.67        426.55        15.46 o                         
   9   6   2        392.00        376.00        15.72 o                         
  10   6   2        441.80        450.42        18.36 o                         
  11   6   2         39.92         19.90        13.77 o                         
  12   6   2        120.76        148.92        17.12 o                         
  13   6   2          2.84         -1.52        17.63 o                         
 -14   7   2         26.01         29.24        18.29 o                         
 -13   7   2         92.17         76.84        16.38 o                         
 -12   7   2         33.05         32.27        15.27 o                         
 -11   7   2         88.85         90.29        13.48 o                         
 -10   7   2        337.79        361.17        17.96 o                         
  -9   7   2        527.42        563.82        19.81 o                         
  -8   7   2        243.46        237.82        18.40 o                         
  -7   7   2        670.58        662.19        18.27 o                         
  -6   7   2         30.82         26.84         7.84 o                         
  -5   7   2        595.96        592.16        15.81 o                         
  -4   7   2       2325.24       2344.69        33.94 o                         
  -3   7   2       1415.01       1455.60        21.33 o                         
  -2   7   2         90.04        100.28         7.23 o                         
  -1   7   2        484.10        480.42        10.83 o                         
   0   7   2       3099.89       3129.75        36.67 o                         
   1   7   2         16.48          8.64         5.47 o                         
   2   7   2         22.49         41.96         6.29 o                         
   3   7   2       7377.99       7328.62        68.12 o                         
   4   7   2        760.06        694.90        13.66 o                         
   5   7   2        111.35         87.86         8.35 o                         
   6   7   2        228.83        261.89        10.81 o                         
   7   7   2         95.53         78.24        11.15 o                         
   8   7   2        314.50        294.01        15.99 o                         
   9   7   2        293.38        291.75        15.05 o                         
  10   7   2        885.22        957.18        24.85 o                         
  11   7   2         37.15         55.81        15.40 o                         
  12   7   2         26.66         26.79        15.35 o                         
  13   7   2        158.97        169.58        19.51 o                         
 -14   8   2         67.41         49.66        19.23 o                         
 -13   8   2         47.74         40.49        15.16 o                         
 -12   8   2        170.64        130.93        17.89 o                         
 -11   8   2        450.21        476.65        21.21 o                         
 -10   8   2        186.57        144.78        13.90 o                         
  -9   8   2        488.17        476.26        24.17 o                         
  -8   8   2          4.79          7.25        10.54 o                         
  -7   8   2          2.04          8.38        10.27 o                         
  -6   8   2        370.85        372.30        19.88 o                         
  -5   8   2       1467.59       1478.37        24.46 o                         
  -4   8   2       5696.50       5984.93        68.57 o                         
  -3   8   2        471.75        504.08        12.99 o                         
  -2   8   2         31.51         33.17         6.50 o                         
  -1   8   2       2282.81       2423.09        27.91 o                         
   0   8   2       2250.92       2356.63        27.27 o                         
   1   8   2         21.35         23.43         7.19 o                         
   2   8   2        120.77        183.81         7.85 o                         
   3   8   2       2631.17       2712.19        33.77 o                         
   4   8   2          7.08          5.50         8.02 o                         
   5   8   2        115.10        101.78        11.23 o                         
   6   8   2          0.40         -8.71         8.71 o                         
   7   8   2         70.02         72.81         9.79 o                         
   8   8   2        803.94        822.62        23.68 o                         
   9   8   2          9.35        -12.25        13.46 o                         
  10   8   2          6.47         -2.19        12.08 o                         
  11   8   2        205.75        238.54        17.79 o                         
  12   8   2         65.15         50.68        15.95 o                         
  13   8   2         96.92         82.07        18.13 o                         
 -14   9   2          0.71        -19.22        19.22 o                         
 -13   9   2          4.44         22.84        16.96 o                         
 -12   9   2         17.03         41.65        15.63 o                         
 -11   9   2          4.92         -0.58        14.19 o                         
 -10   9   2         82.83         68.05        13.37 o                         
  -9   9   2       1466.63       1419.80        30.33 o                         
  -8   9   2        175.67        158.56        14.01 o                         
  -7   9   2         61.08         42.54        10.04 o                         
  -6   9   2         18.37         22.33         8.58 o                         
  -5   9   2        406.80        467.83        14.31 o                         
  -4   9   2         62.51         49.28         9.11 o                         
  -3   9   2         46.04         38.68         6.65 o                         
  -2   9   2        125.27        142.14         8.12 o                         
  -1   9   2       2024.57       2130.87        29.32 o                         
   0   9   2        994.48       1062.46        15.93 o                         
   1   9   2         50.79         53.53         7.18 o                         
   2   9   2         54.83         47.06         7.31 o                         
   3   9   2        910.47        951.12        19.67 o                         
   4   9   2       3301.16       3380.19        42.01 o                         
   5   9   2         32.61         26.63        10.00 o                         
   6   9   2          0.95          2.05        10.39 o                         
   7   9   2         24.10         30.31        11.83 o                         
   8   9   2         72.23         53.19        12.92 o                         
   9   9   2        407.79        370.56        24.82 o                         
  10   9   2        401.50        438.75        18.11 o                         
  11   9   2         17.58          5.90        14.51 o                         
  12   9   2          8.10         18.75        16.23 o                         
  13   9   2        223.05        222.15        20.01 o                         
 -13  10   2        215.47        224.48        20.11 o                         
 -12  10   2         59.28         43.44        16.99 o                         
 -11  10   2         21.48         24.87        14.26 o                         
 -10  10   2        215.93        215.80        16.14 o                         
  -9  10   2        239.55        251.84        15.83 o                         
  -8  10   2        148.62        166.00        13.81 o                         
  -7  10   2        786.17        825.67        20.35 o                         
  -6  10   2        246.77        234.58        12.41 o                         
  -5  10   2       1393.10       1338.07        23.70 o                         
  -4  10   2        339.22        372.18        12.65 o                         
  -3  10   2       3002.40       2930.26        34.82 o                         
  -2  10   2        657.99        605.30        14.26 o                         
  -1  10   2        737.85        758.91        17.39 o                         
   0  10   2         59.44         36.72         7.30 o                         
   1  10   2         56.56         28.03         6.89 o                         
   2  10   2        372.36        414.87        14.73 o                         
   3  10   2         36.89         37.01         9.39 o                         
   4  10   2        111.65        104.17        10.73 o                         
   5  10   2        747.18        760.97        25.00 o                         
   6  10   2        438.96        440.31        19.14 o                         
   7  10   2        276.73        270.22        15.02 o                         
   8  10   2         92.54         59.16        12.78 o                         
   9  10   2          0.02          4.81        12.65 o                         
  10  10   2        217.24        181.76        17.50 o                         
  11  10   2          0.21         10.49        16.11 o                         
  12  10   2         16.20         17.48        16.94 o                         
 -13  11   2         67.43         59.94        20.41 o                         
 -12  11   2         66.28         55.20        15.32 o                         
 -11  11   2        107.22        104.60        18.27 o                         
 -10  11   2         41.25         29.79        13.14 o                         
  -9  11   2         98.20        105.77        14.70 o                         
  -8  11   2        123.78         89.14        15.03 o                         
  -7  11   2          0.25         -2.65        12.46 o                         
  -6  11   2        767.96        775.27        22.88 o                         
  -5  11   2        151.60        153.80        11.11 o                         
  -4  11   2       2243.61       2144.82        29.15 o                         
  -3  11   2        410.98        405.64        12.68 o                         
  -2  11   2         21.30         12.02         8.47 o                         
  -1  11   2          0.75         11.42        10.00 o                         
   0  11   2        237.28        282.48        10.77 o                         
   1  11   2        132.09         96.14         8.25 o                         
   2  11   2       1576.47       1605.71        28.61 o                         
   3  11   2        312.90        328.55        15.27 o                         
   4  11   2       1889.40       1964.89        30.87 o                         
   5  11   2         59.02         40.48        11.04 o                         
   6  11   2        420.36        397.34        19.07 o                         
   7  11   2        143.79        105.86        13.55 o                         
   8  11   2          3.59          2.70        12.01 o                         
   9  11   2          5.77        -13.00        13.00 o                         
  10  11   2        491.59        517.63        22.88 o                         
  11  11   2        198.24        220.43        17.75 o                         
  12  11   2         52.01         42.44        18.61 o                         
 -13  12   2        313.38        285.59        28.82 o                         
 -12  12   2        305.88        270.35        22.06 o                         
 -11  12   2        103.25         85.67        17.44 o                         
 -10  12   2        983.67       1137.52        33.87 o                         
  -9  12   2        418.47        425.63        33.56 o                         
  -8  12   2         98.60         84.22        14.18 o                         
  -7  12   2        430.53        408.83        18.62 o                         
  -6  12   2        308.03        302.71        19.93 o                         
  -5  12   2        831.77        824.01        23.67 o                         
  -4  12   2         82.42         78.99         9.32 o                         
  -3  12   2       2534.98       2540.98        36.22 o                         
  -2  12   2       1110.49       1079.47        26.25 o                         
  -1  12   2         22.51         23.90         9.53 o                         
   0  12   2       1439.09       1415.66        25.52 o                         
   1  12   2        688.77        704.91        16.29 o                         
   2  12   2          0.26        -10.91        10.91 o                         
   3  12   2        558.76        563.70        20.33 o                         
   4  12   2        490.32        500.04        17.97 o                         
   5  12   2         71.06         54.15        12.41 o                         
   6  12   2        357.69        370.38        16.44 o                         
   7  12   2       1991.54       2055.86        34.46 o                         
   8  12   2          0.08        -12.12        12.12 o                         
   9  12   2         78.82         50.24        15.61 o                         
  10  12   2         67.47         68.59        18.62 o                         
  11  12   2         16.84          8.74        15.27 o                         
  12  12   2         88.26         62.65        20.93 o                         
 -12  13   2         76.50         46.46        20.25 o                         
 -11  13   2         33.76         23.68        15.66 o                         
 -10  13   2          0.61         21.97        16.69 o                         
  -9  13   2          5.63          7.25        13.72 o                         
  -8  13   2        441.72        365.30        22.41 o                         
  -7  13   2       2154.27       2019.47        57.10 o                         
  -6  13   2       2900.48       2918.01        50.01 o                         
  -5  13   2        575.65        552.37        21.30 o                         
  -4  13   2        184.94        173.30        10.93 o                         
  -3  13   2         69.93         89.07        10.40 o                         
  -2  13   2        309.58        306.31        14.61 o                         
  -1  13   2         55.09         71.26        10.47 o                         
   0  13   2        823.26        853.24        30.26 o                         
   1  13   2        177.03        200.17        10.61 o                         
   2  13   2       1646.46       1774.49        31.56 o                         
   3  13   2        261.25        279.21        19.75 o                         
   4  13   2        341.68        358.03        16.10 o                         
   5  13   2        613.28        621.79        20.16 o                         
   6  13   2        303.72        294.11        15.32 o                         
   7  13   2        728.65        697.07        21.65 o                         
   8  13   2          0.01         -3.35        12.62 o                         
   9  13   2         28.89         43.39        14.83 o                         
  10  13   2          6.58         -1.78        15.51 o                         
  11  13   2          0.28         -7.66        16.16 o                         
 -12  14   2          0.49        -14.29        18.30 o                         
 -11  14   2          7.28          2.94        17.48 o                         
 -10  14   2          0.19         -6.00        16.72 o                         
  -9  14   2         59.51         31.67        15.90 o                         
  -8  14   2         19.35          5.09        14.48 o                         
  -7  14   2         13.58         -6.84        13.70 o                         
  -6  14   2          1.16         -2.65        13.83 o                         
  -5  14   2         77.62         48.46        14.13 o                         
  -4  14   2        341.96        368.41        14.00 o                         
  -3  14   2        331.75        318.56        14.54 o                         
  -2  14   2         81.59         71.19        11.91 o                         
  -1  14   2        172.01        162.58        12.94 o                         
   0  14   2        175.61        148.16        12.78 o                         
   1  14   2          1.45          4.77        10.16 o                         
   2  14   2        200.26        175.05        14.79 o                         
   3  14   2          2.78         24.21        12.60 o                         
   4  14   2        105.71         88.74        15.15 o                         
   5  14   2         61.10         64.55        12.95 o                         
   6  14   2         10.96         -0.99        11.94 o                         
   7  14   2          4.80          9.11        12.16 o                         
   8  14   2        177.49        161.59        15.58 o                         
   9  14   2          0.14          0.72        14.60 o                         
  10  14   2         49.64         56.49        15.33 o                         
  11  14   2          5.22        -16.93        16.93 o                         
 -12  15   2         39.51         56.08        21.11 o                         
 -11  15   2        124.55        131.18        20.39 o                         
 -10  15   2        158.55        125.10        20.85 o                         
  -9  15   2          5.42        -13.88        29.35 o                         
  -8  15   2        463.90        414.35        25.58 o                         
  -7  15   2        152.13        119.09        16.96 o                         
  -6  15   2        207.84        160.16        17.15 o                         
  -5  15   2        252.62        235.96        18.02 o                         
  -4  15   2          2.63         -3.13        12.63 o                         
  -3  15   2        638.00        646.68        29.54 o                         
  -2  15   2        649.61        656.49        22.98 o                         
  -1  15   2         53.80         59.39        11.37 o                         
   0  15   2        348.70        341.92        16.65 o                         
   1  15   2       1249.43       1327.30        27.96 o                         
   2  15   2        125.51        112.62        14.85 o                         
   3  15   2       2059.69       2183.50        41.38 o                         
   4  15   2         13.01          1.58        14.13 o                         
   5  15   2        101.57         99.76        14.96 o                         
   6  15   2          1.31          6.67        12.49 o                         
   7  15   2         10.55         10.22        12.85 o                         
   8  15   2         49.78         51.44        18.60 o                         
   9  15   2         45.71         22.75        15.75 o                         
  10  15   2         10.89         23.78        19.49 o                         
  11  15   2        394.59        454.98        27.01 o                         
 -11  16   2        370.79        445.40        30.06 o                         
 -10  16   2        521.37        542.09        26.76 o                         
  -9  16   2        385.84        384.61        24.66 o                         
  -8  16   2          3.18          9.32        15.89 o                         
  -7  16   2        336.63        300.48        20.35 o                         
  -6  16   2         76.76         66.39        16.04 o                         
  -5  16   2          3.15         15.71        13.14 o                         
  -4  16   2       2310.15       2419.31        47.84 o                         
  -3  16   2        147.54        125.47        13.68 o                         
  -2  16   2         63.40         41.90        12.04 o                         
  -1  16   2        213.72        244.47        15.02 o                         
   0  16   2          0.04         -2.99        13.60 o                         
   1  16   2         23.62         17.03        13.56 o                         
   2  16   2         31.51         37.88        14.40 o                         
   3  16   2         97.56        101.41        16.07 o                         
   4  16   2        356.82        393.86        20.20 o                         
   5  16   2         76.97         94.35        15.07 o                         
   6  16   2          6.48          7.47        13.02 o                         
   7  16   2        122.63        132.37        15.13 o                         
   8  16   2         18.06         -3.78        15.00 o                         
   9  16   2        240.91        271.07        22.27 o                         
  10  16   2         15.08        -13.99        17.51 o                         
 -11  17   2         49.55         54.76        27.33 o                         
 -10  17   2         42.38         35.70        18.80 o                         
  -9  17   2          6.24          6.17        17.58 o                         
  -8  17   2         31.48         42.94        20.59 o                         
  -7  17   2        924.65       1000.25        46.63 o                         
  -6  17   2         25.71          4.44        15.19 o                         
  -5  17   2         49.69         33.10        14.33 o                         
  -4  17   2       2591.86       2634.40        55.50 o                         
  -3  17   2        609.64        603.76        24.73 o                         
  -2  17   2        911.82        913.87        24.55 o                         
  -1  17   2          0.28         20.72        11.88 o                         
   0  17   2          1.92         -2.62        14.99 o                         
   1  17   2        579.54        585.68        22.42 o                         
   2  17   2        441.97        352.68        19.24 o                         
   3  17   2        981.05       1052.57        29.96 o                         
   4  17   2          8.38        -15.46        15.46 o                         
   5  17   2         10.90          0.17        14.15 o                         
   6  17   2          6.91        -14.40        14.40 o                         
   7  17   2        122.26        110.87        15.62 o                         
   8  17   2         23.69          3.55        15.23 o                         
   9  17   2          9.72        -12.05        16.25 o                         
  10  17   2        176.71        194.91        22.64 o                         
 -10  18   2         10.45        -21.44        21.44 o                         
  -9  18   2         42.04         46.08        19.82 o                         
  -8  18   2        191.73        171.89        20.96 o                         
  -7  18   2        123.21         96.95        18.86 o                         
  -6  18   2          8.17          9.83        16.61 o                         
  -5  18   2        536.32        527.29        21.53 o                         
  -4  18   2        334.95        356.29        17.61 o                         
  -3  18   2       2351.71       2470.33        43.21 o                         
  -2  18   2         85.20         47.36        12.40 o                         
  -1  18   2        344.50        333.94        20.22 o                         
   0  18   2        424.83        438.34        21.49 o                         
   1  18   2        269.30        235.34        18.11 o                         
   2  18   2         43.24         18.23        14.86 o                         
   3  18   2        389.03        318.20        19.83 o                         
   4  18   2         66.66         59.57        17.77 o                         
   5  18   2         72.50         75.46        17.31 o                         
   6  18   2          0.16        -14.54        15.85 o                         
   7  18   2        239.20        319.26        19.26 o                         
   8  18   2        437.35        544.40        23.69 o                         
   9  18   2        143.91        123.84        19.74 o                         
  -9  19   2        217.30        210.41        20.28 o                         
  -8  19   2         92.48         99.14        20.44 o                         
  -7  19   2         94.21         78.92        20.35 o                         
  -6  19   2          0.59          8.09        16.04 o                         
  -5  19   2         50.04         50.48        14.57 o                         
  -4  19   2          0.33        -13.13        13.36 o                         
  -3  19   2         20.52         17.35        12.76 o                         
  -2  19   2         39.53         20.89        12.71 o                         
  -1  19   2         15.15         -3.16        14.31 o                         
   0  19   2        135.08        117.64        16.44 o                         
   1  19   2        215.79        231.22        18.60 o                         
   2  19   2         20.57         24.73        16.73 o                         
   3  19   2        357.55        349.06        23.67 o                         
   4  19   2          0.03         29.66        18.00 o                         
   5  19   2         11.67         50.68        20.34 o                         
   6  19   2        164.72        150.30        20.74 o                         
   7  19   2         29.51         33.33        16.52 o                         
   8  19   2         48.94         52.11        19.12 o                         
  -9  20   2        130.55         91.84        21.45 o                         
  -8  20   2          0.31         -2.49        18.10 o                         
  -7  20   2          3.40        -16.76        16.76 o                         
  -6  20   2          5.43        -16.35        16.35 o                         
  -5  20   2         56.94         59.76        15.63 o                         
  -4  20   2         31.21         20.33        15.13 o                         
  -3  20   2        271.30        250.35        19.79 o                         
  -2  20   2        166.21        188.16        16.78 o                         
  -1  20   2         42.90         23.54        15.55 o                         
   0  20   2         54.83         67.01        16.40 o                         
   1  20   2         10.31         33.75        19.06 o                         
   2  20   2          4.84          9.82        17.64 o                         
   3  20   2          0.19         -6.91        24.06 o                         
   4  20   2        372.48        362.35        26.96 o                         
   5  20   2         14.16         14.68        17.73 o                         
   6  20   2        176.11        161.55        20.69 o                         
   7  20   2        113.72        122.60        20.78 o                         
   8  20   2         13.72         34.12        21.89 o                         
  -8  21   2         82.03         92.13        23.73 o                         
  -7  21   2         20.07         12.74        17.57 o                         
  -6  21   2        237.09        279.58        19.52 o                         
  -5  21   2        531.57        593.97        40.81 o                         
  -4  21   2         49.08         44.48        16.22 o                         
  -3  21   2         11.71          7.40        15.20 o                         
  -2  21   2         21.15         22.96        16.75 o                         
  -1  21   2        328.63        321.62        22.47 o                         
   0  21   2        365.55        381.46        22.72 o                         
   1  21   2         32.67         10.70        18.23 o                         
   2  21   2        249.09        248.55        24.31 o                         
   3  21   2         54.05         67.44        19.49 o                         
   4  21   2          9.02         37.61        20.58 o                         
   5  21   2         25.00         -1.53        19.89 o                         
   6  21   2        397.19        416.02        28.36 o                         
   7  21   2        100.36        135.51        23.73 o                         
  -7  22   2         77.62        120.03        22.96 o                         
  -6  22   2          1.11         -3.58        17.02 o                         
  -5  22   2        193.63        223.95        19.58 o                         
  -4  22   2        198.00        208.44        19.23 o                         
  -3  22   2        105.78        130.55        20.16 o                         
  -2  22   2        290.78        309.01        21.31 o                         
  -1  22   2        450.25        523.97        27.49 o                         
   0  22   2         36.77         39.82        19.48 o                         
   1  22   2        122.79        133.36        22.22 o                         
   2  22   2         24.85         17.22        22.68 o                         
   3  22   2         51.40         38.87        24.10 o                         
   4  22   2         20.65         23.49        21.14 o                         
   5  22   2        171.68        193.01        24.60 o                         
   6  22   2        292.02        300.98        27.51 o                         
  -6  23   2         67.41        113.85        19.52 o                         
  -5  23   2        126.87        149.91        19.51 o                         
  -4  23   2         46.78         37.45        18.73 o                         
  -3  23   2        111.95         87.40        21.71 o                         
  -2  23   2        262.27        268.65        23.18 o                         
  -1  23   2         26.14          8.48        19.31 o                         
   0  23   2         20.61         12.50        19.10 o                         
   1  23   2         27.42         51.01        25.75 o                         
   2  23   2        448.01        455.11        31.72 o                         
   3  23   2          3.41        -25.28        25.28 o                         
   4  23   2          0.18          2.26        30.10 o                         
   5  23   2        129.31        113.66        23.02 o                         
  -4  24   2        167.31        128.31        21.75 o                         
  -3  24   2         46.07         38.22        21.82 o                         
  -2  24   2        409.34        409.15        28.40 o                         
  -1  24   2         41.35         73.40        20.50 o                         
   0  24   2         27.08         42.66        21.24 o                         
   1  24   2        119.60        141.54        25.06 o                         
   2  24   2         98.36        107.51        24.22 o                         
   3  24   2          0.68         11.23        22.96 o                         
 -15   1   3        135.02        123.88        19.50 o                         
 -14   1   3        174.91        122.77        18.67 o                         
 -13   1   3        585.45        570.91        24.81 o                         
 -12   1   3          9.68         18.33        14.06 o                         
 -11   1   3        174.12        170.60        15.09 o                         
 -10   1   3        477.09        447.98        20.53 o                         
  -9   1   3          6.88          9.94        10.45 o                         
  -8   1   3          2.23          6.13         8.90 o                         
  -7   1   3         46.97         30.46         7.98 o                         
  -6   1   3         15.46          8.45         8.02 o                         
  -5   1   3        268.52        343.50        12.15 o                         
  -4   1   3        930.66        963.01        17.50 o                         
  -3   1   3        260.37        278.60         9.02 o                         
  -2   1   3       1770.64       1712.37        19.69 o                         
  -1   1   3        487.85        467.89         9.78 o                         
   0   1   3       3301.35       3537.21        35.61 o                         
   1   1   3       6959.39       6902.88        65.90 o                         
   2   1   3       2020.29       2015.10        23.27 o                         
   3   1   3        252.87        289.52         8.96 o                         
   4   1   3        103.34         98.16         7.25 o                         
   5   1   3         11.68         10.84         8.01 o                         
   6   1   3        120.99        104.35        10.14 o                         
   7   1   3        201.09        192.69        12.55 o                         
   8   1   3        274.86        276.20        14.51 o                         
   9   1   3        153.96        164.09        14.09 o                         
  10   1   3        123.33        115.84        14.36 o                         
  11   1   3         33.99         41.10        14.75 o                         
  12   1   3        197.49        240.21        20.92 o                         
  13   1   3        104.36        115.41        20.55 o                         
 -14   2   3        219.05        232.71        26.06 o                         
 -13   2   3          0.16        -10.30        14.81 o                         
 -12   2   3        339.91        328.63        18.53 o                         
 -11   2   3        258.30        250.88        17.02 o                         
 -10   2   3        800.53        797.99        22.39 o                         
  -9   2   3        742.61        782.77        20.82 o                         
  -8   2   3        219.37        196.13        13.97 o                         
  -7   2   3        278.96        273.02        21.32 o                         
  -6   2   3       3807.31       4150.86        75.00 o                         
  -5   2   3         65.13        107.80        10.46 o                         
  -4   2   3       1311.28       1331.10        23.55 o                         
  -3   2   3        518.40        484.36        12.00 o                         
  -2   2   3       2373.71       2495.23        30.67 o                         
  -1   2   3        348.59        430.22         9.92 o                         
   0   2   3          1.06          2.10         4.87 o                         
   1   2   3       4417.12       4512.48        46.18 o                         
   2   2   3        497.55        493.09        11.26 o                         
   3   2   3         41.87         71.13         6.65 o                         
   4   2   3         86.84         69.10         7.03 o                         
   5   2   3        879.38        860.29        23.84 o                         
   6   2   3       1440.26       1501.48        25.46 o                         
   7   2   3       1367.63       1423.77        27.47 o                         
   8   2   3       1128.59       1160.37        25.81 o                         
   9   2   3        773.51        787.39        31.88 o                         
  10   2   3         56.38         51.46        13.85 o                         
  11   2   3          2.54        -15.11        15.16 o                         
  12   2   3        303.64        328.92        20.90 o                         
  13   2   3         18.75         18.63        18.65 o                         
 -14   3   3        415.62        418.19        21.11 o                         
 -13   3   3         22.80         25.50        14.35 o                         
 -12   3   3         70.61         36.15        15.91 o                         
 -11   3   3         33.53         41.35        12.23 o                         
 -10   3   3        492.43        480.66        20.80 o                         
  -9   3   3       2525.79       2560.27        44.73 o                         
  -8   3   3        332.91        315.98        18.26 o                         
  -7   3   3        751.42        788.86        23.20 o                         
  -6   3   3       1707.17       1663.64        35.14 o                         
  -5   3   3          9.85          6.60         8.98 o                         
  -4   3   3        456.87        493.39        18.06 o                         
  -3   3   3       1500.16       1534.43        22.37 o                         
  -2   3   3          0.66          6.58         7.22 o                         
  -1   3   3        704.67        740.51        13.68 o                         
   0   3   3       5746.84       5551.85        52.02 o                         
   1   3   3       5398.64       5326.52        51.84 o                         
   2   3   3         28.05          9.90         5.83 o                         
   3   3   3         27.60         41.49         6.72 o                         
   4   3   3       1522.08       1458.16        20.56 o                         
   5   3   3         17.49         16.01         8.51 o                         
   6   3   3        433.52        424.13        16.82 o                         
   7   3   3         40.66         25.90        11.11 o                         
   8   3   3        394.56        433.54        17.23 o                         
   9   3   3        497.19        457.68        19.89 o                         
  10   3   3        299.52        336.07        17.71 o                         
  11   3   3        201.90        248.80        20.14 o                         
  12   3   3        156.95        152.41        19.26 o                         
  13   3   3        149.69        149.84        22.48 o                         
 -14   4   3          8.46          4.30        16.73 o                         
 -13   4   3        158.06        178.63        27.20 o                         
 -12   4   3        513.97        542.76        27.78 o                         
 -11   4   3        318.81        334.72        15.76 o                         
 -10   4   3        373.66        385.57        18.40 o                         
  -9   4   3       1189.03       1193.41        30.55 o                         
  -8   4   3         48.45         38.09        13.22 o                         
  -7   4   3        352.26        394.74        17.78 o                         
  -6   4   3         63.08        102.11        13.89 o                         
  -5   4   3          1.94         30.47         9.77 o                         
  -4   4   3         37.17         15.01         9.27 o                         
  -3   4   3          1.09          3.00         6.73 o                         
  -2   4   3      12432.46      12599.19       142.87 o                         
  -1   4   3         22.20         47.75         6.28 o                         
   0   4   3       1290.09       1272.38        17.93 o                         
   1   4   3       3782.91       3961.43        39.94 o                         
   2   4   3          0.59          4.02         6.25 o                         
   3   4   3       3502.04       3826.92        41.50 o                         
   4   4   3       1971.78       1984.90        26.61 o                         
   5   4   3         59.81         34.24         8.70 o                         
   6   4   3        114.58         87.78        10.20 o                         
   7   4   3        231.70        233.93        13.20 o                         
   8   4   3        704.76        699.37        23.03 o                         
   9   4   3          1.31         22.27        12.70 o                         
  10   4   3         67.81         58.63        14.05 o                         
  11   4   3         70.18         36.01        16.47 o                         
  12   4   3        148.84        160.12        18.95 o                         
  13   4   3          3.92         37.08        17.77 o                         
 -14   5   3          2.40         16.77        17.84 o                         
 -13   5   3         43.14         14.05        14.89 o                         
 -12   5   3        172.13        155.65        17.38 o                         
 -11   5   3        497.95        426.88        21.47 o                         
 -10   5   3        168.44        158.98        15.70 o                         
  -9   5   3        982.75        996.77        27.84 o                         
  -8   5   3        928.78        922.18        28.83 o                         
  -7   5   3        133.62        165.66        14.47 o                         
  -6   5   3       1663.32       1679.75        33.50 o                         
  -5   5   3        717.16        879.22        23.70 o                         
  -4   5   3         37.66         51.81        10.17 o                         
  -3   5   3         92.84         48.39        11.24 o                         
  -2   5   3        575.23        569.02        13.15 o                         
  -1   5   3        579.17        600.84        13.34 o                         
   0   5   3          0.41         -6.44         6.44 o                         
   1   5   3         20.89          6.69         5.66 o                         
   2   5   3        459.78        445.26        11.79 o                         
   3   5   3        259.56        301.06        10.23 o                         
   4   5   3        113.38         92.75        10.24 o                         
   5   5   3          1.42         -8.04         8.04 o                         
   6   5   3         22.80         15.31         9.66 o                         
   7   5   3        270.36        282.31        13.77 o                         
   8   5   3         91.94        112.54        12.92 o                         
   9   5   3         99.09         83.26        13.17 o                         
  10   5   3          0.61         -9.74        12.94 o                         
  11   5   3         47.25         44.01        17.63 o                         
  12   5   3          2.05         -1.79        15.79 o                         
  13   5   3          0.14          4.95        17.87 o                         
 -14   6   3         64.25          7.90        23.29 o                         
 -13   6   3         38.52         50.44        19.09 o                         
 -12   6   3          8.65         43.30        17.03 o                         
 -11   6   3         59.35         59.71        15.19 o                         
 -10   6   3        377.54        312.09        18.10 o                         
  -9   6   3         14.34         20.34        15.60 o                         
  -8   6   3        338.58        345.22        17.74 o                         
  -7   6   3         28.08         40.32        14.21 o                         
  -6   6   3        249.59        249.40        15.38 o                         
  -5   6   3       1010.10       1138.05        29.41 o                         
  -4   6   3         27.67         23.62        10.77 o                         
  -3   6   3        433.33        495.52        15.86 o                         
  -2   6   3        814.20        894.02        14.98 o                         
  -1   6   3        387.87        410.88        10.76 o                         
   0   6   3          8.17          6.68         6.76 o                         
   1   6   3       1432.29       1469.41        19.58 o                         
   2   6   3        677.51        719.36        14.84 o                         
   3   6   3       2755.28       2906.92        36.31 o                         
   4   6   3        409.69        421.17        11.30 o                         
   5   6   3        219.76        245.80        13.91 o                         
   6   6   3         27.95         30.15         9.64 o                         
   7   6   3        503.79        475.12        16.02 o                         
   8   6   3          8.26          9.11        11.71 o                         
   9   6   3       1062.44       1100.54        26.92 o                         
  10   6   3         13.59          7.41        13.46 o                         
  11   6   3         14.61         16.86        15.95 o                         
  12   6   3         44.75         31.71        16.12 o                         
  13   6   3        458.59        539.81        32.86 o                         
 -14   7   3         71.36         24.95        20.58 o                         
 -13   7   3         79.16         26.90        18.80 o                         
 -12   7   3          1.65         -3.14        16.59 o                         
 -11   7   3       1092.79       1256.17        35.94 o                         
 -10   7   3        465.97        362.92        18.98 o                         
  -9   7   3         72.18         46.12        15.09 o                         
  -8   7   3        250.26        217.91        15.94 o                         
  -7   7   3       2357.97       2268.70        53.28 o                         
  -6   7   3          2.00        -13.38        13.38 o                         
  -5   7   3         95.48         85.08        13.33 o                         
  -4   7   3        387.06        449.23        19.02 o                         
  -3   7   3        766.39        815.38        21.76 o                         
  -2   7   3        614.96        624.08        14.81 o                         
  -1   7   3        843.25        792.54        15.91 o                         
   0   7   3       1305.13       1282.13        19.64 o                         
   1   7   3       1150.17       1139.75        18.86 o                         
   2   7   3       3380.35       3396.98        40.80 o                         
   3   7   3          3.56          6.21         8.79 o                         
   4   7   3         32.12         19.56         7.03 o                         
   5   7   3         64.08         66.75        10.03 o                         
   6   7   3         55.84         50.89        10.22 o                         
   7   7   3       1046.45       1093.96        23.51 o                         
   8   7   3        225.67        221.25        16.15 o                         
   9   7   3         96.80         76.49        13.12 o                         
  10   7   3          0.39          5.88        13.12 o                         
  11   7   3          1.85         13.10        14.30 o                         
  12   7   3        358.06        431.08        24.59 o                         
 -14   8   3         39.00         32.57        21.25 o                         
 -13   8   3        205.91        196.38        22.27 o                         
 -12   8   3         19.72         20.62        18.57 o                         
 -11   8   3        963.65        948.57        29.63 o                         
 -10   8   3        827.62        802.83        34.58 o                         
  -9   8   3         33.37         21.91        14.15 o                         
  -8   8   3        378.56        402.79        20.79 o                         
  -7   8   3         27.99          7.87        19.84 o                         
  -6   8   3        181.13        178.44        14.99 o                         
  -5   8   3       1695.84       1736.11        37.56 o                         
  -4   8   3        283.23        271.69        15.04 o                         
  -3   8   3       1672.84       1747.77        28.29 o                         
  -2   8   3        392.22        442.78        13.70 o                         
  -1   8   3       4317.98       4269.09        60.16 o                         
   0   8   3        375.46        337.80        11.44 o                         
   1   8   3        107.66        108.05         7.86 o                         
   2   8   3       2310.01       2548.81        32.98 o                         
   3   8   3          0.47         -0.31         6.75 o                         
   4   8   3        172.39        207.81         9.76 o                         
   5   8   3        114.52        111.17        10.06 o                         
   6   8   3        277.16        280.37        15.10 o                         
   7   8   3        219.79        220.04        13.69 o                         
   8   8   3        290.02        231.12        14.07 o                         
   9   8   3        596.25        673.95        20.40 o                         
  10   8   3        272.27        264.68        16.95 o                         
  11   8   3        486.33        486.91        28.49 o                         
  12   8   3         50.42         46.03        16.77 o                         
 -14   9   3         17.04         -5.45        24.36 o                         
 -13   9   3          5.24         19.35        20.49 o                         
 -12   9   3         44.36         41.81        17.08 o                         
 -11   9   3         15.46          3.48        15.04 o                         
 -10   9   3        354.04        291.78        28.86 o                         
  -9   9   3         56.19         47.38        17.33 o                         
  -8   9   3        258.58        219.84        18.39 o                         
  -7   9   3        709.54        781.09        30.65 o                         
  -6   9   3        731.73        757.61        24.83 o                         
  -5   9   3       1598.73       1561.84        31.91 o                         
  -4   9   3         28.89         17.74        11.00 o                         
  -3   9   3         47.95         76.63         8.32 o                         
  -2   9   3         63.16         51.46         9.78 o                         
  -1   9   3        155.41        154.87        10.90 o                         
   0   9   3        630.57        590.44        16.18 o                         
   1   9   3       3258.55       3119.28        36.77 o                         
   2   9   3       1301.47       1268.78        22.53 o                         
   3   9   3        790.75        762.64        15.55 o                         
   4   9   3        613.94        608.52        13.68 o                         
   5   9   3         57.25         42.92         9.11 o                         
   6   9   3        379.35        385.59        15.08 o                         
   7   9   3        947.82       1052.37        24.07 o                         
   8   9   3        407.45        352.22        15.63 o                         
   9   9   3          1.64         15.72        12.14 o                         
  10   9   3        266.49        243.56        16.90 o                         
  11   9   3        395.20        414.03        20.42 o                         
  12   9   3         24.42         45.40        17.12 o                         
 -13  10   3        130.18        210.73        23.66 o                         
 -12  10   3        121.48        113.66        28.73 o                         
 -11  10   3        169.63        212.28        24.40 o                         
 -10  10   3         94.34         90.81        21.96 o                         
  -9  10   3        249.22        231.90        19.28 o                         
  -8  10   3         34.27         19.38        14.74 o                         
  -7  10   3         82.15         43.66        15.64 o                         
  -6  10   3          0.50        -15.28        17.02 o                         
  -5  10   3        488.67        498.31        19.37 o                         
  -4  10   3        164.17        164.42        10.83 o                         
  -3  10   3        771.30        733.85        17.03 o                         
  -2  10   3        334.62        336.17        12.74 o                         
  -1  10   3       1305.82       1319.48        23.89 o                         
   0  10   3          1.79         -8.57         8.57 o                         
   1  10   3       2577.88       2752.43        37.45 o                         
   2  10   3        268.87        316.87        11.46 o                         
   3  10   3        688.54        678.78        16.68 o                         
   4  10   3        469.07        458.04        16.88 o                         
   5  10   3        838.09        869.62        21.68 o                         
   6  10   3         58.34         59.92        12.46 o                         
   7  10   3          6.30          4.32        12.07 o                         
   8  10   3          9.57         -5.40        12.18 o                         
   9  10   3         47.30         62.76        14.11 o                         
  10  10   3        143.19        151.33        17.11 o                         
  11  10   3         17.34         19.23        15.79 o                         
  12  10   3          2.17          3.08        17.10 o                         
 -13  11   3          0.05         22.22        22.36 o                         
 -12  11   3          2.51         -1.64        18.24 o                         
 -11  11   3          8.03         17.27        17.57 o                         
 -10  11   3         36.27         20.47        15.67 o                         
  -9  11   3        624.96        560.76        35.64 o                         
  -8  11   3        283.24        279.18        18.55 o                         
  -7  11   3        418.24        389.04        21.76 o                         
  -6  11   3          1.07        -11.54        12.60 o                         
  -5  11   3          0.45         -4.49        11.19 o                         
  -4  11   3        252.44        237.97        12.44 o                         
  -3  11   3          0.38         -8.40         8.40 o                         
  -2  11   3          5.69         -7.28         9.00 o                         
  -1  11   3        235.90        175.90        12.19 o                         
   0  11   3        660.31        697.72        18.82 o                         
   1  11   3        504.61        577.16        18.11 o                         
   2  11   3        385.09        424.10        14.40 o                         
   3  11   3         97.59         96.10        10.82 o                         
   4  11   3         39.26         48.60        11.96 o                         
   5  11   3         39.44         36.31        11.42 o                         
   6  11   3        659.38        636.99        20.60 o                         
   7  11   3          0.06         -8.71        11.98 o                         
   8  11   3        127.75         89.39        13.51 o                         
   9  11   3         52.60         57.39        14.33 o                         
  10  11   3          7.57          1.56        14.91 o                         
  11  11   3        228.02        239.72        21.27 o                         
 -13  12   3         82.12        119.62        25.87 o                         
 -12  12   3         84.71         40.98        18.55 o                         
 -11  12   3          6.77         -4.63        17.54 o                         
 -10  12   3         50.99         20.71        16.25 o                         
  -9  12   3        379.71        356.55        23.32 o                         
  -8  12   3         40.45         32.91        14.57 o                         
  -7  12   3        735.58        726.25        34.25 o                         
  -6  12   3        219.43        222.57        16.89 o                         
  -5  12   3         16.75         14.86        10.46 o                         
  -4  12   3         90.55         58.34        10.94 o                         
  -3  12   3        170.10        151.63        11.58 o                         
  -2  12   3        122.39        132.36        12.28 o                         
  -1  12   3        404.22        402.99        15.90 o                         
   0  12   3        723.66        777.10        22.53 o                         
   1  12   3        556.38        598.16        17.51 o                         
   2  12   3         11.24         15.05         8.60 o                         
   3  12   3        260.32        261.14        13.99 o                         
   4  12   3         14.14          8.14        11.70 o                         
   5  12   3          4.83         12.15        11.52 o                         
   6  12   3         46.96         20.95        12.09 o                         
   7  12   3        152.55        172.84        14.48 o                         
   8  12   3         14.47          2.30        12.90 o                         
   9  12   3         59.92         68.32        17.99 o                         
  10  12   3         50.75         54.86        16.45 o                         
  11  12   3          6.99        -13.90        16.69 o                         
 -12  13   3         22.02         23.87        22.53 o                         
 -11  13   3         32.99         -0.02        19.80 o                         
 -10  13   3         57.19         33.07        38.33 o                         
  -9  13   3         58.07         64.23        20.02 o                         
  -8  13   3        432.64        399.29        23.16 o                         
  -7  13   3        370.44        357.65        21.78 o                         
  -6  13   3          8.13          3.98        11.26 o                         
  -5  13   3        379.17        383.81        17.43 o                         
  -4  13   3         22.91         26.60        10.60 o                         
  -3  13   3         93.94         74.18        11.43 o                         
  -2  13   3         19.33          1.33        11.95 o                         
  -1  13   3          3.30        -10.40        10.93 o                         
   0  13   3       1161.53       1229.00        28.50 o                         
   1  13   3         10.00          6.61        10.87 o                         
   2  13   3         31.78         47.27         9.79 o                         
   3  13   3       1284.49       1309.91        30.43 o                         
   4  13   3          1.71         -7.29        12.27 o                         
   5  13   3        286.81        302.87        16.67 o                         
   6  13   3        139.74        153.61        14.08 o                         
   7  13   3          6.39          1.91        12.99 o                         
   8  13   3        172.01        179.98        16.52 o                         
   9  13   3        204.68        199.24        18.57 o                         
  10  13   3         63.05         86.77        17.85 o                         
  11  13   3        155.79        164.69        20.97 o                         
 -12  14   3         59.24         34.81        22.94 o                         
 -11  14   3        113.11        127.82        28.89 o                         
 -10  14   3         36.55         41.39        22.30 o                         
  -9  14   3        496.27        466.22        26.64 o                         
  -8  14   3         10.20         -2.81        16.60 o                         
  -7  14   3        155.84        106.90        14.60 o                         
  -6  14   3        163.72        148.90        14.00 o                         
  -5  14   3         16.49          2.59        12.13 o                         
  -4  14   3        268.97        246.02        14.60 o                         
  -3  14   3        734.52        708.33        21.26 o                         
  -2  14   3        791.14        805.21        25.33 o                         
  -1  14   3        619.38        562.27        18.22 o                         
   0  14   3         30.01         27.16        12.69 o                         
   1  14   3          8.24         13.76        12.19 o                         
   2  14   3          0.08         22.59         9.88 o                         
   3  14   3        547.22        568.95        24.13 o                         
   4  14   3       1812.18       1804.35        33.42 o                         
   5  14   3       1138.91       1087.63        27.17 o                         
   6  14   3         23.06          4.58        12.06 o                         
   7  14   3        305.14        282.39        17.07 o                         
   8  14   3          0.26          7.88        15.21 o                         
   9  14   3        103.78        145.30        19.40 o                         
  10  14   3         22.32         43.39        17.60 o                         
 -12  15   3          4.84         -1.62        25.50 o                         
 -11  15   3        207.48        170.39        26.80 o                         
 -10  15   3        440.27        432.12        29.98 o                         
  -9  15   3        154.85        136.94        24.19 o                         
  -8  15   3        223.58        275.47        26.03 o                         
  -7  15   3        356.58        356.69        23.61 o                         
  -6  15   3        178.19        147.17        17.15 o                         
  -5  15   3        123.11         95.41        13.85 o                         
  -4  15   3         68.36         57.98        12.33 o                         
  -3  15   3        244.66        262.17        15.31 o                         
  -2  15   3       1531.96       1570.03        30.66 o                         
  -1  15   3         28.77         16.23        13.80 o                         
   0  15   3        803.31        775.87        24.52 o                         
   1  15   3        131.64        100.37        13.77 o                         
   2  15   3        291.98        293.55        17.88 o                         
   3  15   3        896.43        981.29        28.93 o                         
   4  15   3        361.46        319.63        18.05 o                         
   5  15   3         46.87         36.05        13.62 o                         
   6  15   3         47.91         33.93        13.96 o                         
   7  15   3         77.10         53.62        16.05 o                         
   8  15   3        136.79        108.39        15.93 o                         
   9  15   3        245.41        243.57        18.90 o                         
  10  15   3        361.65        445.38        29.34 o                         
 -11  16   3        317.09        293.21        30.01 o                         
 -10  16   3         87.31         63.72        37.63 o                         
  -9  16   3        105.55         95.69        22.79 o                         
  -8  16   3        179.45        157.69        22.20 o                         
  -7  16   3          0.59         19.06        16.38 o                         
  -6  16   3        254.85        243.73        25.28 o                         
  -5  16   3        164.80        177.79        24.32 o                         
  -4  16   3        182.06        150.81        13.71 o                         
  -3  16   3       1698.79       1690.28        32.55 o                         
  -2  16   3         54.45         63.60        12.83 o                         
  -1  16   3        826.85        888.76        25.57 o                         
   0  16   3          0.63         10.33        13.16 o                         
   1  16   3        978.53       1005.33        38.39 o                         
   2  16   3        575.76        502.58        22.18 o                         
   3  16   3       1043.92       1088.31        31.64 o                         
   4  16   3        157.77        139.02        18.42 o                         
   5  16   3        351.07        339.07        18.30 o                         
   6  16   3          5.47         22.10        14.24 o                         
   7  16   3          1.01         -9.89        16.44 o                         
   8  16   3         75.27         45.09        16.79 o                         
   9  16   3         83.02         83.68        17.46 o                         
  10  16   3         21.62         18.73        19.96 o                         
 -10  17   3         12.94         -1.39        23.00 o                         
  -9  17   3        150.20        162.61        21.96 o                         
  -8  17   3         35.46         55.51        17.13 o                         
  -7  17   3        484.30        441.60        30.04 o                         
  -6  17   3        318.62        336.77        26.31 o                         
  -5  17   3         13.65          1.92        11.83 o                         
  -4  17   3        126.00        104.89        13.91 o                         
  -3  17   3         38.16          5.50        13.04 o                         
  -2  17   3        687.78        699.47        23.59 o                         
  -1  17   3         86.18         77.30        15.35 o                         
   0  17   3         24.07         26.78        13.62 o                         
   1  17   3          3.58          6.98        14.37 o                         
   2  17   3         32.82         65.06        15.99 o                         
   3  17   3        194.28        168.37        19.30 o                         
   4  17   3        156.34        129.44        16.10 o                         
   5  17   3         40.08         21.70        14.20 o                         
   6  17   3          6.61         -6.30        16.04 o                         
   7  17   3         35.68         49.64        16.13 o                         
   8  17   3        106.81        110.65        18.57 o                         
   9  17   3          2.12        -10.97        18.59 o                         
 -10  18   3          0.25         22.78        24.45 o                         
  -9  18   3         57.77         38.26        23.21 o                         
  -8  18   3          0.31        -17.50        17.50 o                         
  -7  18   3         51.48         41.26        17.12 o                         
  -6  18   3        150.93        148.53        19.90 o                         
  -5  18   3        113.19        104.55        14.42 o                         
  -4  18   3         31.90         30.10        13.23 o                         
  -3  18   3          0.02         -4.74        11.87 o                         
  -2  18   3        609.65        623.83        25.39 o                         
  -1  18   3         94.25         72.92        14.57 o                         
   0  18   3         41.97         20.04        13.90 o                         
   1  18   3          1.57          4.06        14.77 o                         
   2  18   3         12.97          7.43        17.38 o                         
   3  18   3        184.51        171.73        20.48 o                         
   4  18   3        152.97        138.96        18.32 o                         
   5  18   3          9.24         -3.32        19.71 o                         
   6  18   3        235.12        270.13        29.38 o                         
   7  18   3          4.99          6.98        18.04 o                         
   8  18   3         10.91         26.22        17.83 o                         
  -9  19   3         39.64          8.58        21.95 o                         
  -8  19   3        378.63        419.24        26.80 o                         
  -7  19   3         24.80          5.03        16.90 o                         
  -6  19   3        741.05        728.62        29.08 o                         
  -5  19   3        105.31         86.89        19.94 o                         
  -4  19   3         60.15         39.56        14.03 o                         
  -3  19   3         33.63         30.46        13.09 o                         
  -2  19   3        167.21        123.84        14.65 o                         
  -1  19   3        462.40        460.82        21.09 o                         
   0  19   3        175.24        179.59        24.93 o                         
   1  19   3        576.60        676.16        26.78 o                         
   2  19   3        110.41         97.80        19.93 o                         
   3  19   3         10.76         18.03        18.55 o                         
   4  19   3        322.36        289.89        24.27 o                         
   5  19   3          0.23        -16.16        16.16 o                         
   6  19   3        214.49        225.77        20.37 o                         
   7  19   3         68.76         48.12        18.03 o                         
   8  19   3        128.68        134.14        21.72 o                         
  -8  20   3         39.07         33.37        18.84 o                         
  -7  20   3         45.21         48.95        18.70 o                         
  -6  20   3          3.43        -13.74        17.38 o                         
  -5  20   3         30.29         26.34        14.76 o                         
  -4  20   3          1.40         -2.52        12.85 o                         
  -3  20   3        726.07        770.69        33.36 o                         
  -2  20   3        917.55       1010.45        33.78 o                         
  -1  20   3        171.23        207.25        19.38 o                         
   0  20   3        463.94        569.02        35.67 o                         
   1  20   3         27.63         33.34        19.35 o                         
   2  20   3         75.91         68.32        21.53 o                         
   3  20   3         41.76         55.01        22.38 o                         
   4  20   3        314.08        308.20        38.22 o                         
   5  20   3        112.08        125.35        22.15 o                         
   6  20   3        311.53        336.00        23.86 o                         
   7  20   3        116.17        101.27        20.41 o                         
  -8  21   3         50.72          7.58        20.97 o                         
  -7  21   3          7.38         -5.64        17.28 o                         
  -6  21   3        243.02        288.04        28.45 o                         
  -5  21   3         96.08        113.34        17.39 o                         
  -4  21   3          5.46         17.24        15.59 o                         
  -3  21   3         25.17         15.34        14.97 o                         
  -2  21   3          0.46         -3.28        14.84 o                         
  -1  21   3         98.81         84.83        19.92 o                         
   0  21   3        273.41        273.69        27.20 o                         
   1  21   3          9.47          0.33        21.11 o                         
   2  21   3        170.89        153.89        23.43 o                         
   3  21   3          0.23          5.51        24.27 o                         
   4  21   3        222.79        247.23        49.29 o                         
   5  21   3          6.62         35.41        20.24 o                         
   6  21   3        326.58        342.12        26.00 o                         
  -6  22   3         42.51         55.02        21.96 o                         
  -5  22   3          1.87        -15.66        16.25 o                         
  -4  22   3         94.75        103.61        17.86 o                         
  -3  22   3         25.77          1.43        15.88 o                         
  -2  22   3         92.04         78.79        18.34 o                         
  -1  22   3        105.27        105.35        19.53 o                         
   0  22   3         30.87         41.47        19.65 o                         
   1  22   3         78.70         77.11        22.55 o                         
   2  22   3         18.80         51.53        23.46 o                         
   3  22   3          0.37          6.88        25.36 o                         
   4  22   3        116.74         49.53        22.51 o                         
   5  22   3        107.79         76.68        21.74 o                         
  -5  23   3          1.73         16.37        18.31 o                         
  -4  23   3         43.35         61.08        19.31 o                         
  -3  23   3          0.28         -9.65        16.74 o                         
  -2  23   3         54.37         39.76        19.05 o                         
  -1  23   3         13.10        -14.20        18.09 o                         
   0  23   3         21.92         29.79        18.95 o                         
   1  23   3          8.91          4.74        20.71 o                         
   2  23   3          4.31          4.94        22.30 o                         
   3  23   3          2.70        -12.93        24.13 o                         
   4  23   3         21.72        -25.28        25.56 o                         
  -3  24   3        236.53        236.70        22.94 o                         
  -2  24   3        416.34        457.69        25.74 o                         
  -1  24   3          3.81          4.89        21.06 o                         
   0  24   3         35.49         44.97        20.77 o                         
   1  24   3         72.87         31.34        22.98 o                         
 -14   0   4        499.30        643.23        56.97 o                         
 -13   0   4        170.53        156.89        26.21 o                         
 -12   0   4        192.01        213.74        49.11 o                         
 -11   0   4       1006.89       1065.20        41.11 o                         
 -10   0   4        475.36        453.09        52.00 o                         
  -9   0   4       1943.26       1927.04        60.76 o                         
  -8   0   4        863.37        878.46        55.45 o                         
  -7   0   4       1139.44       1255.76        43.46 o                         
  -6   0   4       9583.62       9537.02       661.32 o                         
  -5   0   4        430.70        395.45        23.41 o                         
  -4   0   4        216.13        239.72        14.86 o                         
  -3   0   4       4262.84       4362.85        68.07 o                         
  -2   0   4        101.61        105.39         9.95 o                         
  -1   0   4        376.62        394.90        17.32 o                         
   0   0   4       1832.87       1978.90        50.95 o                         
   1   0   4        376.90        390.33        18.16 o                         
   2   0   4       1080.38       1251.56        27.93 o                         
   3   0   4       2166.05       2120.30        41.25 o                         
   4   0   4       3970.95       3870.79        60.64 o                         
   5   0   4         12.05          7.68        12.95 o                         
   6   0   4        292.94        281.73        22.11 o                         
   7   0   4       2018.99       2068.79        96.67 o                         
   8   0   4        119.86        141.90        23.10 o                         
   9   0   4       1131.91       1216.90        44.13 o                         
  10   0   4         11.07         37.21        24.18 o                         
  11   0   4         92.32         83.70        25.77 o                         
  12   0   4         40.35         38.73        32.34 o                         
 -14   1   4        143.92        202.37        34.45 o                         
 -13   1   4          0.61        -16.64        16.64 o                         
 -12   1   4          0.86         13.88        14.70 o                         
 -11   1   4         63.33         53.66        16.22 o                         
 -10   1   4         88.94         65.94        15.35 o                         
  -9   1   4        384.07        330.64        18.27 o                         
  -8   1   4       1337.74       1313.26        30.15 o                         
  -7   1   4       2740.98       2604.36        53.20 o                         
  -6   1   4         98.33         74.26        10.22 o                         
  -5   1   4          4.63          8.49         7.36 o                         
  -4   1   4        945.96        955.55        19.78 o                         
  -3   1   4        478.44        476.09        11.29 o                         
  -2   1   4       1146.33       1109.57        15.90 o                         
  -1   1   4       9075.75       9719.23       106.56 o                         
   0   1   4         39.86        113.95         9.25 o                         
   1   1   4       1957.71       2016.74        30.00 o                         
   2   1   4        798.81        827.61        18.19 o                         
   3   1   4        421.24        418.36        11.98 o                         
   4   1   4        342.74        362.78        12.15 o                         
   5   1   4         30.18          2.48        10.09 o                         
   6   1   4         90.35         73.15        11.79 o                         
   7   1   4        155.36        158.29        14.44 o                         
   8   1   4         75.13         65.02        14.31 o                         
   9   1   4        281.68        273.82        17.53 o                         
  10   1   4        509.24        489.22        21.40 o                         
  11   1   4        224.57        197.62        19.05 o                         
  12   1   4          5.05        -19.09        19.46 o                         
 -14   2   4          0.24         10.17        21.38 o                         
 -13   2   4        184.18        158.68        20.80 o                         
 -12   2   4         56.30         52.09        19.47 o                         
 -11   2   4        116.35        100.65        17.21 o                         
 -10   2   4        252.62        251.03        18.95 o                         
  -9   2   4          6.95          7.41        14.11 o                         
  -8   2   4        406.42        407.32        20.74 o                         
  -7   2   4        636.83        670.83        23.07 o                         
  -6   2   4        123.20        135.48        13.32 o                         
  -5   2   4        315.46        360.34        13.77 o                         
  -4   2   4       1249.09       1332.60        22.86 o                         
  -3   2   4        778.64        795.81        17.54 o                         
  -2   2   4        558.50        603.62        12.14 o                         
  -1   2   4        245.88        327.62        12.68 o                         
   0   2   4        579.61        555.83        12.90 o                         
   1   2   4        226.71        247.85         9.97 o                         
   2   2   4        361.88        404.59        12.22 o                         
   3   2   4        572.82        634.34        13.74 o                         
   4   2   4       1873.31       1893.58        28.22 o                         
   5   2   4        124.52        104.66        10.87 o                         
   6   2   4         92.59         78.37        11.45 o                         
   7   2   4        439.44        435.12        16.68 o                         
   8   2   4        550.02        552.04        18.81 o                         
   9   2   4        598.27        583.38        21.63 o                         
  10   2   4        429.66        432.24        26.96 o                         
  11   2   4        204.72        212.47        18.97 o                         
  12   2   4          1.67        -17.03        17.03 o                         
 -14   3   4        100.79         62.35        22.87 o                         
 -13   3   4         43.97          6.25        18.75 o                         
 -12   3   4          3.76         -8.82        16.60 o                         
 -11   3   4        282.47        238.53        19.87 o                         
 -10   3   4       1061.82       1048.05        31.82 o                         
  -9   3   4         53.14         34.15        14.68 o                         
  -8   3   4         70.31         57.66        13.52 o                         
  -7   3   4        140.70        149.30        20.78 o                         
  -6   3   4        334.11        348.80        19.46 o                         
  -5   3   4         64.84         89.35        11.81 o                         
  -4   3   4       1826.10       1874.88        28.90 o                         
  -3   3   4         52.19         87.31         8.37 o                         
  -2   3   4        849.41        932.62        15.43 o                         
  -1   3   4         82.88        121.02         8.85 o                         
   0   3   4        778.09        857.98        15.79 o                         
   1   3   4        102.01        115.75         8.63 o                         
   2   3   4          3.12          2.19         6.99 o                         
   3   3   4        232.03        269.03        11.68 o                         
   4   3   4         72.05         82.46         9.42 o                         
   5   3   4        905.97        905.18        21.07 o                         
   6   3   4         76.23         65.14        11.77 o                         
   7   3   4         55.70         68.20        12.64 o                         
   8   3   4         70.76         68.65        13.43 o                         
   9   3   4        117.77        120.97        14.33 o                         
  10   3   4        184.74        174.43        16.82 o                         
  11   3   4        116.04        102.08        16.73 o                         
  12   3   4          7.90         10.12        16.32 o                         
 -14   4   4         21.10         16.58        18.46 o                         
 -13   4   4          0.02         -1.64        16.68 o                         
 -12   4   4        258.06        257.81        26.24 o                         
 -11   4   4          4.95         12.01        15.96 o                         
 -10   4   4         15.80         -9.84        14.17 o                         
  -9   4   4        111.37        139.31        18.17 o                         
  -8   4   4        230.73        208.07        16.62 o                         
  -7   4   4         63.14         78.46        14.69 o                         
  -6   4   4         74.70         61.71        13.89 o                         
  -5   4   4        707.56        671.69        22.31 o                         
  -4   4   4       2012.62       1985.94        32.96 o                         
  -3   4   4        385.59        399.08        12.82 o                         
  -2   4   4        182.06        243.24         9.66 o                         
  -1   4   4        207.96        330.57        10.85 o                         
   0   4   4        672.93        703.40        15.85 o                         
   1   4   4        790.71        841.99        18.58 o                         
   2   4   4       7817.43       7953.00        86.47 o                         
   3   4   4        511.09        523.72        15.55 o                         
   4   4   4        682.93        740.21        17.60 o                         
   5   4   4       2575.28       2497.39        37.27 o                         
   6   4   4          0.04        -10.51        10.51 o                         
   7   4   4          4.75         19.68        11.71 o                         
   8   4   4         17.61         14.15        12.41 o                         
   9   4   4        166.28        161.90        15.71 o                         
  10   4   4          5.30          5.57        14.62 o                         
  11   4   4         77.80         57.02        17.28 o                         
  12   4   4          0.29        -13.37        16.85 o                         
 -14   5   4         46.82         27.87        19.06 o                         
 -13   5   4         60.37         74.95        19.05 o                         
 -12   5   4          9.18         42.89        19.80 o                         
 -11   5   4         29.45         19.22        15.92 o                         
 -10   5   4        384.30        358.42        19.77 o                         
  -9   5   4       5024.28       4884.91        78.54 o                         
  -8   5   4        205.98        205.18        22.97 o                         
  -7   5   4        522.85        482.47        23.54 o                         
  -6   5   4       1025.51       1023.16        28.58 o                         
  -5   5   4         44.11         86.05        12.64 o                         
  -4   5   4       1414.30       1503.02        29.32 o                         
  -3   5   4       3679.06       3904.41        52.23 o                         
  -2   5   4       3559.91       3562.43        48.00 o                         
  -1   5   4        119.96        111.70         9.35 o                         
   0   5   4        131.03        153.87        10.79 o                         
   1   5   4        582.04        682.22        17.21 o                         
   2   5   4        374.05        343.07        12.20 o                         
   3   5   4       2135.89       2088.45        31.38 o                         
   4   5   4        891.61        964.67        19.69 o                         
   5   5   4        514.71        493.58        17.42 o                         
   6   5   4         24.18         25.36        10.83 o                         
   7   5   4         15.31         43.48        12.89 o                         
   8   5   4          6.43          2.25        12.20 o                         
   9   5   4        490.78        457.82        19.49 o                         
  10   5   4       1750.41       1906.33        37.71 o                         
  11   5   4         76.57         66.07        18.55 o                         
  12   5   4         42.34         16.68        17.42 o                         
 -14   6   4        164.02        173.73        24.94 o                         
 -13   6   4        155.70        133.06        20.20 o                         
 -12   6   4        339.90        413.34        25.93 o                         
 -11   6   4        226.76        218.64        17.56 o                         
 -10   6   4        148.51        114.55        18.12 o                         
  -9   6   4          3.80          0.10        15.13 o                         
  -8   6   4        112.42        114.88        17.48 o                         
  -7   6   4          0.22        -11.67        12.86 o                         
  -6   6   4         91.06         99.81        14.40 o                         
  -5   6   4       2312.93       2402.20        42.69 o                         
  -4   6   4        630.74        525.09        20.70 o                         
  -3   6   4         29.92          3.98         9.37 o                         
  -2   6   4       1502.89       1487.22        21.34 o                         
  -1   6   4         16.38         22.83         8.44 o                         
   0   6   4        119.01        172.93        10.47 o                         
   1   6   4        109.78        112.15         9.89 o                         
   2   6   4       1415.84       1464.22        26.58 o                         
   3   6   4        332.85        295.38        17.12 o                         
   4   6   4        720.20        682.15        18.13 o                         
   5   6   4         25.15         26.74        10.75 o                         
   6   6   4        137.82        108.24        12.34 o                         
   7   6   4        471.72        501.18        18.16 o                         
   8   6   4         30.71         36.89        12.52 o                         
   9   6   4       1203.42       1262.88        28.32 o                         
  10   6   4        263.51        232.46        17.25 o                         
  11   6   4         50.67         54.53        16.61 o                         
  12   6   4        354.10        454.34        22.71 o                         
 -14   7   4        193.41        173.01        23.01 o                         
 -13   7   4         17.37         -0.76        18.24 o                         
 -12   7   4          5.58         18.60        18.02 o                         
 -11   7   4         24.17          9.00        15.32 o                         
 -10   7   4         36.82         31.34        14.94 o                         
  -9   7   4        512.01        538.58        33.30 o                         
  -8   7   4        130.72        132.37        20.83 o                         
  -7   7   4        231.47        230.53        17.27 o                         
  -6   7   4        637.98        623.40        22.84 o                         
  -5   7   4        243.69        262.75        15.99 o                         
  -4   7   4        889.00       1030.67        35.48 o                         
  -3   7   4        634.67        640.47        18.44 o                         
  -2   7   4         48.15         47.00         7.21 o                         
  -1   7   4         27.94         32.18         8.30 o                         
   0   7   4        188.59        201.23        12.60 o                         
   1   7   4        702.11        638.25        18.76 o                         
   2   7   4        157.87        141.26        11.41 o                         
   3   7   4        771.85        732.76        20.11 o                         
   4   7   4       1075.56       1154.46        28.12 o                         
   5   7   4         64.03         73.07        11.67 o                         
   6   7   4         40.80         33.14        11.21 o                         
   7   7   4        327.94        375.72        16.14 o                         
   8   7   4          3.55         -5.21        12.50 o                         
   9   7   4         39.53         42.84        14.04 o                         
  10   7   4        126.58        138.14        16.60 o                         
  11   7   4        422.14        477.85        22.27 o                         
  12   7   4         97.01        119.96        18.49 o                         
 -14   8   4          9.24          8.38        20.77 o                         
 -13   8   4         72.37        103.99        21.80 o                         
 -12   8   4         23.49         30.12        17.29 o                         
 -11   8   4        136.69        117.27        18.20 o                         
 -10   8   4          4.53        -14.20        14.20 o                         
  -9   8   4         15.32          4.59        14.74 o                         
  -8   8   4         48.27         76.10        17.85 o                         
  -7   8   4         71.80        114.72        15.70 o                         
  -6   8   4        401.83        386.45        24.90 o                         
  -5   8   4       1017.78        968.10        32.45 o                         
  -4   8   4          0.58         20.04        13.45 o                         
  -3   8   4         51.61         64.78        11.56 o                         
  -2   8   4         12.21         16.48         8.09 o                         
  -1   8   4          0.44          2.79         8.33 o                         
   0   8   4        447.69        472.58        16.37 o                         
   1   8   4       1907.13       1870.01        30.51 o                         
   2   8   4       1269.02       1238.03        25.30 o                         
   3   8   4          9.92         13.43        10.65 o                         
   4   8   4         37.24         36.07        11.18 o                         
   5   8   4        560.44        565.55        18.17 o                         
   6   8   4        152.40        177.70        13.16 o                         
   7   8   4          0.89         -5.44        11.50 o                         
   8   8   4         22.01         16.95        12.25 o                         
   9   8   4        580.76        573.19        20.71 o                         
  10   8   4          3.63          8.34        14.01 o                         
  11   8   4         51.17         74.86        16.91 o                         
  12   8   4         35.69         26.84        17.10 o                         
 -13   9   4          0.41          4.76        19.27 o                         
 -12   9   4         63.09         48.62        17.68 o                         
 -11   9   4         83.76         52.89        18.37 o                         
 -10   9   4         30.68         22.51        15.53 o                         
  -9   9   4          0.70         -6.81        13.83 o                         
  -8   9   4       1208.72       1135.41        35.38 o                         
  -7   9   4        279.74        202.40        21.40 o                         
  -6   9   4          1.76         14.33        14.75 o                         
  -5   9   4        484.62        501.58        21.40 o                         
  -4   9   4       1488.58       1593.93        34.29 o                         
  -3   9   4         31.88         26.06        11.58 o                         
  -2   9   4         26.55         14.70         8.88 o                         
  -1   9   4        396.11        413.80        18.68 o                         
   0   9   4         11.37         31.64        11.10 o                         
   1   9   4        823.56        798.17        22.96 o                         
   2   9   4        221.87        228.32        13.04 o                         
   3   9   4       1294.86       1292.43        26.23 o                         
   4   9   4          3.30          8.05        11.31 o                         
   5   9   4         95.03         82.78        12.55 o                         
   6   9   4        221.00        215.91        13.64 o                         
   7   9   4         26.08         22.73        13.20 o                         
   8   9   4          5.33          4.76        12.25 o                         
   9   9   4         84.11         53.70        17.34 o                         
  10   9   4        158.56        132.11        18.00 o                         
  11   9   4        144.90         93.15        16.84 o                         
 -13  10   4          7.11         20.07        20.89 o                         
 -12  10   4        729.69        713.02        63.16 o                         
 -11  10   4        162.55        182.15        21.39 o                         
 -10  10   4         79.78         93.09        17.48 o                         
  -9  10   4         15.30         16.39        18.10 o                         
  -8  10   4         50.10         10.96        25.35 o                         
  -7  10   4         51.98         41.50        15.09 o                         
  -6  10   4        181.77        190.12        17.43 o                         
  -5  10   4         28.54         19.21        14.49 o                         
  -4  10   4       1983.25       1917.08        35.45 o                         
  -3  10   4        915.75        982.01        22.99 o                         
  -2  10   4        274.40        288.98        15.71 o                         
  -1  10   4        328.40        382.44        14.61 o                         
   0  10   4        612.95        591.48        19.30 o                         
   1  10   4        123.01        147.60        13.90 o                         
   2  10   4         62.07         46.59        11.05 o                         
   3  10   4       1073.36       1094.97        25.06 o                         
   4  10   4         26.26         34.44        11.51 o                         
   5  10   4         16.27         23.90        11.94 o                         
   6  10   4        432.01        487.67        21.40 o                         
   7  10   4         66.08         33.41        11.81 o                         
   8  10   4         42.55         28.15        12.40 o                         
   9  10   4         88.79        101.94        14.49 o                         
  10  10   4         34.09         30.28        15.80 o                         
  11  10   4        256.42        286.94        19.89 o                         
 -13  11   4          1.64         21.52        24.98 o                         
 -12  11   4         48.00         40.91        19.84 o                         
 -11  11   4         13.14         12.68        18.37 o                         
 -10  11   4        174.89        175.54        25.78 o                         
  -9  11   4         95.25        104.20        24.89 o                         
  -8  11   4       1923.19       1869.89        42.90 o                         
  -7  11   4        146.51        143.48        16.72 o                         
  -6  11   4          3.69         -5.50        13.68 o                         
  -5  11   4       2303.30       2370.42        42.97 o                         
  -4  11   4        120.25        109.58        15.03 o                         
  -3  11   4       1071.38       1124.61        25.24 o                         
  -2  11   4         18.04         20.66        10.74 o                         
  -1  11   4        743.13        713.35        23.55 o                         
   0  11   4       1126.56       1123.84        25.73 o                         
   1  11   4         76.70         56.44        14.08 o                         
   2  11   4       1348.20       1324.24        25.62 o                         
   3  11   4       2122.23       2099.85        33.66 o                         
   4  11   4         96.21         98.93        13.04 o                         
   5  11   4        152.08        192.82        15.54 o                         
   6  11   4         87.90         55.24        12.46 o                         
   7  11   4        143.37        110.88        14.60 o                         
   8  11   4        264.27        297.05        17.92 o                         
   9  11   4        255.89        260.95        17.83 o                         
  10  11   4        194.10        207.49        24.83 o                         
  11  11   4        350.67        387.96        27.41 o                         
 -12  12   4         30.56         45.43        22.38 o                         
 -11  12   4        226.46        279.10        42.20 o                         
 -10  12   4         33.66         35.97        21.69 o                         
  -9  12   4         20.15         14.46        16.02 o                         
  -8  12   4         89.57         79.74        18.86 o                         
  -7  12   4       1795.74       1713.68        37.47 o                         
  -6  12   4         21.58         19.57        14.39 o                         
  -5  12   4        450.88        458.53        22.13 o                         
  -4  12   4       2171.40       2085.44        36.73 o                         
  -3  12   4        502.00        464.97        19.49 o                         
  -2  12   4        115.78        108.22        13.54 o                         
  -1  12   4         86.89         62.40        13.26 o                         
   0  12   4        664.89        681.67        23.31 o                         
   1  12   4        226.89        232.48        15.43 o                         
   2  12   4          0.98          4.73        11.03 o                         
   3  12   4       1575.83       1571.33        27.41 o                         
   4  12   4       1039.48       1004.94        23.47 o                         
   5  12   4        469.35        447.75        22.17 o                         
   6  12   4        187.15        169.02        15.80 o                         
   7  12   4        185.80        213.48        16.09 o                         
   8  12   4         31.69         14.06        16.00 o                         
   9  12   4          1.59         -7.37        15.13 o                         
  10  12   4        174.15        128.96        18.39 o                         
 -12  13   4        305.82        288.56        27.90 o                         
 -11  13   4          6.81          5.16        22.20 o                         
 -10  13   4         80.05        117.15        19.98 o                         
  -9  13   4        192.21        175.92        18.91 o                         
  -8  13   4        735.79        783.42        48.46 o                         
  -7  13   4         12.01          8.08        17.04 o                         
  -6  13   4         10.81         29.32        14.74 o                         
  -5  13   4        339.23        354.78        19.65 o                         
  -4  13   4        228.74        291.00        14.08 o                         
  -3  13   4        189.50        157.62        13.39 o                         
  -2  13   4         91.70        103.44        14.15 o                         
  -1  13   4         71.11         59.59        12.93 o                         
   0  13   4       2644.10       2726.04        44.02 o                         
   1  13   4        563.08        521.94        17.79 o                         
   2  13   4        291.14        301.76        15.82 o                         
   3  13   4        197.03        182.92        14.30 o                         
   4  13   4         16.31          1.63        12.85 o                         
   5  13   4       1125.39       1099.23        28.38 o                         
   6  13   4       1124.08       1158.57        29.99 o                         
   7  13   4          1.19        -14.17        14.17 o                         
   8  13   4         39.58         62.98        16.12 o                         
   9  13   4        195.20        186.13        18.75 o                         
  10  13   4         18.53         16.06        17.46 o                         
 -12  14   4         47.79         32.76        28.03 o                         
 -11  14   4          5.95         -3.85        19.93 o                         
 -10  14   4         22.59         -3.62        17.53 o                         
  -9  14   4         37.54         39.17        18.37 o                         
  -8  14   4        164.32        147.16        20.87 o                         
  -7  14   4          9.57          5.26        14.79 o                         
  -6  14   4          6.84         -3.20        13.93 o                         
  -5  14   4        115.53        127.34        14.83 o                         
  -4  14   4          6.47          2.18        11.32 o                         
  -3  14   4         96.16         90.43        13.31 o                         
  -2  14   4         44.80         31.30        13.22 o                         
  -1  14   4        125.17        116.16        14.67 o                         
   0  14   4         11.29         11.62        13.38 o                         
   1  14   4         75.31         70.10        13.55 o                         
   2  14   4         37.17         20.93        11.48 o                         
   3  14   4        156.75        106.18        12.57 o                         
   4  14   4        367.25        335.45        17.91 o                         
   5  14   4         41.01          3.80        14.30 o                         
   6  14   4        650.00        686.06        24.37 o                         
   7  14   4         19.02         32.56        16.80 o                         
   8  14   4         60.96         23.38        17.19 o                         
   9  14   4        161.64        190.55        20.08 o                         
  10  14   4          0.34         16.82        17.70 o                         
 -11  15   4          7.54         -6.72        32.34 o                         
 -10  15   4        704.18        658.79        36.71 o                         
  -9  15   4        411.18        411.98        40.74 o                         
  -8  15   4         12.70        -13.07        17.96 o                         
  -7  15   4          6.45          3.59        14.82 o                         
  -6  15   4          5.44        -15.53        15.53 o                         
  -5  15   4         32.64         13.03        13.73 o                         
  -4  15   4       1815.81       1814.21        35.30 o                         
  -3  15   4        451.24        465.88        24.46 o                         
  -2  15   4        207.70        173.03        15.78 o                         
  -1  15   4          0.01          8.90        13.73 o                         
   0  15   4          1.99          6.94        14.27 o                         
   1  15   4        283.87        308.72        18.37 o                         
   2  15   4         28.95         24.86        12.62 o                         
   3  15   4        541.35        501.84        23.67 o                         
   4  15   4        330.23        326.42        17.96 o                         
   5  15   4        123.33        128.48        16.05 o                         
   6  15   4         15.88          8.13        15.16 o                         
   7  15   4         32.81         38.00        16.30 o                         
   8  15   4         38.67         14.35        16.97 o                         
   9  15   4         69.57         89.82        19.30 o                         
 -11  16   4         35.68        -11.28        23.95 o                         
 -10  16   4         13.63        -13.53        21.89 o                         
  -9  16   4         26.58         15.01        21.43 o                         
  -8  16   4         51.59         45.72        26.74 o                         
  -7  16   4        112.00         81.29        18.63 o                         
  -6  16   4        199.46        179.46        19.84 o                         
  -5  16   4       1272.45       1243.34        32.73 o                         
  -4  16   4         98.14         86.85        13.75 o                         
  -3  16   4          1.92         -8.05        12.26 o                         
  -2  16   4        173.57        152.50        15.84 o                         
  -1  16   4         15.36         30.49        14.34 o                         
   0  16   4        115.85        135.33        15.55 o                         
   1  16   4        318.74        309.16        17.46 o                         
   2  16   4        381.40        383.11        17.44 o                         
   3  16   4          0.99        -12.99        12.99 o                         
   4  16   4         54.71         31.08        14.55 o                         
   5  16   4        762.80        742.23        33.98 o                         
   6  16   4        143.49        128.19        18.20 o                         
   7  16   4        239.31        226.46        21.37 o                         
   8  16   4         71.83         65.79        17.84 o                         
   9  16   4         24.58         46.56        18.97 o                         
 -10  17   4        142.86        157.65        34.44 o                         
  -9  17   4         24.00         -3.21        21.91 o                         
  -8  17   4        156.52        126.67        25.80 o                         
  -7  17   4        191.80        176.17        20.35 o                         
  -6  17   4         47.18         59.89        17.82 o                         
  -5  17   4          0.35         -3.56        13.69 o                         
  -4  17   4        201.50        182.06        19.29 o                         
  -3  17   4        791.18        785.54        24.04 o                         
  -2  17   4        786.72        770.24        34.80 o                         
  -1  17   4       1365.31       1382.28        32.26 o                         
   0  17   4        173.02        155.96        17.43 o                         
   1  17   4        515.61        547.53        36.10 o                         
   2  17   4        475.31        494.02        27.54 o                         
   3  17   4        813.41        844.24        33.58 o                         
   4  17   4         22.55         44.67        15.19 o                         
   5  17   4        146.77         94.53        17.70 o                         
   6  17   4        171.19        142.88        18.21 o                         
   7  17   4        198.36        192.56        22.00 o                         
   8  17   4        116.92        146.23        23.31 o                         
 -10  18   4         50.29         49.85        25.30 o                         
  -9  18   4          9.02         17.88        23.15 o                         
  -8  18   4          0.87        -18.06        20.25 o                         
  -7  18   4         39.00         29.50        21.95 o                         
  -6  18   4        292.94        266.91        24.41 o                         
  -5  18   4        238.40        223.78        18.06 o                         
  -4  18   4        162.47        133.85        15.50 o                         
  -3  18   4         42.24         14.54        13.28 o                         
  -2  18   4        416.08        428.70        19.60 o                         
  -1  18   4         82.88         78.82        15.47 o                         
   0  18   4          3.21          9.22        14.29 o                         
   1  18   4         21.67         31.38        14.91 o                         
   2  18   4          3.80         -4.58        18.49 o                         
   3  18   4          2.07         12.15        16.83 o                         
   4  18   4         17.36         12.95        16.05 o                         
   5  18   4        212.12        249.05        20.66 o                         
   6  18   4        256.41        300.43        21.27 o                         
   7  18   4         37.18         30.45        17.55 o                         
   8  18   4        137.23        174.46        21.19 o                         
  -9  19   4        114.60        102.88        27.00 o                         
  -8  19   4        151.53        187.87        33.64 o                         
  -7  19   4         19.23         13.19        22.90 o                         
  -6  19   4         10.99          6.98        14.96 o                         
  -5  19   4        202.25        205.39        17.69 o                         
  -4  19   4        134.85         98.21        15.56 o                         
  -3  19   4        161.76        143.20        17.01 o                         
  -2  19   4        377.48        357.88        22.25 o                         
  -1  19   4          0.63         -3.42        14.33 o                         
   0  19   4         17.26         -2.59        15.57 o                         
   1  19   4         89.93         93.24        18.51 o                         
   2  19   4        126.16        103.53        23.96 o                         
   3  19   4         34.72         36.73        19.09 o                         
   4  19   4         77.68         80.21        17.86 o                         
   5  19   4          0.75         17.73        16.30 o                         
   6  19   4        443.14        463.49        24.97 o                         
   7  19   4          0.85         19.48        18.12 o                         
  -8  20   4          8.97        -10.65        24.27 o                         
  -7  20   4        146.68        146.37        29.03 o                         
  -6  20   4          1.37        -17.08        17.08 o                         
  -5  20   4         25.41         22.56        14.90 o                         
  -4  20   4         86.95         61.36        15.27 o                         
  -3  20   4        223.55        223.58        16.62 o                         
  -2  20   4         39.25         40.87        15.42 o                         
  -1  20   4          2.63        -15.01        15.01 o                         
   0  20   4         28.93         27.15        17.38 o                         
   1  20   4         10.40          3.30        18.55 o                         
   2  20   4        226.55        272.29        38.73 o                         
   3  20   4        183.73        195.98        23.83 o                         
   4  20   4         17.73         -4.20        17.48 o                         
   5  20   4         21.45         26.21        21.71 o                         
   6  20   4         30.57         14.86        18.36 o                         
  -7  21   4          9.53          6.77        18.45 o                         
  -6  21   4          6.11         17.70        19.06 o                         
  -5  21   4          1.40         21.84        15.05 o                         
  -4  21   4         56.93         69.63        16.08 o                         
  -3  21   4          1.87         15.55        15.90 o                         
  -2  21   4          0.01         42.37        16.04 o                         
  -1  21   4         23.26         30.63        15.98 o                         
   0  21   4         43.92         70.33        18.93 o                         
   1  21   4        200.18        187.08        23.89 o                         
   2  21   4          2.32         28.18        22.53 o                         
   3  21   4          0.41         32.30        21.51 o                         
   4  21   4         27.95         21.59        20.88 o                         
   5  21   4         34.01         71.01        19.72 o                         
  -6  22   4         65.48         70.29        20.35 o                         
  -5  22   4         87.85         71.05        17.20 o                         
  -4  22   4        147.45        146.59        18.00 o                         
  -3  22   4        108.26        134.21        18.16 o                         
  -2  22   4        100.35         80.97        17.27 o                         
  -1  22   4          2.71         13.55        16.41 o                         
   0  22   4        319.04        327.46        24.54 o                         
   1  22   4        107.29         93.05        22.93 o                         
   2  22   4         11.04        -13.75        23.14 o                         
   3  22   4          8.58         60.98        35.73 o                         
   4  22   4         76.85         59.48        21.68 o                         
  -4  23   4        184.22        154.72        18.87 o                         
  -3  23   4          0.05        -17.52        17.52 o                         
  -2  23   4        122.01        148.66        19.15 o                         
  -1  23   4        102.83         78.24        20.09 o                         
   0  23   4        246.61        228.94        22.88 o                         
   1  23   4         46.49         47.08        22.87 o                         
   2  23   4         57.57         77.76        29.45 o                         
 -14   1   5          0.02         11.27        23.20 o                         
 -13   1   5        427.27        391.90        36.71 o                         
 -12   1   5          7.72         -3.32        22.75 o                         
 -11   1   5          0.35          0.97        19.40 o                         
 -10   1   5        713.75        706.29        32.71 o                         
  -9   1   5        190.29        140.56        20.19 o                         
  -8   1   5         39.47         50.27        25.22 o                         
  -7   1   5        494.56        472.93        34.21 o                         
  -6   1   5        352.49        354.90        19.89 o                         
  -5   1   5        526.49        551.92        19.47 o                         
  -4   1   5         20.48         27.51         9.22 o                         
  -3   1   5        606.18        622.75        15.62 o                         
  -2   1   5          5.98          0.33         6.03 o                         
  -1   1   5       8326.79       8674.36       114.38 o                         
   0   1   5        167.07        156.83        11.03 o                         
   1   1   5         40.48         25.88        10.00 o                         
   2   1   5        180.42        190.88        12.99 o                         
   3   1   5        344.45        363.40        13.92 o                         
   4   1   5         96.57         93.76        10.96 o                         
   5   1   5        121.44        115.97        13.07 o                         
   6   1   5        583.30        582.67        20.18 o                         
   7   1   5        231.61        204.71        15.59 o                         
   8   1   5        154.35        114.16        14.38 o                         
   9   1   5        105.85        122.20        16.75 o                         
  10   1   5          4.14        -17.35        17.35 o                         
  11   1   5         46.99         58.96        18.60 o                         
  12   1   5         48.29         51.18        19.12 o                         
 -14   2   5        498.89        484.67        36.51 o                         
 -13   2   5        146.24        123.50        22.17 o                         
 -12   2   5          9.22         20.51        25.97 o                         
 -11   2   5         84.53         96.31        17.51 o                         
 -10   2   5        574.64        586.47        24.46 o                         
  -9   2   5        941.28        941.11        31.98 o                         
  -8   2   5        242.77        234.10        20.62 o                         
  -7   2   5        632.00        606.30        26.69 o                         
  -6   2   5       4218.42       4212.08        77.84 o                         
  -5   2   5        712.87        727.96        21.31 o                         
  -4   2   5        332.92        432.10        20.56 o                         
  -3   2   5       4193.96       4184.21        63.14 o                         
  -2   2   5       1103.99       1047.30        19.39 o                         
  -1   2   5        356.09        429.74        12.23 o                         
   0   2   5       3813.28       3918.64        54.21 o                         
   1   2   5         22.58         12.65         9.77 o                         
   2   2   5        141.31        195.69        12.28 o                         
   3   2   5         10.39          9.88         8.89 o                         
   4   2   5          0.73         -9.20         9.20 o                         
   5   2   5       1659.27       1629.25        30.69 o                         
   6   2   5         24.88         22.61        12.62 o                         
   7   2   5        554.00        535.21        19.49 o                         
   8   2   5        372.84        358.60        19.81 o                         
   9   2   5        905.07        988.10        28.86 o                         
  10   2   5         34.98         21.50        16.21 o                         
  11   2   5         96.34        114.71        21.17 o                         
  12   2   5         87.55         71.67        21.25 o                         
 -14   3   5          1.26        -16.72        19.67 o                         
 -13   3   5         37.64         46.42        18.84 o                         
 -12   3   5        326.26        315.14        27.79 o                         
 -11   3   5        661.06        676.65        29.52 o                         
 -10   3   5        212.16        224.17        19.01 o                         
  -9   3   5        670.88        689.38        29.12 o                         
  -8   3   5        256.31        254.93        20.84 o                         
  -7   3   5        739.22        701.68        26.83 o                         
  -6   3   5        127.83        177.69        16.41 o                         
  -5   3   5         70.45        111.75        13.92 o                         
  -4   3   5         85.38         88.95        11.75 o                         
  -3   3   5       2361.01       2333.36        33.98 o                         
  -2   3   5         25.94          5.35         7.22 o                         
  -1   3   5       1575.82       1513.53        25.75 o                         
   0   3   5       3731.07       3710.91        51.04 o                         
   1   3   5        592.83        534.19        16.56 o                         
   2   3   5        147.79        155.08        12.31 o                         
   3   3   5          0.03          6.37         9.37 o                         
   4   3   5         25.78          0.60        10.25 o                         
   5   3   5        253.53        260.13        14.74 o                         
   6   3   5        155.93        183.61        14.89 o                         
   7   3   5       1150.36       1100.08        27.24 o                         
   8   3   5        110.23        118.11        15.12 o                         
   9   3   5         20.69         21.70        15.38 o                         
  10   3   5        153.68        178.58        18.77 o                         
  11   3   5         32.46         33.63        19.09 o                         
 -14   4   5        128.55        124.41        20.20 o                         
 -13   4   5        437.04        446.00        39.07 o                         
 -12   4   5         50.58         49.35        19.98 o                         
 -11   4   5        638.95        588.30        30.10 o                         
 -10   4   5          6.91          1.38        16.65 o                         
  -9   4   5       1266.39       1230.09        42.55 o                         
  -8   4   5         27.53         22.23        16.92 o                         
  -7   4   5        575.76        621.18        27.37 o                         
  -6   4   5        664.49        679.68        27.21 o                         
  -5   4   5          0.85          8.26         9.05 o                         
  -4   4   5       1772.34       1737.44        33.73 o                         
  -3   4   5       1516.14       1502.16        27.49 o                         
  -2   4   5        124.30        173.69         9.76 o                         
  -1   4   5       1286.61       1278.84        26.51 o                         
   0   4   5        672.40        685.46        16.90 o                         
   1   4   5        116.95        115.59        10.18 o                         
   2   4   5        704.43        730.21        17.32 o                         
   3   4   5        180.61        118.54        10.82 o                         
   4   4   5        694.15        696.40        21.00 o                         
   5   4   5        484.35        460.17        16.81 o                         
   6   4   5       1211.90       1236.37        28.59 o                         
   7   4   5         39.09         43.87        13.06 o                         
   8   4   5        132.47        140.52        14.58 o                         
   9   4   5         51.36         31.13        14.33 o                         
  10   4   5         74.41         39.53        16.16 o                         
  11   4   5         42.12         46.56        18.70 o                         
 -14   5   5          9.89          1.73        19.26 o                         
 -13   5   5         10.22         -3.96        18.70 o                         
 -12   5   5          4.79          0.96        18.25 o                         
 -11   5   5          6.70          6.12        16.93 o                         
 -10   5   5        181.55        124.08        20.38 o                         
  -9   5   5         62.69         48.66        17.34 o                         
  -8   5   5        272.80        257.76        18.55 o                         
  -7   5   5        424.17        456.27        20.95 o                         
  -6   5   5        244.21        262.83        17.24 o                         
  -5   5   5         89.33        116.87        14.68 o                         
  -4   5   5        482.89        459.63        18.54 o                         
  -3   5   5        155.34        190.48        13.28 o                         
  -2   5   5        200.96        253.73        13.93 o                         
  -1   5   5          0.16          1.05         8.48 o                         
   0   5   5        339.75        401.39        14.09 o                         
   1   5   5       1118.62       1210.86        22.78 o                         
   2   5   5         46.22         41.32         8.86 o                         
   3   5   5        347.05        317.07        14.42 o                         
   4   5   5         10.72          1.61        10.77 o                         
   5   5   5        105.14        104.29        12.50 o                         
   6   5   5         32.42         39.64        12.68 o                         
   7   5   5        154.28        157.68        19.48 o                         
   8   5   5          0.31         -3.44        13.64 o                         
   9   5   5        519.05        568.53        27.12 o                         
  10   5   5         33.75         35.94        15.42 o                         
  11   5   5         98.43        108.74        18.08 o                         
 -14   6   5         13.54         10.33        22.89 o                         
 -13   6   5         17.07         -5.42        17.93 o                         
 -12   6   5          3.01         16.56        18.15 o                         
 -11   6   5          4.38        -14.38        18.31 o                         
 -10   6   5        480.29        456.30        26.60 o                         
  -9   6   5         24.35         30.35        16.76 o                         
  -8   6   5         37.38         40.79        15.20 o                         
  -7   6   5         19.76         33.77        14.75 o                         
  -6   6   5         29.83         19.46        13.43 o                         
  -5   6   5        577.47        594.22        25.58 o                         
  -4   6   5         27.75         16.09        10.75 o                         
  -3   6   5         28.16         42.83        16.18 o                         
  -2   6   5        977.39       1037.94        23.10 o                         
  -1   6   5        471.04        515.19        17.58 o                         
   0   6   5        122.99        128.90        10.94 o                         
   1   6   5          4.00         -2.59         9.54 o                         
   2   6   5        246.97        243.31        12.63 o                         
   3   6   5         31.56         17.91        11.09 o                         
   4   6   5        397.34        383.38        17.16 o                         
   5   6   5        450.66        471.21        26.67 o                         
   6   6   5         26.39         28.06        12.63 o                         
   7   6   5         23.50         18.45        12.97 o                         
   8   6   5        400.96        370.01        18.68 o                         
   9   6   5         14.08         -7.75        14.66 o                         
  10   6   5         38.33         42.36        15.53 o                         
  11   6   5          1.49          7.81        16.68 o                         
 -13   7   5          2.18        -14.82        18.13 o                         
 -12   7   5          2.54        -16.31        16.76 o                         
 -11   7   5        177.60        183.65        20.49 o                         
 -10   7   5         18.29         14.83        16.48 o                         
  -9   7   5        950.86        894.50        41.26 o                         
  -8   7   5        394.75        394.67        21.86 o                         
  -7   7   5          9.51         43.44        15.79 o                         
  -6   7   5        602.16        585.67        29.75 o                         
  -5   7   5        424.99        434.27        20.05 o                         
  -4   7   5         97.69         71.75        14.31 o                         
  -3   7   5         20.36         25.59        11.99 o                         
  -2   7   5       2336.88       2320.29        36.35 o                         
  -1   7   5       1090.14       1078.21        22.71 o                         
   0   7   5        275.71        277.55        14.30 o                         
   1   7   5         66.88         62.92        10.60 o                         
   2   7   5         67.89         45.47        11.44 o                         
   3   7   5       4405.65       4301.38        69.98 o                         
   4   7   5         63.30         66.75        12.84 o                         
   5   7   5        294.46        300.31        20.20 o                         
   6   7   5        634.88        621.95        28.95 o                         
   7   7   5         44.15         32.29        13.13 o                         
   8   7   5        190.04        217.54        17.21 o                         
   9   7   5        410.67        427.06        22.81 o                         
  10   7   5         36.96         40.39        15.60 o                         
  11   7   5          1.40         23.79        17.01 o                         
 -13   8   5        149.29        145.95        21.52 o                         
 -12   8   5        186.01        180.05        28.78 o                         
 -11   8   5          1.03         19.15        17.73 o                         
 -10   8   5       1090.87       1060.57        34.85 o                         
  -9   8   5         72.52         33.20        17.33 o                         
  -8   8   5         20.02         12.66        15.24 o                         
  -7   8   5        547.45        548.31        24.52 o                         
  -6   8   5        585.28        606.48        28.27 o                         
  -5   8   5         46.58         16.92        13.65 o                         
  -4   8   5         73.44         42.63        20.64 o                         
  -3   8   5        420.74        462.32        17.95 o                         
  -2   8   5       2269.98       2250.62        37.08 o                         
  -1   8   5          0.08         13.53        10.81 o                         
   0   8   5        135.46        152.68        12.22 o                         
   1   8   5        909.80        924.15        24.10 o                         
   2   8   5          6.40         16.50        10.34 o                         
   3   8   5          4.53          2.11        11.80 o                         
   4   8   5       2471.26       2510.16        42.95 o                         
   5   8   5       1090.31       1059.84        27.44 o                         
   6   8   5        665.21        626.03        33.27 o                         
   7   8   5         47.39         60.42        13.72 o                         
   8   8   5         64.95         38.47        14.38 o                         
   9   8   5        264.40        306.16        18.01 o                         
  10   8   5        134.77        153.80        18.17 o                         
  11   8   5        561.74        649.37        32.86 o                         
 -13   9   5         45.98         10.27        20.28 o                         
 -12   9   5          3.48          8.45        19.86 o                         
 -11   9   5         35.10         39.82        17.32 o                         
 -10   9   5         14.66         12.95        16.03 o                         
  -9   9   5         25.44         13.81        17.28 o                         
  -8   9   5       1513.10       1386.08        39.60 o                         
  -7   9   5          5.06         12.44        16.22 o                         
  -6   9   5          3.12          1.03        14.73 o                         
  -5   9   5        378.51        331.59        23.60 o                         
  -4   9   5        165.44        198.15        15.33 o                         
  -3   9   5        281.39        284.86        17.74 o                         
  -2   9   5        537.74        491.51        18.16 o                         
  -1   9   5         34.40         29.57        11.42 o                         
   0   9   5        714.53        706.39        20.76 o                         
   1   9   5        266.52        306.71        17.45 o                         
   2   9   5         27.13         14.76        11.25 o                         
   3   9   5        177.28        182.11        15.09 o                         
   4   9   5          0.38         18.54        12.74 o                         
   5   9   5         26.65         10.93        12.81 o                         
   6   9   5          9.79          5.86        13.34 o                         
   7   9   5        322.34        331.51        26.60 o                         
   8   9   5        668.86        677.93        32.30 o                         
   9   9   5          6.17         11.38        14.79 o                         
  10   9   5         22.55          4.59        18.75 o                         
 -13  10   5        320.31        336.90        27.46 o                         
 -12  10   5        196.15        155.62        26.76 o                         
 -11  10   5          1.71         15.72        18.00 o                         
 -10  10   5          0.29         -0.01        21.23 o                         
  -9  10   5       1084.21        941.08        35.32 o                         
  -8  10   5         28.55         42.97        17.27 o                         
  -7  10   5        492.04        500.29        29.48 o                         
  -6  10   5          9.24         11.34        16.62 o                         
  -5  10   5        777.94        780.82        29.42 o                         
  -4  10   5         57.17         54.87        22.92 o                         
  -3  10   5         62.20         66.52        13.08 o                         
  -2  10   5        496.75        464.82        20.08 o                         
  -1  10   5        140.90        130.15        13.02 o                         
   0  10   5        648.75        682.91        23.56 o                         
   1  10   5        397.19        386.45        17.94 o                         
   2  10   5         43.91         27.31        13.42 o                         
   3  10   5       1019.59       1024.74        27.72 o                         
   4  10   5        409.01        394.31        19.85 o                         
   5  10   5        430.12        450.45        19.81 o                         
   6  10   5         67.35         63.64        13.37 o                         
   7  10   5         48.71         23.28        14.56 o                         
   8  10   5         62.63         32.77        17.92 o                         
   9  10   5        134.30        115.54        16.93 o                         
  10  10   5        246.68        253.01        21.83 o                         
 -12  11   5          0.01        -16.34        21.91 o                         
 -11  11   5         86.23         93.24        27.63 o                         
 -10  11   5          0.40        -13.73        16.73 o                         
  -9  11   5         69.44         91.50        19.74 o                         
  -8  11   5          9.01         14.60        16.43 o                         
  -7  11   5          5.48         -2.09        15.07 o                         
  -6  11   5        224.13        214.86        23.23 o                         
  -5  11   5         29.50         33.06        16.76 o                         
  -4  11   5         34.48         26.65        13.54 o                         
  -3  11   5        524.08        545.63        23.04 o                         
  -2  11   5          2.67        -12.09        12.09 o                         
  -1  11   5          3.96          4.67        11.54 o                         
   0  11   5        466.40        493.45        20.75 o                         
   1  11   5       2000.64       1999.01        37.26 o                         
   2  11   5         11.50         22.86        13.51 o                         
   3  11   5          0.28          7.10        12.85 o                         
   4  11   5         31.59         40.71        13.24 o                         
   5  11   5        198.97        185.20        14.95 o                         
   6  11   5         61.28         62.99        14.47 o                         
   7  11   5          2.30         11.00        14.36 o                         
   8  11   5         32.24         39.61        15.82 o                         
   9  11   5        200.23        199.13        17.66 o                         
  10  11   5         27.52          1.55        16.88 o                         
 -12  12   5        175.34        178.18        24.86 o                         
 -11  12   5          7.04         29.81        19.12 o                         
 -10  12   5         41.40         21.94        17.69 o                         
  -9  12   5        531.94        485.40        50.77 o                         
  -8  12   5        104.20         80.31        16.60 o                         
  -7  12   5          6.13          6.49        14.81 o                         
  -6  12   5        923.01        866.78        32.44 o                         
  -5  12   5         39.90         56.41        17.55 o                         
  -4  12   5          0.53         -5.10        14.55 o                         
  -3  12   5         69.31         70.84        13.01 o                         
  -2  12   5        322.85        315.09        18.43 o                         
  -1  12   5        202.06        200.12        16.84 o                         
   0  12   5       1754.94       1732.10        39.54 o                         
   1  12   5         44.98         16.41        13.94 o                         
   2  12   5        389.68        400.75        19.42 o                         
   3  12   5        230.54        217.55        14.76 o                         
   4  12   5        234.95        227.89        18.41 o                         
   5  12   5        110.63         95.35        13.75 o                         
   6  12   5         98.30        104.25        15.37 o                         
   7  12   5         53.88         41.05        19.06 o                         
   8  12   5          0.45        -17.50        17.50 o                         
   9  12   5          6.73        -18.19        18.19 o                         
  10  12   5         13.83         -4.70        18.78 o                         
 -12  13   5        105.03         90.09        25.20 o                         
 -11  13   5        140.99        143.41        28.43 o                         
 -10  13   5         25.83         -2.08        20.42 o                         
  -9  13   5          2.93         10.07        19.15 o                         
  -8  13   5         76.09         68.44        17.27 o                         
  -7  13   5        253.92        262.25        26.08 o                         
  -6  13   5        116.25         95.18        16.89 o                         
  -5  13   5         41.73         26.47        15.20 o                         
  -4  13   5          0.01         15.79        13.16 o                         
  -3  13   5         57.49         54.50        13.73 o                         
  -2  13   5          9.09         13.12        13.92 o                         
  -1  13   5         12.41          3.24        12.50 o                         
   0  13   5        860.13        904.29        28.70 o                         
   1  13   5        237.65        227.33        17.51 o                         
   2  13   5          1.00        -13.80        13.80 o                         
   3  13   5        264.33        276.38        16.33 o                         
   4  13   5        500.94        489.96        18.81 o                         
   5  13   5         14.22         16.14        15.63 o                         
   6  13   5        170.43        122.11        18.50 o                         
   7  13   5          2.20          1.26        16.78 o                         
   8  13   5        228.05        230.68        22.49 o                         
   9  13   5        110.72         78.33        21.10 o                         
 -11  14   5          1.40          7.10        25.24 o                         
 -10  14   5         37.49          4.33        17.81 o                         
  -9  14   5        165.93        125.09        22.94 o                         
  -8  14   5          0.40          6.66        16.70 o                         
  -7  14   5       2184.06       2173.32        45.39 o                         
  -6  14   5        109.17        115.04        17.34 o                         
  -5  14   5        337.97        267.55        25.35 o                         
  -4  14   5        570.12        562.69        20.00 o                         
  -3  14   5        614.41        574.63        21.62 o                         
  -2  14   5       1244.86       1221.40        29.98 o                         
  -1  14   5         28.89         29.87        12.49 o                         
   0  14   5         53.10         34.09        12.91 o                         
   1  14   5        707.96        738.64        28.56 o                         
   2  14   5        167.77        135.94        19.19 o                         
   3  14   5         49.17         46.62        13.99 o                         
   4  14   5        539.64        522.22        21.10 o                         
   5  14   5        886.13        879.93        31.17 o                         
   6  14   5          5.06          0.93        17.48 o                         
   7  14   5          3.07         -8.48        17.19 o                         
   8  14   5          9.77         10.89        18.30 o                         
   9  14   5          0.35         -5.58        18.88 o                         
 -11  15   5         42.39         50.08        23.43 o                         
 -10  15   5        302.08        248.23        25.23 o                         
  -9  15   5         35.07         28.06        20.22 o                         
  -8  15   5        183.20        196.82        21.45 o                         
  -7  15   5         38.05         29.68        17.06 o                         
  -6  15   5          0.63          0.85        17.97 o                         
  -5  15   5        221.10        218.77        20.46 o                         
  -4  15   5        279.37        254.01        15.63 o                         
  -3  15   5          6.79         14.48        13.47 o                         
  -2  15   5        235.81        213.91        20.91 o                         
  -1  15   5         51.40         33.39        13.30 o                         
   0  15   5        304.10        296.91        20.24 o                         
   1  15   5        147.11        142.88        15.71 o                         
   2  15   5          4.38          9.46        12.78 o                         
   3  15   5        314.09        322.07        18.27 o                         
   4  15   5          8.47         13.28        13.95 o                         
   5  15   5         49.62         29.53        16.39 o                         
   6  15   5        194.81        158.14        19.53 o                         
   7  15   5        162.75        173.02        23.13 o                         
   8  15   5        349.53        313.50        24.20 o                         
 -10  16   5         92.60        107.37        24.03 o                         
  -9  16   5         18.37         26.33        23.17 o                         
  -8  16   5          7.05         15.51        17.96 o                         
  -7  16   5        415.37        417.84        34.53 o                         
  -6  16   5         45.69         62.03        19.04 o                         
  -5  16   5        506.10        556.74        33.67 o                         
  -4  16   5         77.98         61.53        13.80 o                         
  -3  16   5         17.59         20.19        12.92 o                         
  -2  16   5       2446.30       2578.37        44.93 o                         
  -1  16   5         69.48         64.04        13.86 o                         
   0  16   5         88.14         70.61        13.90 o                         
   1  16   5        209.52        212.49        18.68 o                         
   2  16   5        122.66        136.82        15.45 o                         
   3  16   5         26.53         36.43        16.46 o                         
   4  16   5        279.37        271.30        20.88 o                         
   5  16   5        123.00        133.96        19.18 o                         
   6  16   5         75.94         74.26        18.30 o                         
   7  16   5         14.15         -3.80        18.16 o                         
   8  16   5        232.34        187.55        34.50 o                         
 -10  17   5        136.08        124.95        27.44 o                         
  -9  17   5         74.01         21.85        25.36 o                         
  -8  17   5         27.71         63.53        20.75 o                         
  -7  17   5         51.22         18.61        18.48 o                         
  -6  17   5          9.60          6.35        18.34 o                         
  -5  17   5         71.77         87.37        19.97 o                         
  -4  17   5        282.32        253.03        17.31 o                         
  -3  17   5        265.46        247.56        22.76 o                         
  -2  17   5        353.89        324.90        19.38 o                         
  -1  17   5        280.96        301.76        19.39 o                         
   0  17   5         11.42          0.60        13.35 o                         
   1  17   5        146.14        119.00        15.92 o                         
   2  17   5        261.39        280.46        16.55 o                         
   3  17   5        170.02        158.33        21.29 o                         
   4  17   5        126.16         95.56        20.00 o                         
   5  17   5          0.00         -9.06        16.32 o                         
   6  17   5        134.00        134.03        20.70 o                         
   7  17   5         16.31          6.25        18.43 o                         
  -9  18   5          0.51         38.39        24.71 o                         
  -8  18   5         30.03          7.11        31.03 o                         
  -7  18   5         39.72         11.73        19.35 o                         
  -6  18   5        135.27        110.71        20.75 o                         
  -5  18   5          0.02         18.52        16.23 o                         
  -4  18   5         49.30         49.29        15.78 o                         
  -3  18   5        569.77        549.15        24.89 o                         
  -2  18   5         79.91         77.97        18.39 o                         
  -1  18   5        318.10        347.05        19.14 o                         
   0  18   5         65.26         79.74        15.24 o                         
   1  18   5          4.39         15.42        15.01 o                         
   2  18   5         62.44         49.09        14.79 o                         
   3  18   5        211.55        187.92        20.49 o                         
   4  18   5         24.10         47.74        18.48 o                         
   5  18   5        154.93        130.22        19.33 o                         
   6  18   5         22.40         14.56        18.59 o                         
  -8  19   5          8.68        -22.14        22.14 o                         
  -7  19   5        104.17         78.11        22.00 o                         
  -6  19   5          7.21         -1.93        18.64 o                         
  -5  19   5          0.20          5.46        17.31 o                         
  -4  19   5        712.32        730.98        30.63 o                         
  -3  19   5         49.62         59.29        15.12 o                         
  -2  19   5          0.08         10.19        14.67 o                         
  -1  19   5        291.18        324.54        19.33 o                         
   0  19   5          9.15         10.35        14.69 o                         
   1  19   5        218.93        246.44        19.97 o                         
   2  19   5         16.62          8.91        17.94 o                         
   3  19   5          9.30          3.61        19.67 o                         
   4  19   5         65.71         74.67        18.93 o                         
   5  19   5          6.57         -2.78        16.96 o                         
   6  19   5         16.06        -11.59        18.82 o                         
  -7  20   5          4.57        -17.47        22.47 o                         
  -6  20   5         20.41         16.95        19.75 o                         
  -5  20   5         57.19         44.35        17.76 o                         
  -4  20   5        144.02        154.75        16.98 o                         
  -3  20   5        297.17        295.96        18.73 o                         
  -2  20   5         21.70         26.98        15.53 o                         
  -1  20   5        264.35        263.02        20.00 o                         
   0  20   5        160.90        141.84        18.01 o                         
   1  20   5          1.92         10.12        18.86 o                         
   2  20   5        214.07        209.59        22.01 o                         
   3  20   5        175.14        162.87        22.83 o                         
   4  20   5        196.01        190.78        25.81 o                         
   5  20   5          7.90         46.95        18.10 o                         
  -6  21   5         16.28         26.93        23.83 o                         
  -5  21   5          0.06        -14.98        14.98 o                         
  -4  21   5        160.50        150.67        17.99 o                         
  -3  21   5         12.20         19.55        16.00 o                         
  -2  21   5         14.94         14.77        16.07 o                         
  -1  21   5         23.02         13.20        18.52 o                         
   0  21   5         26.36         32.45        17.86 o                         
   1  21   5        208.51        295.67        26.39 o                         
   2  21   5         16.03         33.08        22.03 o                         
   3  21   5         38.21         61.17        23.08 o                         
  -4  22   5          9.13         11.63        17.84 o                         
  -3  22   5         89.18         72.75        19.53 o                         
  -2  22   5         24.98         23.26        17.36 o                         
  -1  22   5          0.36          0.57        17.40 o                         
   0  22   5         14.08         46.40        20.59 o                         
   1  22   5          5.81         26.23        25.84 o                         
   2  22   5         33.81         57.67        25.25 o                         
 -14   0   6        299.92        354.04       102.81 o                         
 -13   0   6          0.19         -4.92        93.01 o                         
 -12   0   6        182.82        202.72        47.95 o                         
 -11   0   6         29.83         19.01        38.55 o                         
 -10   0   6        340.25        267.46        44.19 o                         
  -9   0   6        700.08        665.80        62.58 o                         
  -8   0   6         29.37         45.99        34.29 o                         
  -7   0   6       1467.08       1371.68        51.63 o                         
  -6   0   6       1489.91       1448.29        88.48 o                         
  -5   0   6       1497.27       1589.74        53.29 o                         
  -4   0   6        585.68        591.86        29.86 o                         
  -3   0   6       1997.86       2027.80        39.35 o                         
  -2   0   6        189.07        186.60        16.56 o                         
  -1   0   6       6174.61       6782.25       118.07 o                         
   0   0   6        498.08        497.95        26.23 o                         
   1   0   6        756.39        794.43        29.83 o                         
   2   0   6        869.78        832.55        32.36 o                         
   3   0   6        368.80        300.12        25.18 o                         
   4   0   6         73.07         55.04        18.85 o                         
   5   0   6         60.29         68.36        19.31 o                         
   6   0   6        647.04        659.80        67.22 o                         
   7   0   6        529.89        497.97        30.60 o                         
   8   0   6        493.38        464.85        39.08 o                         
   9   0   6        182.51        184.47        25.85 o                         
  10   0   6        135.44        138.55        25.91 o                         
  11   0   6        176.05        174.84        28.58 o                         
 -14   1   6        323.87        395.03        48.12 o                         
 -13   1   6        138.99        129.68        39.53 o                         
 -12   1   6        141.54         83.82        31.51 o                         
 -11   1   6        273.88        277.52        32.10 o                         
 -10   1   6        461.29        434.29        35.02 o                         
  -9   1   6        382.76        347.27        30.73 o                         
  -8   1   6       4500.75       4380.74        92.83 o                         
  -7   1   6         97.78         90.31        17.37 o                         
  -6   1   6       1353.30       1292.34        31.02 o                         
  -5   1   6        879.17        918.24        26.14 o                         
  -4   1   6        808.64        819.83        20.41 o                         
  -3   1   6        358.46        415.41        12.99 o                         
  -2   1   6       1175.13       1143.85        21.52 o                         
  -1   1   6       1845.22       1800.40        31.46 o                         
   0   1   6       1951.15       2035.48        34.74 o                         
   1   1   6         41.06         30.99        11.16 o                         
   2   1   6        150.81        158.31        15.32 o                         
   3   1   6        513.31        499.63        18.84 o                         
   4   1   6        116.91         90.33        13.11 o                         
   5   1   6          4.17         22.62        12.61 o                         
   6   1   6        639.61        631.57        22.33 o                         
   7   1   6        459.26        439.58        22.43 o                         
   8   1   6        368.52        355.86        18.64 o                         
   9   1   6          0.24         19.73        15.50 o                         
  10   1   6        225.97        190.30        19.39 o                         
  11   1   6        136.00        164.75        20.48 o                         
 -14   2   6         10.32         54.16        34.53 o                         
 -13   2   6         65.17         62.55        33.06 o                         
 -12   2   6        112.49         93.53        31.86 o                         
 -11   2   6          2.83         13.64        26.17 o                         
 -10   2   6        706.29        631.55        59.04 o                         
  -9   2   6         22.80         47.89        26.37 o                         
  -8   2   6        293.61        251.42        31.64 o                         
  -7   2   6        547.76        578.96        39.21 o                         
  -6   2   6       3086.73       2948.13        51.49 o                         
  -5   2   6         15.13         29.86        14.04 o                         
  -4   2   6         22.70         37.80        10.74 o                         
  -3   2   6          1.34         -2.66         7.96 o                         
  -2   2   6         31.99         27.35         8.79 o                         
  -1   2   6        617.85        669.13        17.40 o                         
   0   2   6         46.22         53.59        10.82 o                         
   1   2   6         18.23          7.90        11.09 o                         
   2   2   6       1978.71       2000.22        34.54 o                         
   3   2   6        267.31        295.75        19.92 o                         
   4   2   6         17.29          2.50        14.11 o                         
   5   2   6          5.53         20.05        14.23 o                         
   6   2   6       1568.25       1512.01        29.79 o                         
   7   2   6        304.69        268.26        20.33 o                         
   8   2   6         15.32         12.87        14.35 o                         
   9   2   6          5.93         23.46        16.04 o                         
  10   2   6        348.31        415.95        22.82 o                         
  11   2   6          6.49         14.90        17.76 o                         
 -13   3   6         72.08         27.35        27.31 o                         
 -12   3   6          2.00         -8.73        19.60 o                         
 -11   3   6          0.89         11.36        15.95 o                         
 -10   3   6         10.69         50.80        21.74 o                         
  -9   3   6        463.34        443.63        31.30 o                         
  -8   3   6        161.05        143.08        21.27 o                         
  -7   3   6        623.74        640.05        37.42 o                         
  -6   3   6       1052.72       1100.33        32.09 o                         
  -5   3   6         17.05         18.92        11.70 o                         
  -4   3   6        187.15        157.64        13.75 o                         
  -3   3   6        406.60        452.61        15.47 o                         
  -2   3   6        341.75        458.29        17.20 o                         
  -1   3   6        985.48       1069.10        21.45 o                         
   0   3   6          2.40          5.50         8.90 o                         
   1   3   6        254.02        296.15        15.69 o                         
   2   3   6        137.30        171.26        14.97 o                         
   3   3   6        455.51        452.67        18.52 o                         
   4   3   6       2127.65       2102.22        35.87 o                         
   5   3   6        120.32         96.59        13.74 o                         
   6   3   6         24.49         21.16        12.17 o                         
   7   3   6        241.61        242.28        16.65 o                         
   8   3   6          0.15         20.41        14.99 o                         
   9   3   6        344.63        369.68        30.71 o                         
  10   3   6        201.14        192.38        21.18 o                         
 -13   4   6        165.34        174.94        22.43 o                         
 -12   4   6         19.59         30.47        17.92 o                         
 -11   4   6         64.26         23.24        20.22 o                         
 -10   4   6         11.78         23.93        17.45 o                         
  -9   4   6        208.97        206.85        22.15 o                         
  -8   4   6         10.69          5.50        16.28 o                         
  -7   4   6        218.47        257.77        24.77 o                         
  -6   4   6          9.14         17.09        14.29 o                         
  -5   4   6       1576.01       1506.81        33.06 o                         
  -4   4   6        541.02        573.23        20.00 o                         
  -3   4   6        671.10        668.76        23.65 o                         
  -2   4   6        361.56        480.55        15.34 o                         
  -1   4   6        172.61        165.63        15.00 o                         
   0   4   6         51.66         58.51        10.97 o                         
   1   4   6         20.39         21.89        10.01 o                         
   2   4   6        914.05        952.73        22.96 o                         
   3   4   6       1037.27        967.89        22.14 o                         
   4   4   6       4322.50       4351.63        57.75 o                         
   5   4   6        183.07        196.81        15.96 o                         
   6   4   6        117.26         90.32        14.73 o                         
   7   4   6          1.63         20.53        13.50 o                         
   8   4   6        518.47        515.66        21.29 o                         
   9   4   6          0.04         -8.19        16.00 o                         
  10   4   6        163.45        135.77        18.79 o                         
 -13   5   6          5.56         25.48        19.38 o                         
 -12   5   6        375.91        417.17        46.32 o                         
 -11   5   6        868.63        885.25        36.91 o                         
 -10   5   6          8.26         -3.69        17.34 o                         
  -9   5   6        210.46        189.43        24.08 o                         
  -8   5   6        309.29        334.97        23.38 o                         
  -7   5   6       1750.56       1666.91        38.04 o                         
  -6   5   6          5.79          5.76        14.99 o                         
  -5   5   6        235.17        296.56        17.46 o                         
  -4   5   6       1080.77       1013.42        26.06 o                         
  -3   5   6       1321.82       1334.26        29.72 o                         
  -2   5   6         33.66         32.75         9.68 o                         
  -1   5   6       1643.80       1597.03        26.95 o                         
   0   5   6       1867.82       1801.69        30.98 o                         
   1   5   6        918.36        917.12        22.10 o                         
   2   5   6         77.98        110.56        12.44 o                         
   3   5   6        522.18        493.16        17.61 o                         
   4   5   6         62.19         37.51        12.51 o                         
   5   5   6         38.14         30.31        12.83 o                         
   6   5   6        279.73        261.26        17.60 o                         
   7   5   6        560.39        560.52        31.91 o                         
   8   5   6        736.83        700.60        43.02 o                         
   9   5   6        201.73        216.39        18.77 o                         
  10   5   6          2.58        -16.01        16.01 o                         
 -13   6   6         17.19        -17.71        17.71 o                         
 -12   6   6         56.26         42.36        19.57 o                         
 -11   6   6        189.77        268.69        35.28 o                         
 -10   6   6        373.57        365.93        27.37 o                         
  -9   6   6        209.87        215.36        23.24 o                         
  -8   6   6        492.85        547.52        32.36 o                         
  -7   6   6        459.31        438.14        23.04 o                         
  -6   6   6        154.87        166.26        19.87 o                         
  -5   6   6       1514.15       1524.74        34.54 o                         
  -4   6   6        849.14        820.64        26.18 o                         
  -3   6   6         31.91         27.50        12.25 o                         
  -2   6   6         41.06         51.00        12.34 o                         
  -1   6   6        470.56        485.08        16.89 o                         
   0   6   6        437.26        415.24        16.54 o                         
   1   6   6       1449.85       1408.51        28.54 o                         
   2   6   6       1998.03       1943.58        34.79 o                         
   3   6   6        117.32        125.18        13.97 o                         
   4   6   6        417.05        371.28        18.12 o                         
   5   6   6        235.62        216.90        16.19 o                         
   6   6   6        272.46        289.05        20.10 o                         
   7   6   6         65.58         62.41        16.68 o                         
   8   6   6         11.18          7.67        14.57 o                         
   9   6   6        604.50        691.97        33.19 o                         
  10   6   6          0.03         -8.03        16.51 o                         
 -13   7   6         46.07         40.09        22.68 o                         
 -12   7   6        132.08        129.56        22.26 o                         
 -11   7   6        116.90         82.73        21.84 o                         
 -10   7   6        192.06        169.02        22.40 o                         
  -9   7   6         14.14         47.13        20.56 o                         
  -8   7   6          1.17         -9.99        14.64 o                         
  -7   7   6         25.48          0.19        16.78 o                         
  -6   7   6         66.43         90.71        16.46 o                         
  -5   7   6        110.65         92.28        15.38 o                         
  -4   7   6        418.36        473.29        23.78 o                         
  -3   7   6        113.63        115.85        21.83 o                         
  -2   7   6        468.76        470.05        19.28 o                         
  -1   7   6         96.21         74.40        14.87 o                         
   0   7   6        790.35        717.83        21.72 o                         
   1   7   6         92.62         87.13        12.50 o                         
   2   7   6       1398.26       1432.00        34.23 o                         
   3   7   6         38.75         36.76        12.60 o                         
   4   7   6        855.91        829.90        24.83 o                         
   5   7   6         26.64         10.72        13.48 o                         
   6   7   6         88.89         49.31        17.28 o                         
   7   7   6        142.91        144.59        17.20 o                         
   8   7   6        116.61         97.80        15.73 o                         
   9   7   6        760.55        765.62        29.68 o                         
  10   7   6          0.28         10.08        17.03 o                         
 -13   8   6         80.75         54.97        20.40 o                         
 -12   8   6        102.10         82.96        21.57 o                         
 -11   8   6          8.75         28.51        20.87 o                         
 -10   8   6          6.68         15.73        19.92 o                         
  -9   8   6         16.38          0.49        15.67 o                         
  -8   8   6        689.94        645.28        28.40 o                         
  -7   8   6        842.31        839.66        29.79 o                         
  -6   8   6         41.31         34.96        26.35 o                         
  -5   8   6         80.84         77.57        16.82 o                         
  -4   8   6          6.19        -15.03        16.55 o                         
  -3   8   6        176.00        221.03        28.27 o                         
  -2   8   6        221.58        225.81        14.99 o                         
  -1   8   6       1375.66       1316.53        27.25 o                         
   0   8   6        649.84        673.15        22.29 o                         
   1   8   6       1744.68       1775.43        33.24 o                         
   2   8   6        322.26        325.66        19.74 o                         
   3   8   6         64.43         47.98        13.89 o                         
   4   8   6         12.53         21.63        12.91 o                         
   5   8   6        290.96        256.53        17.23 o                         
   6   8   6          0.00         -0.36        14.31 o                         
   7   8   6         17.92         10.30        15.10 o                         
   8   8   6          3.62         27.72        16.70 o                         
   9   8   6          1.45        -17.32        17.32 o                         
  10   8   6        112.63        140.11        31.09 o                         
 -12   9   6          0.08        -14.99        19.67 o                         
 -11   9   6         39.96          7.15        18.83 o                         
 -10   9   6         16.34         13.09        19.97 o                         
  -9   9   6        133.26         84.50        19.35 o                         
  -8   9   6         36.07         55.49        18.36 o                         
  -7   9   6        169.32        125.34        20.81 o                         
  -6   9   6         40.85         25.92        16.93 o                         
  -5   9   6        948.50        933.10        31.29 o                         
  -4   9   6        314.77        320.92        19.53 o                         
  -3   9   6         91.34         87.58        17.45 o                         
  -2   9   6       1038.73        983.94        27.49 o                         
  -1   9   6          1.88         -4.24        11.83 o                         
   0   9   6        294.78        273.45        16.64 o                         
   1   9   6        161.77        159.78        15.69 o                         
   2   9   6         33.48         28.46        14.27 o                         
   3   9   6        137.43        104.30        13.97 o                         
   4   9   6          8.30          6.27        13.37 o                         
   5   9   6         54.42         41.88        14.02 o                         
   6   9   6          4.81         -7.24        14.17 o                         
   7   9   6          7.04         -3.67        15.06 o                         
   8   9   6        177.04        148.56        18.56 o                         
   9   9   6        195.67        184.52        21.46 o                         
 -12  10   6         51.47         34.06        22.94 o                         
 -11  10   6         71.60         99.34        22.37 o                         
 -10  10   6          4.08         64.82        30.51 o                         
  -9  10   6        439.64        445.01        33.33 o                         
  -8  10   6         20.10         38.92        19.38 o                         
  -7  10   6         68.35         51.72        17.67 o                         
  -6  10   6       1690.66       1670.43        54.21 o                         
  -5  10   6        599.36        542.22        32.02 o                         
  -4  10   6         72.23         69.99        15.47 o                         
  -3  10   6         17.29         22.57        15.03 o                         
  -2  10   6        126.98        140.45        15.83 o                         
  -1  10   6          1.35         19.56        11.57 o                         
   0  10   6        191.51        213.58        15.39 o                         
   1  10   6       1088.65       1039.69        28.48 o                         
   2  10   6       2379.55       2364.55        42.87 o                         
   3  10   6        500.87        478.62        22.11 o                         
   4  10   6         66.51         71.87        14.23 o                         
   5  10   6         62.26         29.81        13.82 o                         
   6  10   6        262.32        224.67        17.62 o                         
   7  10   6        123.81        118.67        18.46 o                         
   8  10   6         63.55         41.83        16.98 o                         
   9  10   6        551.73        616.72        28.35 o                         
 -12  11   6         79.17        103.82        25.07 o                         
 -11  11   6        203.57        232.45        35.89 o                         
 -10  11   6         80.77        114.38        21.84 o                         
  -9  11   6        139.82        160.57        27.81 o                         
  -8  11   6        160.32        135.57        30.89 o                         
  -7  11   6       1092.67       1119.03        38.28 o                         
  -6  11   6          0.02        -16.60        16.60 o                         
  -5  11   6        167.75        183.15        16.89 o                         
  -4  11   6          4.47         -8.38        13.39 o                         
  -3  11   6         49.10         62.03        18.10 o                         
  -2  11   6        190.34        198.74        21.08 o                         
  -1  11   6        307.89        307.22        18.92 o                         
   0  11   6       2499.88       2534.55        47.21 o                         
   1  11   6        769.06        743.45        25.03 o                         
   2  11   6        614.72        566.48        22.62 o                         
   3  11   6        866.44        781.57        32.17 o                         
   4  11   6        181.99        173.08        15.82 o                         
   5  11   6        593.55        604.47        29.80 o                         
   6  11   6         40.59         19.70        14.76 o                         
   7  11   6        108.07         94.91        17.20 o                         
   8  11   6        702.94        711.02        48.01 o                         
   9  11   6         58.51         37.06        17.97 o                         
 -11  12   6         10.08        -12.94        20.15 o                         
 -10  12   6          1.40         19.40        24.73 o                         
  -9  12   6        999.55        979.15        34.06 o                         
  -8  12   6        205.00        150.81        21.04 o                         
  -7  12   6       1142.46       1168.86        39.43 o                         
  -6  12   6        551.90        532.75        25.53 o                         
  -5  12   6        502.56        473.41        24.04 o                         
  -4  12   6        109.11        128.76        18.40 o                         
  -3  12   6         44.70         41.08        12.67 o                         
  -2  12   6       1516.35       1552.95        45.35 o                         
  -1  12   6          0.92         -9.32        13.22 o                         
   0  12   6       1681.10       1638.52        37.50 o                         
   1  12   6       3401.25       3293.81        53.31 o                         
   2  12   6         72.04         55.00        14.54 o                         
   3  12   6         42.63         41.44        15.08 o                         
   4  12   6          2.23        -13.19        13.19 o                         
   5  12   6          8.25        -13.22        13.22 o                         
   6  12   6         69.54         50.65        16.43 o                         
   7  12   6         70.21         65.12        17.06 o                         
   8  12   6         28.68         63.14        17.64 o                         
 -11  13   6        164.24        182.76        31.76 o                         
 -10  13   6        164.01        270.31        48.56 o                         
  -9  13   6        589.87        576.38        30.13 o                         
  -8  13   6         36.55         30.67        20.45 o                         
  -7  13   6        189.30        168.38        19.24 o                         
  -6  13   6          6.36         -8.81        16.07 o                         
  -5  13   6         55.41         23.70        21.37 o                         
  -4  13   6        240.59        258.66        18.75 o                         
  -3  13   6         27.49         13.62        12.62 o                         
  -2  13   6        169.90        156.67        18.84 o                         
  -1  13   6       1277.11       1323.14        36.97 o                         
   0  13   6        555.86        580.93        24.75 o                         
   1  13   6       1646.03       1610.14        35.47 o                         
   2  13   6         17.82         18.29        14.70 o                         
   3  13   6        288.93        283.84        23.38 o                         
   4  13   6         41.66         20.35        14.66 o                         
   5  13   6        375.24        378.00        20.44 o                         
   6  13   6         51.87         58.79        15.99 o                         
   7  13   6        178.83        227.75        20.10 o                         
   8  13   6         11.21         -2.35        16.45 o                         
 -11  14   6          0.06        -11.91        26.25 o                         
 -10  14   6        596.07        592.03        39.04 o                         
  -9  14   6        274.73        269.93        23.27 o                         
  -8  14   6          0.42          6.00        17.65 o                         
  -7  14   6          3.35          4.88        16.84 o                         
  -6  14   6         71.84         67.64        17.16 o                         
  -5  14   6          1.24         -2.19        15.38 o                         
  -4  14   6         18.13          6.70        14.25 o                         
  -3  14   6        164.84        139.52        16.30 o                         
  -2  14   6         61.61         35.86        16.26 o                         
  -1  14   6        680.76        694.46        30.02 o                         
   0  14   6        537.36        520.44        23.79 o                         
   1  14   6        141.44         93.29        16.65 o                         
   2  14   6        323.54        347.10        20.42 o                         
   3  14   6        157.58        169.41        17.61 o                         
   4  14   6          0.25         10.86        13.48 o                         
   5  14   6         26.22          9.43        14.21 o                         
   6  14   6         30.27         43.39        15.91 o                         
   7  14   6         77.94         78.12        19.84 o                         
   8  14   6         19.75         -3.97        19.46 o                         
 -10  15   6         11.62        -10.42        27.26 o                         
  -9  15   6         73.46         70.95        21.85 o                         
  -8  15   6        688.45        685.15        30.51 o                         
  -7  15   6        102.39        111.59        20.12 o                         
  -6  15   6         60.04         36.36        18.26 o                         
  -5  15   6          4.10         -5.31        17.06 o                         
  -4  15   6         15.50         12.03        15.31 o                         
  -3  15   6         81.93         77.85        15.45 o                         
  -2  15   6         29.24         44.59        15.73 o                         
  -1  15   6         27.27         10.40        16.63 o                         
   0  15   6          3.62          6.42        13.64 o                         
   1  15   6        383.74        405.05        19.56 o                         
   2  15   6        126.74        104.79        17.31 o                         
   3  15   6        663.84        702.22        27.32 o                         
   4  15   6         41.05         29.28        17.50 o                         
   5  15   6        235.52        187.98        23.78 o                         
   6  15   6         36.86         23.83        18.67 o                         
   7  15   6         39.08         31.10        19.23 o                         
  -9  16   6         43.37         29.92        24.31 o                         
  -8  16   6          0.88          2.62        19.70 o                         
  -7  16   6        119.18        111.86        21.52 o                         
  -6  16   6        166.47        156.44        19.97 o                         
  -5  16   6        414.36        386.79        33.28 o                         
  -4  16   6         55.35         41.27        17.09 o                         
  -3  16   6         46.36         31.01        15.38 o                         
  -2  16   6        178.36        142.39        19.58 o                         
  -1  16   6          3.26         13.05        17.19 o                         
   0  16   6          5.48         -6.83        14.80 o                         
   1  16   6         15.21         23.02        14.12 o                         
   2  16   6         57.01         44.06        15.03 o                         
   3  16   6         71.85        101.32        16.81 o                         
   4  16   6          2.43        -14.64        15.90 o                         
   5  16   6        115.30         79.07        18.78 o                         
   6  16   6         83.40         63.73        19.70 o                         
  -9  17   6         41.07         56.35        26.19 o                         
  -8  17   6        193.11        188.69        24.03 o                         
  -7  17   6          0.59        -18.40        18.40 o                         
  -6  17   6          0.65        -10.72        18.98 o                         
  -5  17   6          1.36          1.39        18.51 o                         
  -4  17   6        337.42        357.99        23.29 o                         
  -3  17   6        395.95        382.68        21.35 o                         
  -2  17   6          5.96        -10.17        15.24 o                         
  -1  17   6         63.87         22.16        16.75 o                         
   0  17   6        729.20        747.32        50.81 o                         
   1  17   6         10.81         32.00        16.21 o                         
   2  17   6          3.77          6.28        16.74 o                         
   3  17   6         82.80         69.38        15.80 o                         
   4  17   6        222.73        172.18        22.74 o                         
   5  17   6         48.08         82.56        18.93 o                         
   6  17   6         23.37         21.46        19.55 o                         
  -8  18   6         65.29         33.39        22.10 o                         
  -7  18   6          5.57        -15.81        21.62 o                         
  -6  18   6         90.78         58.93        22.38 o                         
  -5  18   6         25.47         -4.27        16.67 o                         
  -4  18   6         42.99         25.89        14.53 o                         
  -3  18   6        371.31        338.56        22.67 o                         
  -2  18   6        546.74        567.28        36.91 o                         
  -1  18   6          0.28        -13.94        16.02 o                         
   0  18   6        147.47        167.95        21.85 o                         
   1  18   6         15.77        -11.34        15.62 o                         
   2  18   6         95.74         56.51        16.65 o                         
   3  18   6         32.55         14.96        15.87 o                         
   4  18   6        513.79        595.64        30.31 o                         
   5  18   6         87.62         51.17        21.67 o                         
  -7  19   6         11.09         10.73        22.84 o                         
  -6  19   6          0.49         12.20        20.78 o                         
  -5  19   6         38.68         33.48        18.42 o                         
  -4  19   6        345.56        273.70        21.06 o                         
  -3  19   6          0.33          3.32        15.05 o                         
  -2  19   6        665.06        745.83        56.34 o                         
  -1  19   6          3.63         25.10        18.21 o                         
   0  19   6         36.55         31.42        18.91 o                         
   1  19   6          3.24          0.04        18.06 o                         
   2  19   6        442.88        474.57        29.18 o                         
   3  19   6        235.50        222.08        27.13 o                         
   4  19   6          0.34        -22.95        22.95 o                         
  -6  20   6         35.54         54.65        22.79 o                         
  -5  20   6        241.01        203.45        23.64 o                         
  -4  20   6         25.29         30.42        15.90 o                         
  -3  20   6         61.17         60.18        16.51 o                         
  -2  20   6         98.04         98.19        18.73 o                         
  -1  20   6         71.97         89.75        19.44 o                         
   0  20   6         22.35         21.99        18.48 o                         
   1  20   6          0.29         -9.26        17.50 o                         
   2  20   6        101.89         96.05        25.88 o                         
   3  20   6         11.59        -20.05        24.20 o                         
  -4  21   6         13.07          6.22        16.41 o                         
  -3  21   6        156.38        127.12        25.92 o                         
  -2  21   6        185.88        220.79        20.10 o                         
  -1  21   6        139.37        132.95        20.75 o                         
   0  21   6          1.01        -15.53        18.80 o                         
   1  21   6        107.18        130.92        19.03 o                         
 -13   1   7         67.07          5.26        40.96 o                         
 -12   1   7         76.80         42.36        29.87 o                         
 -11   1   7         64.49         75.36        24.59 o                         
 -10   1   7        119.60        104.42        22.52 o                         
  -9   1   7        372.31        393.49        45.30 o                         
  -8   1   7         55.47         58.35        17.57 o                         
  -7   1   7        669.55        707.12        29.99 o                         
  -6   1   7       5304.78       5261.79        89.20 o                         
  -5   1   7        183.57        228.72        17.58 o                         
  -4   1   7        291.30        345.37        14.71 o                         
  -3   1   7        394.26        400.17        15.73 o                         
  -2   1   7          7.79         11.55         9.82 o                         
  -1   1   7        168.07        202.63        13.63 o                         
   0   1   7        756.17        778.41        22.78 o                         
   1   1   7        182.74        181.33        15.72 o                         
   2   1   7         93.69         76.86        13.52 o                         
   3   1   7        345.55        330.43        21.59 o                         
   4   1   7        985.16       1007.51        30.17 o                         
   5   1   7        209.99        190.72        19.82 o                         
   6   1   7         72.72         57.14        15.30 o                         
   7   1   7        160.93        136.11        18.51 o                         
   8   1   7        145.25        130.85        17.16 o                         
   9   1   7         30.59         11.12        17.69 o                         
 -13   2   7         51.63        124.05        35.29 o                         
 -12   2   7        100.71         34.98        23.75 o                         
 -11   2   7         22.41         23.40        21.44 o                         
 -10   2   7         23.41         12.10        21.08 o                         
  -9   2   7        327.27        342.16        29.69 o                         
  -8   2   7        129.52         94.41        22.27 o                         
  -7   2   7         92.26         79.32        15.39 o                         
  -6   2   7         53.82         26.84        14.85 o                         
  -5   2   7       1776.97       1735.79        41.72 o                         
  -4   2   7        240.07        314.91        14.62 o                         
  -3   2   7        203.79        269.87        13.86 o                         
  -2   2   7         72.77         91.76        10.50 o                         
  -1   2   7        595.55        565.45        18.96 o                         
   0   2   7          1.24         11.79        11.85 o                         
   1   2   7        133.57        147.83        15.01 o                         
   2   2   7        153.86        146.69        14.70 o                         
   3   2   7       1274.50       1205.96        29.63 o                         
   4   2   7          0.79          9.73        14.14 o                         
   5   2   7         36.55         32.46        17.15 o                         
   6   2   7        108.92        106.06        19.64 o                         
   7   2   7         44.40         20.89        18.20 o                         
   8   2   7         25.15         36.55        18.11 o                         
   9   2   7        221.75        239.76        19.11 o                         
 -13   3   7          8.61         17.26        31.69 o                         
 -12   3   7         21.15         27.24        29.22 o                         
 -11   3   7       1184.60       1270.99        87.81 o                         
 -10   3   7        541.87        506.88        59.38 o                         
  -9   3   7        311.05        268.19        21.07 o                         
  -8   3   7         28.63         31.31        17.90 o                         
  -7   3   7          3.37          1.19        14.35 o                         
  -6   3   7        622.63        668.37        35.16 o                         
  -5   3   7        159.96        173.16        17.13 o                         
  -4   3   7          0.20        -13.26        13.26 o                         
  -3   3   7       1475.89       1395.90        27.01 o                         
  -2   3   7        645.91        591.90        17.91 o                         
  -1   3   7        205.83        223.25        14.08 o                         
   0   3   7        392.10        448.64        19.66 o                         
   1   3   7        386.13        420.72        21.77 o                         
   2   3   7        805.64        802.36        24.98 o                         
   3   3   7       1218.79       1182.98        29.59 o                         
   4   3   7        529.93        570.80        24.11 o                         
   5   3   7       1038.90       1064.33        34.54 o                         
   6   3   7         14.58         17.23        16.04 o                         
   7   3   7         89.76         88.11        16.99 o                         
   8   3   7        393.43        358.75        21.41 o                         
   9   3   7          2.19          5.57        15.52 o                         
 -13   4   7        164.28         78.03        49.67 o                         
 -12   4   7         89.83         96.49        28.12 o                         
 -11   4   7          0.42         -7.10        27.57 o                         
 -10   4   7        115.73        139.18        33.50 o                         
  -9   4   7         57.57         25.06        19.42 o                         
  -8   4   7       1681.65       1722.65        66.53 o                         
  -7   4   7        289.74        322.50        21.12 o                         
  -6   4   7        772.56        774.43        27.77 o                         
  -5   4   7       1370.52       1366.24        31.50 o                         
  -4   4   7        132.89        151.96        15.02 o                         
  -3   4   7        792.67        764.37        22.84 o                         
  -2   4   7         89.32        108.43        12.43 o                         
  -1   4   7        788.15        844.09        22.63 o                         
   0   4   7          8.01         -5.46        10.28 o                         
   1   4   7        482.18        562.19        19.15 o                         
   2   4   7       1567.82       1483.53        31.83 o                         
   3   4   7        366.97        379.74        18.44 o                         
   4   4   7        712.40        703.59        29.80 o                         
   5   4   7        293.33        291.54        17.48 o                         
   6   4   7        166.15        156.35        16.38 o                         
   7   4   7         53.40         24.56        15.51 o                         
   8   4   7          6.55         -0.16        16.11 o                         
   9   4   7         71.77         67.88        16.15 o                         
 -13   5   7          1.57         35.57        21.76 o                         
 -12   5   7          1.64         23.96        22.24 o                         
 -11   5   7          2.23          3.86        21.40 o                         
 -10   5   7          2.16         -3.86        41.55 o                         
  -9   5   7          2.01         -4.92        18.65 o                         
  -8   5   7        104.46         97.14        20.84 o                         
  -7   5   7         87.62         85.51        21.39 o                         
  -6   5   7        460.99        535.60        24.18 o                         
  -5   5   7        376.52        441.12        19.83 o                         
  -4   5   7        508.58        595.01        25.84 o                         
  -3   5   7         13.13         16.81        12.12 o                         
  -2   5   7         42.99         78.27        12.23 o                         
  -1   5   7         10.18         13.54        10.54 o                         
   0   5   7        173.34        194.56        14.07 o                         
   1   5   7         44.58         46.32        12.25 o                         
   2   5   7        165.82        177.22        15.06 o                         
   3   5   7        458.57        467.34        20.74 o                         
   4   5   7        872.47        853.94        33.09 o                         
   5   5   7         32.69         26.19        12.89 o                         
   6   5   7         32.79         24.58        14.95 o                         
   7   5   7         38.35          8.60        15.73 o                         
   8   5   7         12.63          2.76        16.60 o                         
   9   5   7          3.11         12.00        17.81 o                         
 -12   6   7         89.45         93.39        21.60 o                         
 -11   6   7        105.60         86.26        23.44 o                         
 -10   6   7          0.01        -14.27        19.77 o                         
  -9   6   7        172.14        182.88        24.05 o                         
  -8   6   7          0.05        -18.00        18.00 o                         
  -7   6   7        245.55        293.08        29.26 o                         
  -6   6   7         16.94         -2.73        14.07 o                         
  -5   6   7         31.74         33.80        17.44 o                         
  -4   6   7         28.93         20.45        16.57 o                         
  -3   6   7        982.07        975.97        26.17 o                         
  -2   6   7        254.97        287.28        17.86 o                         
  -1   6   7          6.08         12.07        11.38 o                         
   0   6   7        248.16        271.92        15.98 o                         
   1   6   7         26.27         22.81        12.04 o                         
   2   6   7        418.28        402.63        18.85 o                         
   3   6   7       1443.33       1363.91        33.42 o                         
   4   6   7         12.23        -11.71        13.37 o                         
   5   6   7         69.10         56.91        15.11 o                         
   6   6   7          4.18         -9.90        14.24 o                         
   7   6   7         14.85         19.27        16.27 o                         
   8   6   7          7.53         36.46        17.29 o                         
   9   6   7         12.61         36.70        18.42 o                         
 -12   7   7        428.40        448.00        31.39 o                         
 -11   7   7         27.18         62.91        22.15 o                         
 -10   7   7        141.01        208.34        27.08 o                         
  -9   7   7        143.67         93.81        20.88 o                         
  -8   7   7        665.94        700.41        38.22 o                         
  -7   7   7          3.89         -8.26        15.62 o                         
  -6   7   7        213.63        262.67        21.87 o                         
  -5   7   7       1270.51       1183.68        33.22 o                         
  -4   7   7       2365.20       2219.97        49.90 o                         
  -3   7   7         98.59         86.97        15.47 o                         
  -2   7   7        340.19        322.48        17.60 o                         
  -1   7   7         11.73          6.93        11.78 o                         
   0   7   7         25.15         21.15        12.36 o                         
   1   7   7        864.97        895.11        25.34 o                         
   2   7   7         67.90         70.91        14.97 o                         
   3   7   7         58.47         66.69        14.95 o                         
   4   7   7       1359.73       1321.35        33.78 o                         
   5   7   7        173.77        136.99        17.39 o                         
   6   7   7        211.62        206.49        19.58 o                         
   7   7   7          1.11        -15.26        15.26 o                         
   8   7   7          4.94         -6.26        17.62 o                         
   9   7   7         31.77          3.88        17.88 o                         
 -12   8   7          2.44        -22.86        26.18 o                         
 -11   8   7        386.52        381.19        35.48 o                         
 -10   8   7        845.18        819.06        48.63 o                         
  -9   8   7         60.47         62.28        30.38 o                         
  -8   8   7        242.65        242.76        20.70 o                         
  -7   8   7        312.37        305.96        28.13 o                         
  -6   8   7       1699.63       1641.50        51.68 o                         
  -5   8   7        397.49        426.97        36.62 o                         
  -4   8   7       2083.89       1991.53        44.20 o                         
  -3   8   7        574.28        576.50        25.52 o                         
  -2   8   7        402.42        453.37        27.99 o                         
  -1   8   7         89.07         91.69        13.19 o                         
   0   8   7       1459.16       1416.28        31.71 o                         
   1   8   7         88.36         73.74        17.54 o                         
   2   8   7       1430.54       1441.10        33.47 o                         
   3   8   7       1882.74       1863.13        44.44 o                         
   4   8   7       1683.86       1748.18        38.74 o                         
   5   8   7         53.32         44.60        14.69 o                         
   6   8   7         18.94         -7.49        14.63 o                         
   7   8   7         94.25         79.05        17.34 o                         
   8   8   7         17.14          2.66        16.93 o                         
 -12   9   7         90.98        111.05        24.94 o                         
 -11   9   7        368.21        424.87        30.77 o                         
 -10   9   7        170.26        134.13        24.96 o                         
  -9   9   7         76.16         59.85        19.21 o                         
  -8   9   7         24.58         39.36        18.57 o                         
  -7   9   7        135.83        150.51        20.49 o                         
  -6   9   7        565.47        570.77        35.84 o                         
  -5   9   7        118.58        109.20        18.65 o                         
  -4   9   7        772.06        793.89        34.65 o                         
  -3   9   7        536.69        580.81        25.41 o                         
  -2   9   7        665.87        656.87        23.31 o                         
  -1   9   7        883.21        848.75        26.86 o                         
   0   9   7        170.25        160.19        14.86 o                         
   1   9   7        618.47        608.01        23.17 o                         
   2   9   7        222.13        200.01        18.42 o                         
   3   9   7        362.71        301.85        19.38 o                         
   4   9   7        376.11        427.17        22.68 o                         
   5   9   7         33.13         27.99        14.91 o                         
   6   9   7          4.86          3.53        14.92 o                         
   7   9   7          0.47        -12.78        15.66 o                         
   8   9   7        616.56        773.89        29.61 o                         
 -11  10   7          6.63        -23.07        23.07 o                         
 -10  10   7          0.01         26.54        33.66 o                         
  -9  10   7        179.89        121.51        29.87 o                         
  -8  10   7         84.45        129.75        21.74 o                         
  -7  10   7        322.53        352.42        25.40 o                         
  -6  10   7        422.91        419.89        29.44 o                         
  -5  10   7          2.54         -9.34        15.94 o                         
  -4  10   7         91.38        104.60        25.88 o                         
  -3  10   7        214.07        225.38        21.16 o                         
  -2  10   7          4.88          4.26        13.07 o                         
  -1  10   7        121.09        111.62        15.33 o                         
   0  10   7        705.28        748.74        23.99 o                         
   1  10   7         91.73         65.14        14.86 o                         
   2  10   7        221.54        193.87        17.63 o                         
   3  10   7        333.79        348.74        25.29 o                         
   4  10   7        181.04        179.87        19.70 o                         
   5  10   7          8.16         16.64        14.87 o                         
   6  10   7        109.84        107.67        17.26 o                         
   7  10   7         19.53         30.38        16.87 o                         
   8  10   7         31.79         15.88        17.65 o                         
 -11  11   7         68.54         52.64        24.08 o                         
 -10  11   7          4.77         -1.59        30.67 o                         
  -9  11   7        432.63        367.39        39.27 o                         
  -8  11   7        152.70        102.72        21.10 o                         
  -7  11   7          2.94        -18.96        18.96 o                         
  -6  11   7        556.74        543.25        47.19 o                         
  -5  11   7          0.37         -0.17        15.40 o                         
  -4  11   7         28.61         19.16        18.20 o                         
  -3  11   7          7.74         11.01        15.53 o                         
  -2  11   7         86.76         86.64        14.99 o                         
  -1  11   7        194.01        166.19        16.42 o                         
   0  11   7       1924.64       1905.16        38.39 o                         
   1  11   7        162.37        138.67        16.45 o                         
   2  11   7        239.68        285.86        19.56 o                         
   3  11   7         31.15         31.57        17.68 o                         
   4  11   7        210.16        208.31        23.84 o                         
   5  11   7         79.52         79.01        16.70 o                         
   6  11   7         82.45         54.95        17.64 o                         
   7  11   7        105.67        130.39        18.95 o                         
   8  11   7          8.25        -16.31        17.06 o                         
 -11  12   7         13.29         -0.51        21.84 o                         
 -10  12   7          2.22         55.43        24.81 o                         
  -9  12   7        170.92        214.01        38.13 o                         
  -8  12   7        220.32        172.56        23.64 o                         
  -7  12   7         21.52         31.49        17.00 o                         
  -6  12   7          1.17         -2.61        17.73 o                         
  -5  12   7        437.28        412.87        21.64 o                         
  -4  12   7        220.49        178.68        18.95 o                         
  -3  12   7        219.35        215.66        20.64 o                         
  -2  12   7          0.63         20.83        15.77 o                         
  -1  12   7         69.92         62.79        15.79 o                         
   0  12   7          9.54         26.92        14.19 o                         
   1  12   7          7.53         13.42        16.60 o                         
   2  12   7        199.85        169.82        17.96 o                         
   3  12   7          9.49         20.60        15.55 o                         
   4  12   7         34.71         29.81        17.30 o                         
   5  12   7         52.48         69.22        15.98 o                         
   6  12   7          4.95         10.78        16.04 o                         
   7  12   7         76.57         89.61        18.50 o                         
 -10  13   7        408.85        452.45        46.20 o                         
  -9  13   7         43.56         45.65        20.85 o                         
  -8  13   7         15.97         18.27        28.63 o                         
  -7  13   7        138.02        108.56        27.36 o                         
  -6  13   7        167.22        154.23        20.15 o                         
  -5  13   7          1.15         -5.27        16.46 o                         
  -4  13   7         11.66         12.32        16.00 o                         
  -3  13   7        982.71        979.41        32.26 o                         
  -2  13   7         17.98         12.00        16.27 o                         
  -1  13   7         59.29         44.48        17.37 o                         
   0  13   7         51.22         45.35        15.01 o                         
   1  13   7        212.21        173.39        17.92 o                         
   2  13   7         28.72          5.82        15.18 o                         
   3  13   7        338.21        302.01        23.81 o                         
   4  13   7         44.24         62.01        17.62 o                         
   5  13   7         29.21         14.98        17.77 o                         
   6  13   7         75.60         93.01        16.89 o                         
   7  13   7        126.72        125.37        21.67 o                         
 -10  14   7        127.39        159.45        32.52 o                         
  -9  14   7        486.86        543.98        40.30 o                         
  -8  14   7          5.99        -11.75        19.25 o                         
  -7  14   7        827.28        829.03        47.68 o                         
  -6  14   7        233.50        212.57        23.02 o                         
  -5  14   7         40.00         55.68        17.32 o                         
  -4  14   7         81.86         61.05        17.34 o                         
  -3  14   7         23.71          7.54        18.43 o                         
  -2  14   7        147.19         84.65        18.52 o                         
  -1  14   7        395.75        361.71        25.44 o                         
   0  14   7        163.34        146.51        18.20 o                         
   1  14   7       1219.02       1091.69        43.50 o                         
   2  14   7         42.28         75.00        19.37 o                         
   3  14   7        332.65        354.90        21.54 o                         
   4  14   7         40.09         40.54        17.51 o                         
   5  14   7         26.60         49.04        16.97 o                         
   6  14   7          5.88        -14.14        16.97 o                         
  -9  15   7          0.02         18.18        26.01 o                         
  -8  15   7          4.97         23.09        21.03 o                         
  -7  15   7        237.18        257.92        28.33 o                         
  -6  15   7         55.81         60.21        18.91 o                         
  -5  15   7         63.56         95.43        20.69 o                         
  -4  15   7        179.11        217.57        31.13 o                         
  -3  15   7       1058.85       1134.46        76.64 o                         
  -2  15   7        291.85        251.32        24.33 o                         
  -1  15   7         74.47         72.22        19.20 o                         
   0  15   7          4.76          7.90        16.17 o                         
   1  15   7         28.26         12.06        17.33 o                         
   2  15   7        153.95        110.33        19.07 o                         
   3  15   7          1.09          2.68        16.77 o                         
   4  15   7         88.23        101.64        23.60 o                         
   5  15   7          2.64         30.82        17.40 o                         
   6  15   7          8.96         -3.38        16.58 o                         
  -8  16   7        156.59        131.64        29.40 o                         
  -7  16   7         30.38         31.49        21.66 o                         
  -6  16   7         45.38          2.13        19.49 o                         
  -5  16   7        320.23        330.77        23.58 o                         
  -4  16   7         56.59         74.64        18.27 o                         
  -3  16   7        641.33        627.61        46.20 o                         
  -2  16   7        492.02        477.46        28.90 o                         
  -1  16   7          6.86        -15.48        15.48 o                         
   0  16   7        266.70        236.48        20.62 o                         
   1  16   7         39.38         34.83        17.99 o                         
   2  16   7         59.84         61.50        17.11 o                         
   3  16   7          4.40        -15.50        17.22 o                         
   4  16   7         58.72         63.80        19.32 o                         
   5  16   7         66.83         76.81        21.76 o                         
  -7  17   7         53.62         34.52        21.46 o                         
  -6  17   7        227.02        178.70        24.13 o                         
  -5  17   7          7.56         10.74        17.48 o                         
  -4  17   7         65.56         28.98        17.90 o                         
  -3  17   7         53.60         79.89        19.05 o                         
  -2  17   7         29.37         19.65        17.61 o                         
  -1  17   7         52.90         42.43        19.00 o                         
   0  17   7        304.65        284.56        22.78 o                         
   1  17   7        161.10        155.00        19.89 o                         
   2  17   7          2.65         -7.27        16.69 o                         
   3  17   7        153.73        141.84        20.06 o                         
   4  17   7          4.60         -3.67        24.32 o                         
  -6  18   7         28.54        -12.50        23.30 o                         
  -5  18   7        138.81        120.59        24.30 o                         
  -4  18   7        136.42        149.10        20.64 o                         
  -3  18   7         13.15         -3.08        16.30 o                         
  -2  18   7          1.41         -4.60        18.28 o                         
  -1  18   7         38.70         37.11        18.46 o                         
   0  18   7         12.19         39.51        18.71 o                         
   1  18   7          0.31         22.45        18.53 o                         
   2  18   7        184.77        165.03        20.48 o                         
   3  18   7        147.22        113.95        19.40 o                         
  -5  19   7        384.33        400.57        25.68 o                         
  -4  19   7        444.50        426.97        32.93 o                         
  -3  19   7         57.52         83.85        19.14 o                         
  -2  19   7        102.92         95.22        21.36 o                         
  -1  19   7          0.60        -17.82        17.82 o                         
   0  19   7         14.52         25.87        19.18 o                         
   1  19   7          0.01        -11.40        18.99 o                         
  -2  20   7          2.83          7.61        19.79 o                         
 -12   0   8        419.31        413.72        70.89 o                         
 -11   0   8         19.99        -26.10        48.36 o                         
 -10   0   8         23.26          2.89        32.37 o                         
  -9   0   8        751.18        861.21        58.03 o                         
  -8   0   8        293.01        291.47        46.96 o                         
  -7   0   8        686.71        749.06        44.24 o                         
  -6   0   8        972.38        940.96        48.31 o                         
  -5   0   8        106.46        111.36        20.32 o                         
  -4   0   8          3.29        -13.38        14.53 o                         
  -3   0   8         80.56         64.44        19.72 o                         
  -2   0   8        223.26        231.46        20.94 o                         
  -1   0   8          1.10        -12.34        15.37 o                         
   0   0   8         32.38         39.65        17.71 o                         
   1   0   8       3166.97       2969.92        75.58 o                         
   2   0   8        171.90        183.54        24.69 o                         
   3   0   8        982.03        961.97        46.03 o                         
   4   0   8         80.96         44.71        21.70 o                         
   5   0   8        133.63        119.24        32.50 o                         
   6   0   8         51.33         27.61        31.91 o                         
   7   0   8         85.70         81.90        29.96 o                         
   8   0   8         85.80         63.50        33.31 o                         
 -12   1   8        128.32        136.35        34.46 o                         
 -11   1   8        303.29        256.60        32.51 o                         
 -10   1   8         71.24         23.75        24.77 o                         
  -9   1   8       1126.84       1115.79        41.36 o                         
  -8   1   8         24.57         30.97        18.48 o                         
  -7   1   8       2304.51       2299.51        51.87 o                         
  -6   1   8        279.66        278.65        19.34 o                         
  -5   1   8        715.04        766.56        26.76 o                         
  -4   1   8        143.35        162.09        15.68 o                         
  -3   1   8       1389.31       1350.11        29.32 o                         
  -2   1   8        657.95        679.21        22.60 o                         
  -1   1   8        216.06        195.89        15.78 o                         
   0   1   8         23.89         18.37        12.34 o                         
   1   1   8        210.39        254.87        23.82 o                         
   2   1   8         11.01          7.74        12.71 o                         
   3   1   8         44.25         65.76        14.51 o                         
   4   1   8         25.02         26.12        15.46 o                         
   5   1   8       2154.37       2239.32        55.00 o                         
   6   1   8        496.50        516.63        29.31 o                         
   7   1   8        476.50        453.40        31.07 o                         
   8   1   8        107.89        106.07        23.93 o                         
 -12   2   8         13.11        -18.89        23.08 o                         
 -11   2   8        204.74        247.81        30.33 o                         
 -10   2   8          6.06         -4.96        23.94 o                         
  -9   2   8        195.64        227.36        28.91 o                         
  -8   2   8         35.80         29.88        22.69 o                         
  -7   2   8          3.39         14.14        19.91 o                         
  -6   2   8        212.81        209.77        18.55 o                         
  -5   2   8       1680.18       1623.63        40.13 o                         
  -4   2   8        636.95        654.80        28.16 o                         
  -3   2   8        939.06        857.38        22.57 o                         
  -2   2   8          5.61          6.10        12.25 o                         
  -1   2   8        162.04        219.80        18.27 o                         
   0   2   8        219.02        158.52        16.94 o                         
   1   2   8         31.35         50.44        12.87 o                         
   2   2   8         10.22         12.59        12.58 o                         
   3   2   8       1006.63        951.87        28.47 o                         
   4   2   8        354.87        370.74        28.31 o                         
   5   2   8         19.84         41.44        19.95 o                         
   6   2   8         25.85         19.41        21.41 o                         
   7   2   8         46.85         59.23        21.93 o                         
   8   2   8         57.44         81.05        23.32 o                         
 -12   3   8         42.16         31.20        25.20 o                         
 -11   3   8        111.13        166.69        29.25 o                         
 -10   3   8         11.69         15.46        24.32 o                         
  -9   3   8         12.91         -7.02        23.04 o                         
  -8   3   8       1167.50       1212.65        38.38 o                         
  -7   3   8         31.13         30.14        15.70 o                         
  -6   3   8          4.00        -13.49        14.35 o                         
  -5   3   8        269.14        285.20        19.83 o                         
  -4   3   8         14.10         12.81        11.55 o                         
  -3   3   8          4.64          6.18        11.29 o                         
  -2   3   8        108.38        107.98        13.15 o                         
  -1   3   8        591.26        599.70        21.05 o                         
   0   3   8        268.31        277.17        17.46 o                         
   1   3   8       1234.90       1177.55        29.42 o                         
   2   3   8          6.74         -3.99        12.68 o                         
   3   3   8         84.61         57.50        16.18 o                         
   4   3   8        652.77        628.68        43.42 o                         
   5   3   8          6.62          5.02        18.43 o                         
   6   3   8        358.98        375.03        26.55 o                         
   7   3   8          3.51         27.63        22.90 o                         
   8   3   8        186.39        192.13        27.45 o                         
 -12   4   8          1.50         -4.10        24.20 o                         
 -11   4   8        176.02        160.78        30.83 o                         
 -10   4   8         50.93         52.89        25.35 o                         
  -9   4   8        139.44        156.64        20.83 o                         
  -8   4   8        495.54        502.11        30.53 o                         
  -7   4   8        538.99        533.11        26.03 o                         
  -6   4   8        512.31        548.49        24.15 o                         
  -5   4   8          0.52         -8.18        14.36 o                         
  -4   4   8          0.50         10.68        13.23 o                         
  -3   4   8          9.78         12.05        11.26 o                         
  -2   4   8        330.05        334.86        23.75 o                         
  -1   4   8        389.44        333.16        15.69 o                         
   0   4   8         67.70         43.89        12.60 o                         
   1   4   8         98.91         92.25        13.71 o                         
   2   4   8          5.04         22.19        14.07 o                         
   3   4   8        944.45        868.83        29.92 o                         
   4   4   8        493.55        432.25        23.53 o                         
   5   4   8        236.18        211.21        23.12 o                         
   6   4   8         10.27         -6.14        19.01 o                         
   7   4   8         25.56         66.54        21.84 o                         
   8   4   8         15.73         36.44        20.09 o                         
 -12   5   8        188.59        235.29        36.79 o                         
 -11   5   8         19.99        105.69        24.01 o                         
 -10   5   8       1128.54       1108.98        82.10 o                         
  -9   5   8          0.55         -9.25        18.74 o                         
  -8   5   8        284.46        325.12        60.79 o                         
  -7   5   8         68.76         53.86        16.68 o                         
  -6   5   8       2479.53       2476.86        49.36 o                         
  -5   5   8          1.02         -4.85        20.02 o                         
  -4   5   8         58.44         33.16        15.56 o                         
  -3   5   8        578.60        599.88        21.96 o                         
  -2   5   8       1761.02       1601.78        31.31 o                         
  -1   5   8        287.40        310.05        22.94 o                         
   0   5   8         99.27        106.54        12.72 o                         
   1   5   8        622.12        627.84        22.07 o                         
   2   5   8        105.85         71.81        15.29 o                         
   3   5   8        134.48        114.31        17.29 o                         
   4   5   8       1565.77       1584.42        39.54 o                         
   5   5   8         92.80         73.38        22.27 o                         
   6   5   8        518.19        567.17        37.98 o                         
   7   5   8        133.97        103.47        21.99 o                         
   8   5   8          2.51         -7.83        19.45 o                         
 -11   6   8        170.22        172.96        31.21 o                         
 -10   6   8        748.58        779.39        39.73 o                         
  -9   6   8         82.63         74.95        20.13 o                         
  -8   6   8       1007.83        921.56        39.27 o                         
  -7   6   8        204.59        256.58        21.50 o                         
  -6   6   8        235.79        274.40        19.46 o                         
  -5   6   8         27.88         42.91        15.45 o                         
  -4   6   8        864.09        849.70        30.51 o                         
  -3   6   8        777.57        787.10        24.80 o                         
  -2   6   8        650.78        654.78        23.45 o                         
  -1   6   8         13.10          5.19        11.62 o                         
   0   6   8          2.18         -0.39        11.56 o                         
   1   6   8        172.88        186.84        18.41 o                         
   2   6   8        776.47        754.13        35.06 o                         
   3   6   8         50.04         83.09        14.85 o                         
   4   6   8        967.80       1000.18        30.10 o                         
   5   6   8          1.95        -13.43        15.87 o                         
   6   6   8         72.60         37.33        18.30 o                         
   7   6   8         47.71         20.55        18.66 o                         
   8   6   8         28.49         36.84        18.15 o                         
 -11   7   8          9.85         28.23        26.59 o                         
 -10   7   8         17.39          7.24        30.43 o                         
  -9   7   8        110.37        107.81        24.87 o                         
  -8   7   8          3.15         -8.34        18.16 o                         
  -7   7   8        124.35        119.07        28.03 o                         
  -6   7   8        763.17        807.08        32.11 o                         
  -5   7   8        234.63        266.35        20.59 o                         
  -4   7   8         29.08          7.41        21.71 o                         
  -3   7   8         74.43         77.49        14.08 o                         
  -2   7   8        493.81        567.69        23.85 o                         
  -1   7   8         67.20         84.59        14.85 o                         
   0   7   8        452.49        476.68        19.67 o                         
   1   7   8        414.72        373.10        18.91 o                         
   2   7   8         69.84         63.79        15.38 o                         
   3   7   8          0.04         -7.62        16.11 o                         
   4   7   8         62.52         68.08        19.55 o                         
   5   7   8        153.94        137.57        19.19 o                         
   6   7   8         36.03         16.10        17.71 o                         
   7   7   8         17.37          0.67        17.02 o                         
 -11   8   8         15.21         29.95        26.64 o                         
 -10   8   8         14.72         43.14        26.33 o                         
  -9   8   8        191.36        145.95        26.47 o                         
  -8   8   8          0.39         11.32        20.16 o                         
  -7   8   8         18.70         29.83        18.33 o                         
  -6   8   8        324.35        337.56        27.78 o                         
  -5   8   8         16.83         16.83        17.04 o                         
  -4   8   8          0.62         -7.50        15.22 o                         
  -3   8   8         59.90         61.92        14.82 o                         
  -2   8   8         89.18         68.54        14.63 o                         
  -1   8   8         98.39         86.30        17.05 o                         
   0   8   8         10.94          9.74        13.41 o                         
   1   8   8         20.92         12.93        13.15 o                         
   2   8   8          7.35         35.11        15.07 o                         
   3   8   8          0.72          7.09        15.84 o                         
   4   8   8        259.29        273.35        23.50 o                         
   5   8   8         61.12         72.20        17.66 o                         
   6   8   8          6.87          2.57        20.09 o                         
   7   8   8        232.83        251.00        24.80 o                         
 -11   9   8         77.07        113.48        35.11 o                         
 -10   9   8         39.57          7.47        22.33 o                         
  -9   9   8        309.22        253.33        47.95 o                         
  -8   9   8          0.65          9.42        22.80 o                         
  -7   9   8        342.94        368.20        31.02 o                         
  -6   9   8         40.95         18.40        17.44 o                         
  -5   9   8        146.37        183.20        21.00 o                         
  -4   9   8        510.66        484.29        24.74 o                         
  -3   9   8        795.66        836.70        31.47 o                         
  -2   9   8        486.27        498.37        22.13 o                         
  -1   9   8         43.95         42.52        14.73 o                         
   0   9   8        151.50        153.80        15.38 o                         
   1   9   8          9.06         -4.12        14.08 o                         
   2   9   8        166.95        141.53        17.54 o                         
   3   9   8        197.57        166.06        20.09 o                         
   4   9   8          0.22         -4.60        16.12 o                         
   5   9   8          7.11          1.05        19.61 o                         
   6   9   8        183.98        167.59        21.59 o                         
   7   9   8        127.65        112.62        18.92 o                         
 -10  10   8          2.26         16.43        27.17 o                         
  -9  10   8        137.44        131.34        29.00 o                         
  -8  10   8        397.51        396.87        37.49 o                         
  -7  10   8         60.69         63.91        20.43 o                         
  -6  10   8         44.94         60.34        21.23 o                         
  -5  10   8         99.30        146.54        20.02 o                         
  -4  10   8        541.37        532.16        29.33 o                         
  -3  10   8        116.11        124.86        18.95 o                         
  -2  10   8        301.46        273.93        18.53 o                         
  -1  10   8          1.35         -6.62        14.67 o                         
   0  10   8        518.68        516.60        21.62 o                         
   1  10   8          8.14         12.27        14.64 o                         
   2  10   8        371.33        339.40        23.08 o                         
   3  10   8         30.51         43.06        17.95 o                         
   4  10   8         73.60        114.55        20.11 o                         
   5  10   8          0.91         16.22        18.04 o                         
   6  10   8         58.44         60.16        19.82 o                         
 -10  11   8        132.12        142.34        27.03 o                         
  -9  11   8         62.53         36.63        22.51 o                         
  -8  11   8         21.13         13.94        20.81 o                         
  -7  11   8        265.91        227.24        23.42 o                         
  -6  11   8        168.47        171.62        22.35 o                         
  -5  11   8          1.81         15.32        20.41 o                         
  -4  11   8        240.01        244.59        23.61 o                         
  -3  11   8        371.50        449.49        25.57 o                         
  -2  11   8       1621.99       1559.06        49.43 o                         
  -1  11   8         40.46         23.92        15.35 o                         
   0  11   8        168.57        119.90        19.13 o                         
   1  11   8         58.44         55.74        25.55 o                         
   2  11   8          1.61         -8.69        15.94 o                         
   3  11   8        117.38        108.03        18.42 o                         
   4  11   8        172.20        158.09        20.88 o                         
   5  11   8        716.97        689.94        29.43 o                         
   6  11   8        528.34        650.40        33.13 o                         
  -9  12   8        128.69        131.70        29.67 o                         
  -8  12   8        154.73        181.12        26.80 o                         
  -7  12   8         72.77         49.19        20.60 o                         
  -6  12   8        282.36        318.74        25.56 o                         
  -5  12   8         39.67         25.89        18.81 o                         
  -4  12   8        424.01        470.60        39.42 o                         
  -3  12   8        407.21        425.55        28.83 o                         
  -2  12   8        178.13        198.26        22.09 o                         
  -1  12   8        415.55        405.81        35.11 o                         
   0  12   8          5.26         15.72        17.12 o                         
   1  12   8         29.43         70.47        21.24 o                         
   2  12   8        842.20        858.38        31.17 o                         
   3  12   8         13.28        -16.90        16.90 o                         
   4  12   8         18.18         -9.91        16.78 o                         
   5  12   8        177.52        150.32        21.31 o                         
  -9  13   8          5.98         15.46        24.25 o                         
  -8  13   8          2.34         21.75        24.41 o                         
  -7  13   8         22.87         58.25        21.20 o                         
  -6  13   8          1.76         -7.58        22.45 o                         
  -5  13   8        268.09        281.75        21.75 o                         
  -4  13   8        630.05        590.82        39.47 o                         
  -3  13   8         44.76         23.11        17.54 o                         
  -2  13   8        212.60        207.35        22.52 o                         
  -1  13   8        900.07        843.71        30.85 o                         
   0  13   8        471.15        443.96        26.42 o                         
   1  13   8          7.42          7.94        17.35 o                         
   2  13   8          4.72         29.10        17.26 o                         
   3  13   8        281.62        237.44        25.14 o                         
   4  13   8        523.66        544.40        27.16 o                         
   5  13   8         96.72         80.29        21.89 o                         
  -8  14   8        104.82         55.44        26.71 o                         
  -7  14   8          8.23         32.85        24.79 o                         
  -6  14   8        135.47         96.06        22.01 o                         
  -5  14   8          1.56        -20.59        20.59 o                         
  -4  14   8         27.92         22.95        21.00 o                         
  -3  14   8        968.09        888.69        79.48 o                         
  -2  14   8        272.26        258.07        24.75 o                         
  -1  14   8         67.73         36.77        19.22 o                         
   0  14   8        169.46        167.45        20.65 o                         
   1  14   8         34.71         46.29        19.96 o                         
   2  14   8         35.18         30.22        18.99 o                         
   3  14   8        129.49        100.44        21.08 o                         
   4  14   8          1.85          3.12        18.92 o                         
  -7  15   8          0.28        -23.83        25.55 o                         
  -6  15   8        130.57        131.22        34.27 o                         
  -5  15   8        118.87        111.86        26.84 o                         
  -4  15   8        299.27        309.52        32.40 o                         
  -3  15   8        197.94        162.87        26.18 o                         
  -2  15   8          2.06        -17.56        17.56 o                         
  -1  15   8        154.93        148.93        24.00 o                         
   0  15   8         32.93         54.99        20.73 o                         
   1  15   8          3.57         -9.89        19.27 o                         
   2  15   8          2.07        -11.38        19.35 o                         
   3  15   8          7.05         16.98        19.07 o                         
  -6  16   8         48.66         56.40        26.58 o                         
  -5  16   8        300.48        289.75        26.94 o                         
  -4  16   8          4.70         27.35        23.71 o                         
  -3  16   8          0.64         -3.61        18.06 o                         
  -2  16   8        227.85        208.02        22.53 o                         
  -1  16   8        506.70        531.33        29.57 o                         
   0  16   8         43.71         39.56        20.02 o                         
   1  16   8        163.93        149.47        22.49 o                         
   2  16   8          0.44         10.53        20.84 o                         
  -5  17   8         91.55        100.69        27.66 o                         
  -4  17   8          1.52          4.59        27.07 o                         
  -3  17   8       1220.33       1307.61        73.09 o                         
  -2  17   8         19.32         15.86        18.12 o                         
  -1  17   8         92.32        138.01        20.98 o                         
   0  17   8        128.85        101.55        21.92 o                         
   1  17   8         10.41         -4.47        17.84 o                         
  -3  18   8         66.90         84.35        27.83 o                         
  -2  18   8        197.34        211.50        29.24 o                         
  -1  18   8         19.67         41.95        19.95 o                         
 -11   1   9         13.32          2.99        24.40 o                         
 -10   1   9          6.37         28.17        23.25 o                         
  -9   1   9         38.47         32.60        21.65 o                         
  -8   1   9        181.64        229.63        38.26 o                         
  -7   1   9       1030.86       1032.53        41.40 o                         
  -6   1   9         56.06         46.76        16.32 o                         
  -5   1   9          5.86          0.81        14.77 o                         
  -4   1   9        322.25        380.56        18.46 o                         
  -3   1   9        456.99        464.49        21.76 o                         
  -2   1   9         45.28         51.79        12.41 o                         
  -1   1   9        317.88        272.38        17.34 o                         
   0   1   9        170.75        183.34        16.63 o                         
   1   1   9          0.01        -13.29        13.29 o                         
   2   1   9          0.07         -2.52        13.64 o                         
   3   1   9        107.74        103.64        20.90 o                         
   4   1   9        106.88         79.30        22.33 o                         
   5   1   9         84.76         70.40        20.98 o                         
   6   1   9        385.00        388.48        36.75 o                         
 -11   2   9        434.30        482.14        49.97 o                         
 -10   2   9         61.22         78.52        27.18 o                         
  -9   2   9        228.12        235.94        25.88 o                         
  -8   2   9        351.94        377.75        39.54 o                         
  -7   2   9        760.08        830.37        31.54 o                         
  -6   2   9        207.21        284.44        22.46 o                         
  -5   2   9         13.33         13.33        16.15 o                         
  -4   2   9        201.73        225.64        21.88 o                         
  -3   2   9        205.26        227.51        15.95 o                         
  -2   2   9        199.41        261.47        18.74 o                         
  -1   2   9        141.25        100.22        14.60 o                         
   0   2   9        208.65        265.81        17.05 o                         
   1   2   9        618.47        640.02        24.15 o                         
   2   2   9        126.06        125.52        16.38 o                         
   3   2   9        159.65        152.52        18.57 o                         
   4   2   9        268.74        278.76        22.43 o                         
   5   2   9          6.65          5.16        20.00 o                         
   6   2   9          2.19         26.40        21.13 o                         
 -11   3   9         79.91         86.71        30.93 o                         
 -10   3   9        855.06        855.68        80.96 o                         
  -9   3   9        332.48        348.80        28.65 o                         
  -8   3   9         10.70         26.39        17.38 o                         
  -7   3   9         59.99         33.09        16.99 o                         
  -6   3   9        364.53        395.91        23.02 o                         
  -5   3   9        187.80        224.94        24.65 o                         
  -4   3   9        640.92        696.20        28.41 o                         
  -3   3   9         16.52          7.08        12.20 o                         
  -2   3   9        247.01        262.34        17.45 o                         
  -1   3   9        172.57        156.48        14.83 o                         
   0   3   9        350.14        353.46        19.87 o                         
   1   3   9          0.12          3.39        13.13 o                         
   2   3   9         77.64         69.28        16.89 o                         
   3   3   9          0.78          1.49        15.87 o                         
   4   3   9       1127.59       1125.44        35.76 o                         
   5   3   9          0.06         36.24        21.24 o                         
   6   3   9         54.80         18.76        20.92 o                         
 -11   4   9         21.59         15.67        27.88 o                         
 -10   4   9        494.11        540.64        47.79 o                         
  -9   4   9         66.94         50.84        20.51 o                         
  -8   4   9        577.89        665.90        30.46 o                         
  -7   4   9        238.80        325.67        24.65 o                         
  -6   4   9         34.51         37.24        16.85 o                         
  -5   4   9        131.82        132.33        20.53 o                         
  -4   4   9        136.53        157.42        16.96 o                         
  -3   4   9         31.94         20.39        12.23 o                         
  -2   4   9        602.05        638.43        23.04 o                         
  -1   4   9          0.13         24.82        12.17 o                         
   0   4   9        989.04        907.84        28.55 o                         
   1   4   9         45.54         51.10        14.23 o                         
   2   4   9        246.46        224.64        21.20 o                         
   3   4   9        217.88        199.84        19.76 o                         
   4   4   9        145.95        143.22        22.88 o                         
   5   4   9        129.66        139.66        24.18 o                         
   6   4   9        304.97        327.85        26.58 o                         
 -10   5   9         14.97         -0.43        19.44 o                         
  -9   5   9        122.70         93.49        21.24 o                         
  -8   5   9          5.52         26.25        18.05 o                         
  -7   5   9        186.48        210.30        21.43 o                         
  -6   5   9        487.80        563.42        28.09 o                         
  -5   5   9        247.70        239.96        23.94 o                         
  -4   5   9         35.04         21.33        14.61 o                         
  -3   5   9         15.45         29.79        13.31 o                         
  -2   5   9         36.16         48.43        12.86 o                         
  -1   5   9        210.82        246.90        21.66 o                         
   0   5   9        144.54        141.96        15.49 o                         
   1   5   9         20.10         37.16        13.86 o                         
   2   5   9          0.68         -8.78        13.28 o                         
   3   5   9          8.55         11.27        17.88 o                         
   4   5   9         13.68        -10.59        16.90 o                         
   5   5   9        114.11        109.18        22.96 o                         
   6   5   9          0.02         22.98        20.88 o                         
 -10   6   9          1.22         12.19        19.99 o                         
  -9   6   9          0.66        -12.61        19.56 o                         
  -8   6   9          2.34          3.38        20.15 o                         
  -7   6   9         97.70         90.34        20.90 o                         
  -6   6   9        114.18        137.13        19.51 o                         
  -5   6   9         43.96         26.05        16.88 o                         
  -4   6   9        173.53        184.49        19.44 o                         
  -3   6   9        647.74        733.16        26.99 o                         
  -2   6   9        614.50        601.96        24.33 o                         
  -1   6   9        432.18        432.47        23.22 o                         
   0   6   9          0.73         15.29        13.63 o                         
   1   6   9         83.58         52.29        15.21 o                         
   2   6   9         22.83         11.44        16.14 o                         
   3   6   9          0.25          6.27        15.77 o                         
   4   6   9          3.26          9.46        18.81 o                         
   5   6   9         23.49         -0.12        19.06 o                         
   6   6   9        231.55        204.61        27.01 o                         
 -10   7   9        111.90        138.82        23.76 o                         
  -9   7   9         35.76         36.75        22.41 o                         
  -8   7   9         14.52         13.92        19.34 o                         
  -7   7   9        220.90        293.97        39.71 o                         
  -6   7   9        139.13        149.44        22.49 o                         
  -5   7   9          0.59        -16.25        16.25 o                         
  -4   7   9         31.07         25.99        17.42 o                         
  -3   7   9        210.15        235.32        17.73 o                         
  -2   7   9         44.39         34.06        19.06 o                         
  -1   7   9         37.28         32.86        15.11 o                         
   0   7   9        210.70        215.23        19.71 o                         
   1   7   9        153.98        173.83        17.22 o                         
   2   7   9        133.25        137.64        19.08 o                         
   3   7   9         15.48         20.62        16.52 o                         
   4   7   9          0.97          5.31        17.56 o                         
   5   7   9        145.70        165.65        22.87 o                         
 -10   8   9         97.11         53.77        23.53 o                         
  -9   8   9        214.61        225.80        30.04 o                         
  -8   8   9        308.93        274.99        36.33 o                         
  -7   8   9       1280.14       1269.14       109.42 o                         
  -6   8   9        528.83        578.88        31.36 o                         
  -5   8   9        212.52        193.41        24.03 o                         
  -4   8   9          7.93          8.54        18.12 o                         
  -3   8   9         40.82         35.57        15.26 o                         
  -2   8   9          1.88         -9.49        16.83 o                         
  -1   8   9       1520.36       1395.96        41.13 o                         
   0   8   9        385.73        405.85        34.53 o                         
   1   8   9        233.80        220.99        19.39 o                         
   2   8   9          2.29         -0.79        15.80 o                         
   3   8   9          9.70          3.83        19.06 o                         
   4   8   9        435.42        431.61        30.65 o                         
   5   8   9        154.30        108.76        20.69 o                         
  -9   9   9         18.44        -21.64        21.64 o                         
  -8   9   9         18.36         15.89        23.03 o                         
  -7   9   9         51.39         22.08        22.19 o                         
  -6   9   9          0.10         -0.41        24.79 o                         
  -5   9   9        299.66        342.34        25.32 o                         
  -4   9   9         16.21         61.81        19.56 o                         
  -3   9   9        169.37        193.88        21.04 o                         
  -2   9   9         39.70         53.84        17.49 o                         
  -1   9   9         31.80         34.87        15.77 o                         
   0   9   9         30.72         13.11        15.54 o                         
   1   9   9         10.60         13.72        17.63 o                         
   2   9   9         35.00         34.94        16.42 o                         
   3   9   9        329.90        346.86        23.11 o                         
   4   9   9        168.17        151.63        21.01 o                         
   5   9   9        667.83        748.60        41.54 o                         
  -9  10   9        167.06        167.80        36.17 o                         
  -8  10   9         31.84          6.16        20.95 o                         
  -7  10   9        154.79         86.26        34.90 o                         
  -6  10   9        580.58        566.15        35.48 o                         
  -5  10   9        143.63        117.98        24.03 o                         
  -4  10   9         62.43         60.04        21.36 o                         
  -3  10   9         80.09         77.97        17.58 o                         
  -2  10   9          1.01         26.48        15.71 o                         
  -1  10   9       1067.93       1055.01        34.54 o                         
   0  10   9        369.18        374.77        38.25 o                         
   1  10   9         42.83         60.43        19.49 o                         
   2  10   9        229.55        227.10        33.85 o                         
   3  10   9         14.91        -10.24        20.09 o                         
   4  10   9         11.74         13.61        19.79 o                         
  -8  11   9         22.88         19.12        22.54 o                         
  -7  11   9        126.21        153.13        24.10 o                         
  -6  11   9        153.89        118.56        23.68 o                         
  -5  11   9        464.09        446.50        44.19 o                         
  -4  11   9          4.85         -9.04        22.07 o                         
  -3  11   9        164.63        139.63        18.55 o                         
  -2  11   9        111.89        116.23        20.69 o                         
  -1  11   9         32.14        -12.53        16.49 o                         
   0  11   9          0.18         -4.46        17.16 o                         
   1  11   9          0.63         13.57        18.26 o                         
   2  11   9          8.30         26.86        18.85 o                         
   3  11   9         12.71         48.77        19.81 o                         
   4  11   9          2.59        -15.85        19.89 o                         
  -8  12   9        137.29        129.42        25.67 o                         
  -7  12   9         20.56         21.64        21.64 o                         
  -6  12   9         64.43         51.95        21.08 o                         
  -5  12   9        103.49         79.57        23.17 o                         
  -4  12   9        141.31        179.34        24.26 o                         
  -3  12   9        121.19        111.36        23.03 o                         
  -2  12   9         28.44         48.05        18.00 o                         
  -1  12   9          0.87         18.86        18.33 o                         
   0  12   9        129.38        130.35        21.38 o                         
   1  12   9        161.76        234.69        22.86 o                         
   2  12   9         71.49         83.10        22.76 o                         
   3  12   9         10.64          2.77        19.61 o                         
  -7  13   9          1.66         -7.78        23.66 o                         
  -6  13   9        139.17        127.81        25.22 o                         
  -5  13   9        303.35        346.76        29.49 o                         
  -4  13   9        192.97        201.88        28.52 o                         
  -3  13   9        235.53        251.24        29.68 o                         
  -2  13   9         52.45         44.77        19.62 o                         
  -1  13   9          0.28         14.27        18.53 o                         
   0  13   9         86.94         94.37        23.81 o                         
   1  13   9         84.18         64.68        22.05 o                         
   2  13   9        143.31        135.41        22.82 o                         
  -6  14   9        129.24        197.50        28.42 o                         
  -5  14   9          0.05         -7.89        22.45 o                         
  -4  14   9          9.21         19.50        20.81 o                         
  -3  14   9         42.85         20.83        23.10 o                         
  -2  14   9         27.30          8.13        21.62 o                         
  -1  14   9        653.99        591.80        31.46 o                         
   0  14   9        389.05        426.36        28.28 o                         
   1  14   9        115.17         75.50        22.01 o                         
  -4  15   9         81.13         46.69        25.76 o                         
  -3  15   9       1106.79       1098.05        43.90 o                         
  -2  15   9         10.75        -15.15        20.17 o                         
  -1  15   9         65.25         71.15        24.39 o                         
   0  15   9        104.62         72.13        22.91 o                         
  -9   0  10        292.38        456.69        70.69 o                         
  -8   0  10        144.61        144.77        34.90 o                         
  -7   0  10        940.36       1015.68        56.33 o                         
  -6   0  10        672.90        868.91        50.80 o                         
  -5   0  10         22.27         41.40        24.18 o                         
  -4   0  10        309.65        352.99        29.03 o                         
  -3   0  10        218.89        210.93        26.77 o                         
  -2   0  10        295.56        302.33        43.19 o                         
  -1   0  10        196.07        221.02        30.73 o                         
   0   0  10          0.09         -8.83        19.26 o                         
   1   0  10         42.02         67.99        21.28 o                         
   2   0  10        180.00        212.21        36.85 o                         
   3   0  10        373.76        365.71        38.09 o                         
   4   0  10          6.66         -4.57        29.63 o                         
  -9   1  10         25.21         26.38        22.39 o                         
  -8   1  10         43.86         26.45        21.15 o                         
  -7   1  10        817.89        881.71        37.16 o                         
  -6   1  10        312.66        386.57        26.88 o                         
  -5   1  10          0.46        -10.18        15.62 o                         
  -4   1  10       1645.94       1617.60        54.31 o                         
  -3   1  10         40.41         45.07        18.91 o                         
  -2   1  10         94.41         84.93        15.96 o                         
  -1   1  10         44.51         53.55        15.12 o                         
   0   1  10         19.81         35.06        13.67 o                         
   1   1  10        113.85        112.71        17.71 o                         
   2   1  10         69.23         71.53        16.95 o                         
   3   1  10         38.08         27.38        19.84 o                         
   4   1  10        496.73        498.75        29.42 o                         
  -9   2  10        155.45        145.48        26.76 o                         
  -8   2  10        125.72        108.15        23.10 o                         
  -7   2  10        205.24        203.14        24.56 o                         
  -6   2  10         45.57         71.86        28.22 o                         
  -5   2  10         89.88         71.04        19.96 o                         
  -4   2  10         62.74         76.93        20.95 o                         
  -3   2  10        334.08        299.55        20.02 o                         
  -2   2  10         20.40         55.94        14.58 o                         
  -1   2  10          2.47         -7.73        13.52 o                         
   0   2  10        994.47        847.79        28.08 o                         
   1   2  10        290.04        212.29        18.40 o                         
   2   2  10          0.07        -12.83        17.41 o                         
   3   2  10        268.55        220.47        25.32 o                         
   4   2  10         81.23         66.62        22.14 o                         
  -9   3  10         18.73         17.89        24.83 o                         
  -8   3  10          9.31          6.52        20.95 o                         
  -7   3  10         15.78          9.55        17.04 o                         
  -6   3  10        318.17        376.56        33.51 o                         
  -5   3  10        111.45         81.74        21.04 o                         
  -4   3  10         14.64          9.96        14.33 o                         
  -3   3  10        650.77        618.95        36.98 o                         
  -2   3  10        159.61        163.97        18.85 o                         
  -1   3  10         68.60          6.72        15.85 o                         
   0   3  10         66.38         57.47        15.36 o                         
   1   3  10          1.98          9.48        15.92 o                         
   2   3  10         27.52          6.25        18.65 o                         
   3   3  10         96.39         72.26        20.61 o                         
   4   3  10         35.66         31.46        20.33 o                         
  -9   4  10        293.41        284.84        31.42 o                         
  -8   4  10         25.25         -9.63        17.64 o                         
  -7   4  10        178.99        166.61        20.49 o                         
  -6   4  10         23.48         45.35        20.59 o                         
  -5   4  10        314.79        305.92        27.69 o                         
  -4   4  10        130.38        166.93        24.45 o                         
  -3   4  10        299.29        293.43        23.19 o                         
  -2   4  10         63.43         41.19        14.58 o                         
  -1   4  10          0.05         -6.93        14.29 o                         
   0   4  10          3.96         15.13        17.21 o                         
   1   4  10        720.38        666.75        31.77 o                         
   2   4  10          6.99         46.14        18.57 o                         
   3   4  10        111.06        113.83        23.55 o                         
   4   4  10        199.71        194.93        25.79 o                         
  -9   5  10          6.67         13.86        23.27 o                         
  -8   5  10         52.20         35.69        20.37 o                         
  -7   5  10        324.22        344.99        31.84 o                         
  -6   5  10        662.07        706.66        49.94 o                         
  -5   5  10        579.98        636.88        32.66 o                         
  -4   5  10         59.90         59.69        19.43 o                         
  -3   5  10         25.35          9.81        15.33 o                         
  -2   5  10        123.80        142.58        17.48 o                         
  -1   5  10          0.25          9.73        14.73 o                         
   0   5  10        538.55        513.73        28.20 o                         
   1   5  10        178.74        157.04        20.67 o                         
   2   5  10         57.50         32.80        18.59 o                         
   3   5  10         82.05         64.40        23.23 o                         
   4   5  10         92.09         83.66        23.44 o                         
  -8   6  10          5.36         26.03        20.96 o                         
  -7   6  10          6.79         12.75        18.65 o                         
  -6   6  10        309.69        316.38        35.19 o                         
  -5   6  10         48.12         52.44        21.04 o                         
  -4   6  10        182.66        190.05        21.78 o                         
  -3   6  10         85.11        105.51        17.86 o                         
  -2   6  10        168.23        120.43        17.15 o                         
  -1   6  10        615.22        646.10        40.36 o                         
   0   6  10         13.32         15.96        17.22 o                         
   1   6  10        579.76        637.45        32.39 o                         
   2   6  10        407.60        392.39        28.79 o                         
   3   6  10          6.44         14.93        21.34 o                         
  -8   7  10        251.79        264.86        30.29 o                         
  -7   7  10        111.29        150.09        25.59 o                         
  -6   7  10        340.24        389.61        28.48 o                         
  -5   7  10         65.09         55.84        22.26 o                         
  -4   7  10         21.19         -3.78        18.99 o                         
  -3   7  10        123.05        120.89        22.41 o                         
  -2   7  10          2.80          0.31        14.74 o                         
  -1   7  10          7.93         34.91        16.10 o                         
   0   7  10        141.71        117.66        19.70 o                         
   1   7  10        374.30        461.09        35.80 o                         
   2   7  10         14.66         36.86        21.12 o                         
   3   7  10        478.49        505.95        32.27 o                         
  -8   8  10        104.85        141.47        29.66 o                         
  -7   8  10          2.92         43.88        22.63 o                         
  -6   8  10        241.27        244.15        36.25 o                         
  -5   8  10        381.76        422.17        30.21 o                         
  -4   8  10        185.05        145.65        23.82 o                         
  -3   8  10         76.05         76.76        17.44 o                         
  -2   8  10          6.71          2.56        18.77 o                         
  -1   8  10        130.69        145.42        20.40 o                         
   0   8  10         31.66         31.45        20.00 o                         
   1   8  10        327.59        372.27        31.37 o                         
   2   8  10        131.51        108.51        20.68 o                         
   3   8  10        109.00         79.70        23.10 o                         
  -7   9  10          7.28         15.15        22.77 o                         
  -6   9  10         79.03         45.28        23.71 o                         
  -5   9  10         19.69         35.79        21.31 o                         
  -4   9  10         31.81          6.71        21.63 o                         
  -3   9  10         20.11         38.69        17.01 o                         
  -2   9  10        209.45        239.09        29.87 o                         
  -1   9  10        104.64         88.14        19.67 o                         
   0   9  10         79.93         58.33        19.28 o                         
   1   9  10         94.48         73.80        19.90 o                         
   2   9  10         28.27         37.61        22.61 o                         
  -6  10  10        103.38        136.96        30.98 o                         
  -5  10  10         54.56         81.04        23.77 o                         
  -4  10  10          9.95         12.21        22.20 o                         
  -3  10  10         80.59         78.81        21.74 o                         
  -2  10  10        347.46        341.62        23.54 o                         
  -1  10  10         64.35         71.77        19.91 o                         
   0  10  10          0.12         11.79        18.04 o                         
   1  10  10        365.08        398.74        25.67 o                         
  -5  11  10        581.55        647.83        51.70 o                         
  -4  11  10         29.39         52.39        26.67 o                         
  -3  11  10        207.09        200.58        30.03 o                         
  -2  11  10         11.56         13.10        18.23 o                         
  -1  11  10         22.04         28.75        19.03 o                         
   0  11  10        359.64        373.95        31.40 o                         
  -4  12  10         85.70         81.12        45.59 o                         
  -3  12  10          7.93         10.87        25.53 o                         
  -2  12  10        112.39        116.34        22.59 o                         
  -1  12  10          5.07        -11.04        21.19 o                         
  -6   1  11        561.35        624.23        46.10 o                         
  -5   1  11         20.46         35.28        18.67 o                         
  -4   1  11          0.55          2.58        16.34 o                         
  -3   1  11        117.96        105.31        17.84 o                         
  -2   1  11         11.51         10.18        16.47 o                         
  -1   1  11          0.89        -17.13        17.13 o                         
   0   1  11         34.82         15.03        17.93 o                         
   1   1  11          9.46         13.97        23.73 o                         
  -6   2  11        184.41        208.26        35.31 o                         
  -5   2  11         97.38         87.53        25.94 o                         
  -4   2  11        232.22        275.11        28.01 o                         
  -3   2  11        166.39        137.84        19.26 o                         
  -2   2  11         64.94         53.87        16.93 o                         
  -1   2  11        260.03        256.46        22.30 o                         
   0   2  11         15.93         51.20        20.78 o                         
   1   2  11          5.62        -18.21        20.79 o                         
  -6   3  11        209.70        279.86        26.81 o                         
  -5   3  11         19.46         31.80        21.39 o                         
  -4   3  11        411.49        406.82        27.38 o                         
  -3   3  11         12.84         -4.64        15.66 o                         
  -2   3  11         70.00         87.84        18.04 o                         
  -1   3  11         17.66         12.61        21.05 o                         
   0   3  11         34.58         26.34        20.58 o                         
   1   3  11        173.60        171.18        24.42 o                         
  -6   4  11          0.37         37.17        21.25 o                         
  -5   4  11        194.85        188.00        25.90 o                         
  -4   4  11        226.57        283.82        28.52 o                         
  -3   4  11        241.87        257.81        21.18 o                         
  -2   4  11         27.52         23.35        17.09 o                         
  -1   4  11        981.63        992.40        41.69 o                         
   0   4  11        114.85        100.58        22.55 o                         
  -5   5  11        223.13        308.78        27.31 o                         
  -4   5  11         32.26          7.96        19.88 o                         
  -3   5  11         32.58         18.23        20.65 o                         
  -2   5  11        288.35        284.73        25.51 o                         
  -1   5  11        126.53        143.86        25.51 o                         
   0   5  11         23.81         17.54        20.44 o                         
  -5   6  11        668.52        699.65        39.91 o                         
  -4   6  11         18.04         -1.23        21.37 o                         
  -3   6  11        114.29         80.58        18.59 o                         
  -2   6  11         64.45         82.45        21.54 o                         
  -1   6  11         45.58         38.38        23.24 o                         
  -3   7  11         35.33         58.08        18.12 o                         
  -2   7  11          2.29          7.20        19.14 o                         
                                                                                
